# Supplementary material for: Identification and analysis of diverse cell death patterns in osteomyelitis via microarray-based transcriptome profiling and clinical data
Source: Front Immunol. 2025 Sep 19;16:1630172. doi: 10.3389/fimmu.2025.1630172 (PMC12491029; doi:10.3389/fimmu.2025.1630172)
Supplement: Supplementary file 1 [file SupplementaryFile1.zip › Suppl. Table 3.XLSX]

## Sheet: Sheet1
Gene	Primer Direction	Sequence (5′→3′)
GAPDH	Forward	AGAAGGCTGGGGCTCATTTG
Reverse	AGGGGCCATCCACAGTCTTC
SORT1	Forward	TCCGTGTGTCAGAATGGTCG
Reverse	GGCTGTTCCACACACTTGGA
KIF1B	Forward	GCTTGACGTCTGTGACCAGT
Reverse	TCTTCCCGAATGGCAACTCC
TMEM106B	Forward	TCACCTGCCCTACTTGTCAG
Reverse	ACAGCCAATCCAGAAAGGAGT
NPC1	Forward	GTGACAAAGGAGAGGCGTCC
Reverse	ACTGGATTGGTTGTGACCCG
ATP6V0B	Forward	TGGGCATTGGCCTAGCTATC
Reverse	GCCACAGCCTCACAGAAGAT
