# Supplementary material for: Identification and analysis of diverse cell death patterns in osteomyelitis via microarray-based transcriptome profiling and clinical data
Source: Front Immunol. 2025 Sep 19;16:1630172. doi: 10.3389/fimmu.2025.1630172 (PMC12491029; doi:10.3389/fimmu.2025.1630172)
Supplement: Supplementary file 1 [file SupplementaryFile1.zip › Suppl. Table 2.XLSX]

## Sheet: Alkaliptosi
MT1G
FOXO3
ZNF264
CTRL
NPY
SLC25A14
ZNF783
MT1E
KEL
IKZF1
VCPIP1
GYPB
APOBR
CLUH
MAP3K3
PRDM14
IFNA7
MIEF1
SEC22B
PEX26
STRA6
PGRMC2
TMEM161A
ACAN
TTLL12
TULP2
NENF
RNF216
XDH
TACC1
RAB2A
AKT3
ZRSR2
PTMA
KLF7
CYSLTR2
MARK2
FADS2
DYNLRB1
IRF2BP1
HIPK1
HLA-DMB
CETN3
CPNE1
TRIM10
HMX1
AKAP8
TSPYL1
STAC
DUSP13
BRD4
DYNC1LI1
FAM216A
CEACAM7
ACSM5
FAM189B
ZNF652
ATF1
PCYOX1L
PRKCE
DUSP7
GCHFR
KCNE1
PCGF2
TP63
KPTN
SMARCA2
LBR
VPS52
PAFAH2
SIRT1
ITIH4
PGC
IL16
PAK2
ECM1
NXPH3
SEMA5A
ITGAX
NOS1
METTL22
COL5A3
NR1H3
TRAPPC3
NKX3-1
ABCD4
PSAT1
ST6GAL1
COBLL1
CES2
SNED1
FBLN1
NAA50
ARSF
RRP1B
C7orf26
FUT6
CDKN2A
FEM1B
DKK1
APPL1
TNFRSF12A
C12orf49
GADD45B
CAMK1G
KCNMB4
ITIH2
RP2
SARS2
GPR153
MNT
SLC6A12
ACTL6A
NDUFAF4
TNK1
LRRC15
KRT5
SWAP70
KDELR2
TMEM186
PGS1
MN1
ARID5A
DDX21
ITCH
RNF24
SLC35D2
RHAG
RBCK1
ATPAF2
SAMD4A
EGR4
CTSK
C1QTNF1
FBXO9
SUCLA2
SFSWAP
ACLY
RAP1A
KAT8
DVL2
IDS
FASTK
RLBP1
SENP5
SULT1A1
ING1
INTS6
WWP1
ZBTB1
DICER1
SFTPB
MFSD7
RAC1
C2CD2L
SLC6A8
RLF
UBE2G1
CDKN2AIP
RAB11A
RS1
SGMS1
SLC41A3
EEF2
DVL1
ZNF146
PHKA2
DDIT3
SLC6A13
HIVEP3
KRIT1
LEMD3
PPP1R12A
ANXA6
FAM129A
NDUFC1
LRIF1
ABCC10
PHF3
PHLDA3
C11orf58
SEMA7A
SLC38A7
OSBPL8
MYO15B
HNRNPA1
RNASE2
ARL6IP1
TNFRSF21
QPCT
KPNB1
ENTPD6
HIRA
NXPH4
VCP
TXLNA
CYP3A43
SP1
B4GALT2
GP2
RAD21
CTNNBIP1
RPL14
NXPE3
ARCN1
RABEPK
GCLC
SPHK2
AOAH
MB
DDB2
TRMT12
IFT122
CNOT6
PPP1CB
MPPE1
SMAGP
HP
THOC2
ATP5G2
SLC25A44
GTF2IRD1
FPGS
MMP14

## Sheet: Anoikis
MT1G
FOXO3
ZNF264
CTRL
NPY
SLC25A14
ZNF783
MT1E
KEL
IKZF1
VCPIP1
GYPB
APOBR
CLUH
MAP3K3
PRDM14
IFNA7
MIEF1
SEC22B
PEX26
STRA6
PGRMC2
TMEM161A
ACAN
TTLL12
TULP2
NENF
RNF216
XDH
TACC1
RAB2A
AKT3
ZRSR2
PTMA
KLF7
CYSLTR2
MARK2
FADS2
DYNLRB1
IRF2BP1
HIPK1
HLA-DMB
CETN3
CPNE1
TRIM10
HMX1
AKAP8
TSPYL1
STAC
DUSP13
BRD4
DYNC1LI1
FAM216A
CEACAM7
ACSM5
FAM189B
ZNF652
ATF1
PCYOX1L
PRKCE
DUSP7
GCHFR
KCNE1
PCGF2
TP63
KPTN
SMARCA2
LBR
VPS52
PAFAH2
SIRT1
ITIH4
PGC
IL16
PAK2
ECM1
NXPH3
SEMA5A
ITGAX
NOS1
METTL22
COL5A3
NR1H3
TRAPPC3
NKX3-1
ABCD4
PSAT1
ST6GAL1
COBLL1
CES2
SNED1
FBLN1
NAA50
ARSF
RRP1B
C7orf26
FUT6
CDKN2A
FEM1B
DKK1
APPL1
TNFRSF12A
C12orf49
GADD45B
CAMK1G
KCNMB4
ITIH2
RP2
SARS2
GPR153
MNT
SLC6A12
ACTL6A
NDUFAF4
TNK1
LRRC15
KRT5
SWAP70
KDELR2
TMEM186
PGS1
MN1
ARID5A
DDX21
ITCH
RNF24
SLC35D2
RHAG
RBCK1
ATPAF2
SAMD4A
EGR4
CTSK
C1QTNF1
FBXO9
SUCLA2
SFSWAP
ACLY
RAP1A
KAT8
DVL2
IDS
FASTK
RLBP1
SENP5
SULT1A1
ING1
INTS6
WWP1
ZBTB1
DICER1
SFTPB
MFSD7
RAC1
C2CD2L
SLC6A8
RLF
UBE2G1
CDKN2AIP
RAB11A
RS1
SGMS1
SLC41A3
EEF2
DVL1
ZNF146
PHKA2
DDIT3
SLC6A13
HIVEP3
KRIT1
LEMD3
PPP1R12A
ANXA6
FAM129A
NDUFC1
LRIF1
ABCC10
PHF3
PHLDA3
C11orf58
SEMA7A
SLC38A7
OSBPL8
MYO15B
HNRNPA1
RNASE2
ARL6IP1
TNFRSF21
QPCT
KPNB1
ENTPD6
HIRA
NXPH4
VCP
TXLNA
CYP3A43
SP1
B4GALT2
GP2
RAD21
CTNNBIP1
RPL14
NXPE3
ARCN1
RABEPK
GCLC
SPHK2
AOAH
MB
DDB2
TRMT12
IFT122
CNOT6
PPP1CB
MPPE1
SMAGP
HP
THOC2
ATP5G2
SLC25A44
GTF2IRD1
FPGS
MMP14

## Sheet: Apoptosis
MT1G
FOXO3
ZNF264
CTRL
NPY
SLC25A14
ZNF783
MT1E
KEL
IKZF1
VCPIP1
GYPB
APOBR
CLUH
MAP3K3
PRDM14
IFNA7
MIEF1
SEC22B
PEX26
STRA6
PGRMC2
TMEM161A
ACAN
TTLL12
TULP2
NENF
RNF216
XDH
TACC1
RAB2A
AKT3
ZRSR2
PTMA
KLF7
CYSLTR2
MARK2
FADS2
DYNLRB1
IRF2BP1
HIPK1
HLA-DMB
CETN3
CPNE1
TRIM10
HMX1
AKAP8
TSPYL1
STAC
DUSP13
BRD4
DYNC1LI1
FAM216A
CEACAM7
ACSM5
FAM189B
ZNF652
ATF1
PCYOX1L
PRKCE
DUSP7
GCHFR
KCNE1
PCGF2
TP63
KPTN
SMARCA2
LBR
VPS52
PAFAH2
SIRT1
ITIH4
PGC
IL16
PAK2
ECM1
NXPH3
SEMA5A
ITGAX
NOS1
METTL22
COL5A3
NR1H3
TRAPPC3
NKX3-1
ABCD4
PSAT1
ST6GAL1
COBLL1
CES2
SNED1
FBLN1
NAA50
ARSF
RRP1B
C7orf26
FUT6
CDKN2A
FEM1B
DKK1
APPL1
TNFRSF12A
C12orf49
GADD45B
CAMK1G
KCNMB4
ITIH2
RP2
SARS2
GPR153
MNT
SLC6A12
ACTL6A
NDUFAF4
TNK1
LRRC15
KRT5
SWAP70
KDELR2
TMEM186
PGS1
MN1
ARID5A
DDX21
ITCH
RNF24
SLC35D2
RHAG
RBCK1
ATPAF2
SAMD4A
EGR4
CTSK
C1QTNF1
FBXO9
SUCLA2
SFSWAP
ACLY
RAP1A
KAT8
DVL2
IDS
FASTK
RLBP1
SENP5
SULT1A1
ING1
INTS6
WWP1
ZBTB1
DICER1
SFTPB
MFSD7
RAC1
C2CD2L
SLC6A8
RLF
UBE2G1
CDKN2AIP
RAB11A
RS1
SGMS1
SLC41A3
EEF2
DVL1
ZNF146
PHKA2
DDIT3
SLC6A13
HIVEP3
KRIT1
LEMD3
PPP1R12A
ANXA6
FAM129A
NDUFC1
LRIF1
ABCC10
PHF3
PHLDA3
C11orf58
SEMA7A
SLC38A7
OSBPL8
MYO15B
HNRNPA1
RNASE2
ARL6IP1
TNFRSF21
QPCT
KPNB1
ENTPD6
HIRA
NXPH4
VCP
TXLNA
CYP3A43
SP1
B4GALT2
GP2
RAD21
CTNNBIP1
RPL14
NXPE3
ARCN1
RABEPK
GCLC
SPHK2
AOAH
MB
DDB2
TRMT12
IFT122
CNOT6
PPP1CB
MPPE1
SMAGP
HP
THOC2
ATP5G2
SLC25A44
GTF2IRD1
FPGS
MMP14

## Sheet: Autophagy
MT1G
FOXO3
ZNF264
CTRL
NPY
SLC25A14
ZNF783
MT1E
KEL
IKZF1
VCPIP1
GYPB
APOBR
CLUH
MAP3K3
PRDM14
IFNA7
MIEF1
SEC22B
PEX26
STRA6
PGRMC2
TMEM161A
ACAN
TTLL12
TULP2
NENF
RNF216
XDH
TACC1
RAB2A
AKT3
ZRSR2
PTMA
KLF7
CYSLTR2
MARK2
FADS2
DYNLRB1
IRF2BP1
HIPK1
HLA-DMB
CETN3
CPNE1
TRIM10
HMX1
AKAP8
TSPYL1
STAC
DUSP13
BRD4
DYNC1LI1
FAM216A
CEACAM7
ACSM5
FAM189B
ZNF652
ATF1
PCYOX1L
PRKCE
DUSP7
GCHFR
KCNE1
PCGF2
TP63
KPTN
SMARCA2
LBR
VPS52
PAFAH2
SIRT1
ITIH4
PGC
IL16
PAK2
ECM1
NXPH3
SEMA5A
ITGAX
NOS1
METTL22
COL5A3
NR1H3
TRAPPC3
NKX3-1
ABCD4
PSAT1
ST6GAL1
COBLL1
CES2
SNED1
FBLN1
NAA50
ARSF
RRP1B
C7orf26
FUT6
CDKN2A
FEM1B
DKK1
APPL1
TNFRSF12A
C12orf49
GADD45B
CAMK1G
KCNMB4
ITIH2
RP2
SARS2
GPR153
MNT
SLC6A12
ACTL6A
NDUFAF4
TNK1
LRRC15
KRT5
SWAP70
KDELR2
TMEM186
PGS1
MN1
ARID5A
DDX21
ITCH
RNF24
SLC35D2
RHAG
RBCK1
ATPAF2
SAMD4A
EGR4
CTSK
C1QTNF1
FBXO9
SUCLA2
SFSWAP
ACLY
RAP1A
KAT8
DVL2
IDS
FASTK
RLBP1
SENP5
SULT1A1
ING1
INTS6
WWP1
ZBTB1
DICER1
SFTPB
MFSD7
RAC1
C2CD2L
SLC6A8
RLF
UBE2G1
CDKN2AIP
RAB11A
RS1
SGMS1
SLC41A3
EEF2
DVL1
ZNF146
PHKA2
DDIT3
SLC6A13
HIVEP3
KRIT1
LEMD3
PPP1R12A
ANXA6
FAM129A
NDUFC1
LRIF1
ABCC10
PHF3
PHLDA3
C11orf58
SEMA7A
SLC38A7
OSBPL8
MYO15B
HNRNPA1
RNASE2
ARL6IP1
TNFRSF21
QPCT
KPNB1
ENTPD6
HIRA
NXPH4
VCP
TXLNA
CYP3A43
SP1
B4GALT2
GP2
RAD21
CTNNBIP1
RPL14
NXPE3
ARCN1
RABEPK
GCLC
SPHK2
AOAH
MB
DDB2
TRMT12
IFT122
CNOT6
PPP1CB
MPPE1
SMAGP
HP
THOC2
ATP5G2
SLC25A44
GTF2IRD1
FPGS
MMP14

## Sheet: Cuproptosis
MT1G
FOXO3
ZNF264
CTRL
NPY
SLC25A14
ZNF783
MT1E
KEL
IKZF1
VCPIP1
GYPB
APOBR
CLUH
MAP3K3
PRDM14
IFNA7
MIEF1
SEC22B
PEX26
STRA6
PGRMC2
TMEM161A
ACAN
TTLL12
TULP2
NENF
RNF216
XDH
TACC1
RAB2A
AKT3
ZRSR2
PTMA
KLF7
CYSLTR2
MARK2
FADS2
DYNLRB1
IRF2BP1
HIPK1
HLA-DMB
CETN3
CPNE1
TRIM10
HMX1
AKAP8
TSPYL1
STAC
DUSP13
BRD4
DYNC1LI1
FAM216A
CEACAM7
ACSM5
FAM189B
ZNF652
ATF1
PCYOX1L
PRKCE
DUSP7
GCHFR
KCNE1
PCGF2
TP63
KPTN
SMARCA2
LBR
VPS52
PAFAH2
SIRT1
ITIH4
PGC
IL16
PAK2
ECM1
NXPH3
SEMA5A
ITGAX
NOS1
METTL22
COL5A3
NR1H3
TRAPPC3
NKX3-1
ABCD4
PSAT1
ST6GAL1
COBLL1
CES2
SNED1
FBLN1
NAA50
ARSF
RRP1B
C7orf26
FUT6
CDKN2A
FEM1B
DKK1
APPL1
TNFRSF12A
C12orf49
GADD45B
CAMK1G
KCNMB4
ITIH2
RP2
SARS2
GPR153
MNT
SLC6A12
ACTL6A
NDUFAF4
TNK1
LRRC15
KRT5
SWAP70
KDELR2
TMEM186
PGS1
MN1
ARID5A
DDX21
ITCH
RNF24
SLC35D2
RHAG
RBCK1
ATPAF2
SAMD4A
EGR4
CTSK
C1QTNF1
FBXO9
SUCLA2
SFSWAP
ACLY
RAP1A
KAT8
DVL2
IDS
FASTK
RLBP1
SENP5
SULT1A1
ING1
INTS6
WWP1
ZBTB1
DICER1
SFTPB
MFSD7
RAC1
C2CD2L
SLC6A8
RLF
UBE2G1
CDKN2AIP
RAB11A
RS1
SGMS1
SLC41A3
EEF2
DVL1
ZNF146
PHKA2
DDIT3
SLC6A13
HIVEP3
KRIT1
LEMD3
PPP1R12A
ANXA6
FAM129A
NDUFC1
LRIF1
ABCC10
PHF3
PHLDA3
C11orf58
SEMA7A
SLC38A7
OSBPL8
MYO15B
HNRNPA1
RNASE2
ARL6IP1
TNFRSF21
QPCT
KPNB1
ENTPD6
HIRA
NXPH4
VCP
TXLNA
CYP3A43
SP1
B4GALT2
GP2
RAD21
CTNNBIP1
RPL14
NXPE3
ARCN1
RABEPK
GCLC
SPHK2
AOAH
MB
DDB2
TRMT12
IFT122
CNOT6
PPP1CB
MPPE1
SMAGP
HP
THOC2
ATP5G2
SLC25A44
GTF2IRD1
FPGS
MMP14

## Sheet: Disulfidpto
MT1G
FOXO3
ZNF264
CTRL
NPY
SLC25A14
ZNF783
MT1E
KEL
IKZF1
VCPIP1
GYPB
APOBR
CLUH
MAP3K3
PRDM14
IFNA7
MIEF1
SEC22B
PEX26
STRA6
PGRMC2
TMEM161A
ACAN
TTLL12
TULP2
NENF
RNF216
XDH
TACC1
RAB2A
AKT3
ZRSR2
PTMA
KLF7
CYSLTR2
MARK2
FADS2
DYNLRB1
IRF2BP1
HIPK1
HLA-DMB
CETN3
CPNE1
TRIM10
HMX1
AKAP8
TSPYL1
STAC
DUSP13
BRD4
DYNC1LI1
FAM216A
CEACAM7
ACSM5
FAM189B
ZNF652
ATF1
PCYOX1L
PRKCE
DUSP7
GCHFR
KCNE1
PCGF2
TP63
KPTN
SMARCA2
LBR
VPS52
PAFAH2
SIRT1
ITIH4
PGC
IL16
PAK2
ECM1
NXPH3
SEMA5A
ITGAX
NOS1
METTL22
COL5A3
NR1H3
TRAPPC3
NKX3-1
ABCD4
PSAT1
ST6GAL1
COBLL1
CES2
SNED1
FBLN1
NAA50
ARSF
RRP1B
C7orf26
FUT6
CDKN2A
FEM1B
DKK1
APPL1
TNFRSF12A
C12orf49
GADD45B
CAMK1G
KCNMB4
ITIH2
RP2
SARS2
GPR153
MNT
SLC6A12
ACTL6A
NDUFAF4
TNK1
LRRC15
KRT5
SWAP70
KDELR2
TMEM186
PGS1
MN1
ARID5A
DDX21
ITCH
RNF24
SLC35D2
RHAG
RBCK1
ATPAF2
SAMD4A
EGR4
CTSK
C1QTNF1
FBXO9
SUCLA2
SFSWAP
ACLY
RAP1A
KAT8
DVL2
IDS
FASTK
RLBP1
SENP5
SULT1A1
ING1
INTS6
WWP1
ZBTB1
DICER1
SFTPB
MFSD7
RAC1
C2CD2L
SLC6A8
RLF
UBE2G1
CDKN2AIP
RAB11A
RS1
SGMS1
SLC41A3
EEF2
DVL1
ZNF146
PHKA2
DDIT3
SLC6A13
HIVEP3
KRIT1
LEMD3
PPP1R12A
ANXA6
FAM129A
NDUFC1
LRIF1
ABCC10
PHF3
PHLDA3
C11orf58
SEMA7A
SLC38A7
OSBPL8
MYO15B
HNRNPA1
RNASE2
ARL6IP1
TNFRSF21
QPCT
KPNB1
ENTPD6
HIRA
NXPH4
VCP
TXLNA
CYP3A43
SP1
B4GALT2
GP2
RAD21
CTNNBIP1
RPL14
NXPE3
ARCN1
RABEPK
GCLC
SPHK2
AOAH
MB
DDB2
TRMT12
IFT122
CNOT6
PPP1CB
MPPE1
SMAGP
HP
THOC2
ATP5G2
SLC25A44
GTF2IRD1
FPGS
MMP14

## Sheet: Entosis
MT1G
FOXO3
ZNF264
CTRL
NPY
SLC25A14
ZNF783			0
MT1E
KEL
IKZF1
VCPIP1
GYPB
APOBR
CLUH
MAP3K3
PRDM14
IFNA7
MIEF1
SEC22B
PEX26
STRA6
PGRMC2
TMEM161A
ACAN
TTLL12
TULP2
NENF
RNF216
XDH
TACC1
RAB2A
AKT3
ZRSR2
PTMA
KLF7
CYSLTR2
MARK2
FADS2
DYNLRB1
IRF2BP1
HIPK1
HLA-DMB
CETN3
CPNE1
TRIM10
HMX1
AKAP8
TSPYL1
STAC
DUSP13
BRD4
DYNC1LI1
FAM216A
CEACAM7
ACSM5
FAM189B
ZNF652
ATF1
PCYOX1L
PRKCE
DUSP7
GCHFR
KCNE1
PCGF2
TP63
KPTN
SMARCA2
LBR
VPS52
PAFAH2
SIRT1
ITIH4
PGC
IL16
PAK2
ECM1
NXPH3
SEMA5A
ITGAX
NOS1
METTL22
COL5A3
NR1H3
TRAPPC3
NKX3-1
ABCD4
PSAT1
ST6GAL1
COBLL1
CES2
SNED1
FBLN1
NAA50
ARSF
RRP1B
C7orf26
FUT6
CDKN2A
FEM1B
DKK1
APPL1
TNFRSF12A
C12orf49
GADD45B
CAMK1G
KCNMB4
ITIH2
RP2
SARS2
GPR153
MNT
SLC6A12
ACTL6A
NDUFAF4
TNK1
LRRC15
KRT5
SWAP70
KDELR2
TMEM186
PGS1
MN1
ARID5A
DDX21
ITCH
RNF24
SLC35D2
RHAG
RBCK1
ATPAF2
SAMD4A
EGR4
CTSK
C1QTNF1
FBXO9
SUCLA2
SFSWAP
ACLY
RAP1A
KAT8
DVL2
IDS
FASTK
RLBP1
SENP5
SULT1A1
ING1
INTS6
WWP1
ZBTB1
DICER1
SFTPB
MFSD7
RAC1
C2CD2L
SLC6A8
RLF
UBE2G1
CDKN2AIP
RAB11A
RS1
SGMS1
SLC41A3
EEF2
DVL1
ZNF146
PHKA2
DDIT3
SLC6A13
HIVEP3
KRIT1
LEMD3
PPP1R12A
ANXA6
FAM129A
NDUFC1
LRIF1
ABCC10
PHF3
PHLDA3
C11orf58
SEMA7A
SLC38A7
OSBPL8
MYO15B
HNRNPA1
RNASE2
ARL6IP1
TNFRSF21
QPCT
KPNB1
ENTPD6
HIRA
NXPH4
VCP
TXLNA
CYP3A43
SP1
B4GALT2
GP2
RAD21
CTNNBIP1
RPL14
NXPE3
ARCN1
RABEPK
GCLC
SPHK2
AOAH
MB
DDB2
TRMT12
IFT122
CNOT6
PPP1CB
MPPE1
SMAGP
HP
THOC2
ATP5G2
SLC25A44
GTF2IRD1
FPGS
MMP14

## Sheet: Entoticcell
MT1G
FOXO3
ZNF264
CTRL
NPY
SLC25A14
ZNF783
MT1E
KEL
IKZF1
VCPIP1
GYPB
APOBR
CLUH
MAP3K3
PRDM14
IFNA7
MIEF1
SEC22B
PEX26
STRA6
PGRMC2
TMEM161A
ACAN
TTLL12
TULP2
NENF
RNF216
XDH
TACC1
RAB2A
AKT3
ZRSR2
PTMA
KLF7
CYSLTR2
MARK2
FADS2
DYNLRB1
IRF2BP1
HIPK1
HLA-DMB
CETN3
CPNE1
TRIM10
HMX1
AKAP8
TSPYL1
STAC
DUSP13
BRD4
DYNC1LI1
FAM216A
CEACAM7
ACSM5
FAM189B
ZNF652
ATF1
PCYOX1L
PRKCE
DUSP7
GCHFR
KCNE1
PCGF2
TP63
KPTN
SMARCA2
LBR
VPS52
PAFAH2
SIRT1
ITIH4
PGC
IL16
PAK2
ECM1
NXPH3
SEMA5A
ITGAX
NOS1
METTL22
COL5A3
NR1H3
TRAPPC3
NKX3-1
ABCD4
PSAT1
ST6GAL1
COBLL1
CES2
SNED1
FBLN1
NAA50
ARSF
RRP1B
C7orf26
FUT6
CDKN2A
FEM1B
DKK1
APPL1
TNFRSF12A
C12orf49
GADD45B
CAMK1G
KCNMB4
ITIH2
RP2
SARS2
GPR153
MNT
SLC6A12
ACTL6A
NDUFAF4
TNK1
LRRC15
KRT5
SWAP70
KDELR2
TMEM186
PGS1
MN1
ARID5A
DDX21
ITCH
RNF24
SLC35D2
RHAG
RBCK1
ATPAF2
SAMD4A
EGR4
CTSK
C1QTNF1
FBXO9
SUCLA2
SFSWAP
ACLY
RAP1A
KAT8
DVL2
IDS
FASTK
RLBP1
SENP5
SULT1A1
ING1
INTS6
WWP1
ZBTB1
DICER1
SFTPB
MFSD7
RAC1
C2CD2L
SLC6A8
RLF
UBE2G1
CDKN2AIP
RAB11A
RS1
SGMS1
SLC41A3
EEF2
DVL1
ZNF146
PHKA2
DDIT3
SLC6A13
HIVEP3
KRIT1
LEMD3
PPP1R12A
ANXA6
FAM129A
NDUFC1
LRIF1
ABCC10
PHF3
PHLDA3
C11orf58
SEMA7A
SLC38A7
OSBPL8
MYO15B
HNRNPA1
RNASE2
ARL6IP1
TNFRSF21
QPCT
KPNB1
ENTPD6
HIRA
NXPH4
VCP
TXLNA
CYP3A43
SP1
B4GALT2
GP2
RAD21
CTNNBIP1
RPL14
NXPE3
ARCN1
RABEPK
GCLC
SPHK2
AOAH
MB
DDB2
TRMT12
IFT122
CNOT6
PPP1CB
MPPE1
SMAGP
HP
THOC2
ATP5G2
SLC25A44
GTF2IRD1
FPGS
MMP14

## Sheet: Ferroptosis
MT1G			FADS2
FOXO3			GCLC
ZNF264			MT1G
CTRL
NPY
SLC25A14
ZNF783
MT1E
KEL
IKZF1
VCPIP1
GYPB
APOBR
CLUH
MAP3K3
PRDM14
IFNA7
MIEF1
SEC22B
PEX26
STRA6
PGRMC2
TMEM161A
ACAN
TTLL12
TULP2
NENF
RNF216
XDH
TACC1
RAB2A
AKT3
ZRSR2
PTMA
KLF7
CYSLTR2
MARK2
FADS2
DYNLRB1
IRF2BP1
HIPK1
HLA-DMB
CETN3
CPNE1
TRIM10
HMX1
AKAP8
TSPYL1
STAC
DUSP13
BRD4
DYNC1LI1
FAM216A
CEACAM7
ACSM5
FAM189B
ZNF652
ATF1
PCYOX1L
PRKCE
DUSP7
GCHFR
KCNE1
PCGF2
TP63
KPTN
SMARCA2
LBR
VPS52
PAFAH2
SIRT1
ITIH4
PGC
IL16
PAK2
ECM1
NXPH3
SEMA5A
ITGAX
NOS1
METTL22
COL5A3
NR1H3
TRAPPC3
NKX3-1
ABCD4
PSAT1
ST6GAL1
COBLL1
CES2
SNED1
FBLN1
NAA50
ARSF
RRP1B
C7orf26
FUT6
CDKN2A
FEM1B
DKK1
APPL1
TNFRSF12A
C12orf49
GADD45B
CAMK1G
KCNMB4
ITIH2
RP2
SARS2
GPR153
MNT
SLC6A12
ACTL6A
NDUFAF4
TNK1
LRRC15
KRT5
SWAP70
KDELR2
TMEM186
PGS1
MN1
ARID5A
DDX21
ITCH
RNF24
SLC35D2
RHAG
RBCK1
ATPAF2
SAMD4A
EGR4
CTSK
C1QTNF1
FBXO9
SUCLA2
SFSWAP
ACLY
RAP1A
KAT8
DVL2
IDS
FASTK
RLBP1
SENP5
SULT1A1
ING1
INTS6
WWP1
ZBTB1
DICER1
SFTPB
MFSD7
RAC1
C2CD2L
SLC6A8
RLF
UBE2G1
CDKN2AIP
RAB11A
RS1
SGMS1
SLC41A3
EEF2
DVL1
ZNF146
PHKA2
DDIT3
SLC6A13
HIVEP3
KRIT1
LEMD3
PPP1R12A
ANXA6
FAM129A
NDUFC1
LRIF1
ABCC10
PHF3
PHLDA3
C11orf58
SEMA7A
SLC38A7
OSBPL8
MYO15B
HNRNPA1
RNASE2
ARL6IP1
TNFRSF21
QPCT
KPNB1
ENTPD6
HIRA
NXPH4
VCP
TXLNA
CYP3A43
SP1
B4GALT2
GP2
RAD21
CTNNBIP1
RPL14
NXPE3
ARCN1
RABEPK
GCLC
SPHK2
AOAH
MB
DDB2
TRMT12
IFT122
CNOT6
PPP1CB
MPPE1
SMAGP
HP
THOC2
ATP5G2
SLC25A44
GTF2IRD1
FPGS
MMP14

## Sheet: Immunogenic
MT1G
FOXO3
ZNF264
CTRL
NPY
SLC25A14
ZNF783
MT1E
KEL
IKZF1
VCPIP1
GYPB
APOBR
CLUH
MAP3K3
PRDM14
IFNA7
MIEF1
SEC22B
PEX26
STRA6
PGRMC2
TMEM161A
ACAN
TTLL12
TULP2
NENF
RNF216
XDH
TACC1
RAB2A
AKT3
ZRSR2
PTMA
KLF7
CYSLTR2
MARK2
FADS2
DYNLRB1
IRF2BP1
HIPK1
HLA-DMB
CETN3
CPNE1
TRIM10
HMX1
AKAP8
TSPYL1
STAC
DUSP13
BRD4
DYNC1LI1
FAM216A
CEACAM7
ACSM5
FAM189B
ZNF652
ATF1
PCYOX1L
PRKCE
DUSP7
GCHFR
KCNE1
PCGF2
TP63
KPTN
SMARCA2
LBR
VPS52
PAFAH2
SIRT1
ITIH4
PGC
IL16
PAK2
ECM1
NXPH3
SEMA5A
ITGAX
NOS1
METTL22
COL5A3
NR1H3
TRAPPC3
NKX3-1
ABCD4
PSAT1
ST6GAL1
COBLL1
CES2
SNED1
FBLN1
NAA50
ARSF
RRP1B
C7orf26
FUT6
CDKN2A
FEM1B
DKK1
APPL1
TNFRSF12A
C12orf49
GADD45B
CAMK1G
KCNMB4
ITIH2
RP2
SARS2
GPR153
MNT
SLC6A12
ACTL6A
NDUFAF4
TNK1
LRRC15
KRT5
SWAP70
KDELR2
TMEM186
PGS1
MN1
ARID5A
DDX21
ITCH
RNF24
SLC35D2
RHAG
RBCK1
ATPAF2
SAMD4A
EGR4
CTSK
C1QTNF1
FBXO9
SUCLA2
SFSWAP
ACLY
RAP1A
KAT8
DVL2
IDS
FASTK
RLBP1
SENP5
SULT1A1
ING1
INTS6
WWP1
ZBTB1
DICER1
SFTPB
MFSD7
RAC1
C2CD2L
SLC6A8
RLF
UBE2G1
CDKN2AIP
RAB11A
RS1
SGMS1
SLC41A3
EEF2
DVL1
ZNF146
PHKA2
DDIT3
SLC6A13
HIVEP3
KRIT1
LEMD3
PPP1R12A
ANXA6
FAM129A
NDUFC1
LRIF1
ABCC10
PHF3
PHLDA3
C11orf58
SEMA7A
SLC38A7
OSBPL8
MYO15B
HNRNPA1
RNASE2
ARL6IP1
TNFRSF21
QPCT
KPNB1
ENTPD6
HIRA
NXPH4
VCP
TXLNA
CYP3A43
SP1
B4GALT2
GP2
RAD21
CTNNBIP1
RPL14
NXPE3
ARCN1
RABEPK
GCLC
SPHK2
AOAH
MB
DDB2
TRMT12
IFT122
CNOT6
PPP1CB
MPPE1
SMAGP
HP
THOC2
ATP5G2
SLC25A44
GTF2IRD1
FPGS
MMP14

[truncated: 9 more sheets: Lysosome-de, Methuosis, Necroptosis, NETosis, Netoticcell, Oxeiptosis, Paraptosis, Parthanatos, Pyroptosis]
