# Supplementary material for: Identification and analysis of diverse cell death patterns in osteomyelitis via microarray-based transcriptome profiling and clinical data
Source: Front Immunol. 2025 Sep 19;16:1630172. doi: 10.3389/fimmu.2025.1630172 (PMC12491029; doi:10.3389/fimmu.2025.1630172)
Supplement: Supplementary file 1 [file SupplementaryFile1.zip › Suppl. Table 1.XLS]

## Sheet: 315merge.normalize
geneNames	GSE16129_GSM403285_Control	GSE16129_GSM403305_Control	GSE16129_GSM403313_Control	GSE16129_GSM403323_Control	GSE16129_GSM403327_Control	GSE16129_GSM403329_Control	GSE16129_GSM403331_Control	GSE16129_GSM403412_Control	GSE16129_GSM403547_Control	GSE16129_GSM403552_Control	GSE16129_GSM403295_Treat	GSE16129_GSM403297_Treat	GSE16129_GSM403299_Treat	GSE16129_GSM403301_Treat	GSE16129_GSM403404_Treat	GSE16129_GSM403414_Treat	GSE16129_GSM403442_Treat	GSE16129_GSM403315_Treat	GSE16129_GSM403293_Treat	GSE16129_GSM403307_Treat	GSE16129_GSM403410_Treat	GSE16129_GSM403309_Treat	GSE16129_GSM403428_Treat	GSE16129_GSM403549_Treat	GSE16129_GSM403398_Treat	GSE16129_GSM403311_Treat	GSE16129_GSM403420_Treat	GSE16129_GSM403422_Treat	GSE16129_GSM403394_Treat	GSE16129_GSM403287_Treat	GSE16129_GSM403319_Treat	GSE16129_GSM403430_Treat	GSE16129_GSM403434_Treat	GSE16129_GSM403418_Treat	GSE16129_GSM403436_Treat	GSE16129_GSM403321_Treat	GSE16129_GSM403425_Treat	GSE16129_GSM403438_Treat	GSE16129_GSM403406_Treat	GSE16129_GSM403555_Control	GSE16129_GSM403562_Control	GSE16129_GSM403563_Control	GSE16129_GSM403564_Control	GSE16129_GSM403566_Control	GSE16129_GSM403567_Control	GSE16129_GSM403568_Control	GSE16129_GSM403569_Control	GSE16129_GSM403570_Control	GSE16129_GSM403550_Treat
AAK1	7.00829	7.28983	7.28282	8.34611	8.85752	8.50769	8.06201	7.61827	7.60981	7.72053	7.34331	8.01746	7.00655	7.77224	6.95456	7.0492	6.6477	7.39652	7.66988	6.59181	7.29121	6.88242	7.11644	7.55973	7.22592	7.10079	6.69988	6.73938	7.35877	7.42915	7.12516	7.85414	7.61474	7.17091	7.1452	7.39652	7.04089	7.9666	7.06786	7.43559	5.71532	8.00969	7.45702	7.69913	7.51104	6.98211	7.52378	7.63396	6.39636
AASDHPPT	7.65625	7.78868	7.77706	7.28555	7.20863	7.33424	7.54476	7.65165	7.53838	7.54476	7.05967	7.40435	7.15116	7.73656	7.5353	7.85687	7.1825	7.63569	7.60337	7.82298	7.17505	7.50996	7.76502	7.61597	7.58313	7.29714	6.80606	7.37921	9.01564	7.61314	7.20593	7.99242	6.52475	7.52457	7.49017	7.63569	7.29167	8.9587	6.74445	7.85118	7.87742	7.8816	8.08693	8.27766	8.0371	7.87742	7.90728	7.63749	7.12948
ABCA5	5.24151	5.23008	5.33109	4.25345	6.58758	4.54411	5.70299	4.56889	4.50472	3.8785	4.90859	3.65654	3.77311	4.63114	6.38173	3.93908	4.01468	6.46902	4.53969	3.94151	6.372	6.32145	6.45396	3.82	6.04888	6.64894	6.0593	3.70531	5.63614	3.76243	4.62326	6.02186	4.30058	6.12141	3.60674	4.63363	6.90701	5.86549	6.90853	4.39347	6.10715	5.82287	5.37786	4.40695	5.62582	5.668	5.41855	5.70407	3.30056
ABCB1	6.5282	7.48125	6.88758	7.21511	7.44994	6.91607	5.64522	7.31003	6.54437	7.07848	4.92065	6.59368	6.65098	7.23064	7.75342	6.43412	6.26591	6.82879	5.25184	6.42475	4.36944	6.96185	6.15335	6.87108	6.31479	6.3908	6.59275	6.5212	7.36495	6.4066	7.58367	7.06451	7.74603	6.39149	6.81233	5.73184	7.26089	7.44917	7.38544	6.06012	6.82473	7.78522	7.12808	6.82078	7.30776	7.66651	7.68864	7.34755	5.76424
ABCB8	3.68025	4.33744	4.37804	4.04024	4.81792	4.93692	5.14418	3.98097	2.93546	3.90075	4.95131	4.67349	4.07052	4.86696	2.89022	3.40154	3.78331	5.0912	4.1804	3.84175	4.31648	4.76438	5.22744	4.80811	5.72392	4.28769	4.97937	3.24711	5.37733	4.32572	4.28666	4.32169	4.60634	5.67786	4.48998	3.97297	4.31122	4.28702	4.41359	4.49241	4.35911	3.66951	5.64453	5.04267	4.8691	4.57801	4.08481	4.84411	4.5549
ABCC3	6.7075	6.73824	6.83886	7.18609	8.12186	8.17642	7.77822	6.26616	6.52922	6.65372	9.40332	8.13945	8.90972	8.54427	8.20279	8.09283	7.68805	8.19877	8.80349	6.41001	7.40263	8.20002	8.04352	7.44406	7.59553	7.72485	8.15968	6.2082	8.48052	8.19629	9.39072	7.90361	7.77025	6.30634	6.61983	7.33949	6.66788	6.35187	8.75118	7.54997	7.84989	5.48312	6.21435	8.01371	7.31654	6.77344	7.93563	7.31164	6.95991
ABCC4	7.49076	6.27809	6.86003	6.17563	7.62059	8.00476	6.17563	5.43142	6.98304	7.76686	7.29778	6.05632	5.51432	5.94933	5.19759	7.71032	5.95671	7.77705	7.30591	8.02146	8.3548	7.33267	5.41427	5.23031	8.02188	5.91352	7.74547	7.38839	7.05649	5.8199	6.18774	7.07033	7.45137	7.09903	8.10596	5.23721	5.97784	6.92784	7.79474	6.75356	6.81262	6.95348	7.13078	6.65749	6.93847	6.893	6.74268	6.50917	6.23711
ABCC5	7.96811	8.4332	8.09299	8.24876	8.69972	8.47443	8.34101	7.89798	8.06368	8.49921	8.21438	7.67038	8.28191	7.98147	7.6665	8.23563	8.44364	7.88446	8.00984	7.999	8.46761	8.21029	7.96319	8.27344	7.70635	8.25089	7.59002	7.89865	8.37163	7.45252	7.90023	7.86199	8.07529	7.89354	7.87732	7.87683	6.91356	8.24327	7.60897	7.73635	7.8593	8.50985	8.17666	8.17666	8.53416	8.34632	8.27119	8.53721	7.59154
ABCC9	3.80087	3.25142	4.26885	3.21826	2.44082	3.36619	1.62681	4.18953	4.18917	2.35223	2.12493	3.68127	2.07763	4.66136	2.08558	4.23225	3.96594	3.96904	2.74524	2.7682	4.86654	2.16965	2.47059	2.80804	2.4078	4.82211	3.02892	2.67424	2.70228	4.81769	2.46422	2.65144	4.51739	4.9466	3.01917	4.62001	2.21132	4.27265	1.80842	3.41744	2.15801	3.98866	3.96201	4.20993	1.99717	3.60382	3.83383	1.99717	1.99717
ABCF1	10.1425	9.79602	10.4661	10.042	9.67934	10.0598	9.40736	10.1816	9.88592	10.0983	10.0563	10.0629	9.9278	9.57423	9.81546	9.82134	9.78097	9.77328	10.281	9.72704	9.58896	9.38516	9.67934	10.2413	9.86472	9.46963	9.28317	9.85163	9.95144	9.78097	9.97234	9.90075	9.86974	9.5976	9.68935	9.70619	9.08501	10.3452	9.56798	9.13208	9.72549	9.98788	9.72783	9.54088	9.70927	10.0699	10.2391	10.471	9.66003
ABCG1	6.61145	7.07982	6.80634	6.53758	7.0614	7.13199	6.83066	6.68566	6.58945	6.25791	6.18897	6.0486	5.90031	6.81251	5.73015	6.55646	6.16035	6.32117	6.14745	5.57314	5.81711	6.49996	6.23451	6.81907	5.3492	6.97674	6.5505	6.18505	7.05431	6.06751	5.58394	6.40024	5.8029	6.3663	7.29001	6.45329	7.38413	7.04859	6.87642	6.53623	6.62114	6.68468	7.01314	6.0134	6.4137	6.45223	6.73291	6.59831	6.945
ABHD10	8.53853	8.26561	8.55725	7.59242	8.40416	8.21169	8.56833	8.44103	8.31927	8.12029	7.97853	7.72292	8.05447	7.95078	7.53654	8.05096	7.90371	7.97288	7.53576	7.87654	8.05193	8.37822	8.29381	7.33746	6.36093	8.23569	7.39868	7.74386	8.16069	8.02842	8.3476	8.01488	7.46506	7.41616	8.48162	9.05519	7.876	7.83421	7.62619	7.67085	8.357	8.25275	8.35813	7.88645	7.73984	8.30724	8.87249	8.83559	8.1184
ABHD2	5.92656	5.86884	6.34095	6.74854	6.46218	6.34955	6.65675	6.32332	6.09842	6.08231	7.33528	6.6037	7.34906	6.64173	7.13798	7.42224	7.3205	7.10011	7.34091	6.99159	7.36235	6.84351	7.1554	5.74888	6.7222	6.33431	7.1326	7.29654	7.10107	6.78467	7.15917	6.53974	6.95607	6.64763	5.83453	7.14491	6.54176	6.48047	6.88417	6.75617	6.28188	6.15054	6.37245	6.52957	6.88335	6.84873	6.44324	6.09898	6.60844
ABHD4	6.45645	7.54511	7.06426	5.69547	6.57771	6.17627	5.11814	6.87321	6.65361	7.22508	6.77295	7.08775	7.52145	7.47857	5.60178	7.68696	7.67072	7.46933	7.67798	7.44996	5.91442	7.51093	6.60041	7.21541	6.46378	7.25332	7.48649	8.001	7.09012	7.59933	7.96942	7.08814	7.49286	7.02212	7.4071	6.90547	7.04065	6.89201	6.94047	7.29082	6.89588	6.0459	6.03421	7.33339	7.41976	7.18503	6.68824	7.36684	7.29994
ABHD5	7.11372	5.90397	7.69822	7.90287	8.3793	7.74537	6.51807	6.59298	7.2452	7.11671	7.4606	7.47925	7.858	7.66837	7.84832	8.09132	7.90676	7.63645	6.0241	7.47269	8.62534	8.12652	9.05987	8.5556	8.65508	6.02464	8.86157	7.45962	6.65797	8.27401	7.22984	5.78462	8.67284	7.98918	6.39316	7.49436	8.69821	7.94884	7.5364	8.26446	8.12804	7.12344	7.30334	7.92152	7.30603	6.76831	6.78539	6.20997	7.36246
ABI2	5.33806	4.85388	5.21895	5.18164	5.53822	5.07373	4.90166	5.52132	4.9304	5.28982	4.25641	5.06223	4.27429	4.67607	5.53225	4.25113	3.61001	4.89415	5.14945	4.40272	5.21895	3.98726	4.49143	5.18864	5.2779	4.69062	3.96049	3.6782	4.53875	4.6607	4.73531	4.2297	5.5743	5.61799	5.08038	4.99124	4.93237	5.43954	4.54649	4.62069	5.102	5.32307	4.75139	5.15649	5.3274	5.41954	4.9154	4.93326	4.37366
ABI3BP	2.17527	4.62128	2.95627	4.56833	2.11772	2.95457	2.87451	3.12136	4.16317	1.53029	4.12697	1.58804	4.03707	3.4832	1.15162	1.72904	4.2875	4.93366	0.98235	4.87234	4.84854	3.32125	3.91694	3.02457	5.34228	3.06309	5.01488	2.47305	2.22272	4.83272	5.72811	3.20407	1.92855	4.27046	4.35216	4.40685	3.01404	4.62576	2.18977	2.50379	2.45336	2.45336	2.45336	2.45336	2.45336	2.45336	2.45336	4.94611	2.45336
ABL2	4.75214	5.21768	4.27682	5.13352	5.52622	5.20076	4.43759	3.46992	3.69808	3.91287	4.38943	4.54032	5.30894	4.8459	4.11855	2.63271	3.38399	5.12421	5.33856	3.71444	4.80877	4.29959	5.43418	3.78351	4.66072	4.99416	4.38543	4.29698	5.29893	4.30747	4.95869	3.31298	5.25452	4.98967	4.95869	5.16769	5.43146	3.87434	4.89566	5.33974	4.61528	4.94239	2.51095	5.29356	5.14676	4.35354	4.8856	3.21439	4.39895
ABTB2	4.76808	5.06589	5.76541	4.47355	8.35949	8.13317	5.23174	4.12535	4.37489	4.19724	6.28775	6.04791	4.97623	5.93468	6.06461	4.92744	4.54443	6.03307	4.85113	4.82981	4.98677	5.17475	4.71205	5.36644	5.11005	4.51392	6.19277	5.01563	4.59665	4.63485	6.33635	6.01293	6.2318	5.00038	4.52623	4.84451	8.6763	4.87574	5.35111	0	0	0	0	0	0	0	0	0	0
ACAA2	7.4764	7.20921	8.07766	6.82783	8.45255	7.02608	7.80603	7.53495	7.64454	6.89003	8.79897	8.69565	8.36549	8.247	8.73729	7.39125	8.79969	6.71385	8.65286	6.77937	7.2465	7.74685	7.88967	7.43364	7.4822	8.48419	7.15885	7.9043	7.58639	7.78083	6.88499	6.94881	6.81638	7.46895	7.23193	7.38454	8.29383	6.73996	6.78676	6.92123	8.10986	7.20019	7.2306	7.05647	7.69373	7.88136	7.11297	7.37069	6.88416
ACAD10	6.86929	5.98049	7.244	6.16334	5.85086	6.14522	7.2496	7.09975	7.51421	6.95553	7.09856	7.46914	7.36232	6.97817	6.78973	7.41832	6.88018	6.292	7.2751	7.50109	6.64802	7.12425	7.10476	5.91206	6.18345	7.03649	6.47794	7.20941	7.01949	6.9486	6.29797	7.32045	6.13409	6.49078	6.71718	7.12063	7.07696	6.26385	5.66472	6.82728	6.99786	6.97106	7.4332	6.78191	7.08766	7.12377	7.06767	7.45282	7.33604
ACADSB	4.7248	4.6322	4.46478	4.90439	4.70932	5.75659	5.30436	5.38773	4.35326	5.16225	3.1609	4.34802	3.59789	4.37378	3.32489	4.65404	4.07045	4.52987	5.19289	5.39907	5.43142	4.41503	3.37505	3.04842	5.57444	3.65659	3.68037	4.48873	5.50809	4.54751	3.63858	3.99277	4.98331	5.11987	5.52352	5.11852	4.87885	4.83069	4.47663	3.91557	4.38912	5.57957	4.86212	4.60303	5.24105	5.78908	5.62152	5.23932	4.11826
ACE	3.9076	3.75192	3.35149	2.06635	4.2889	3.39454	3.00926	2.63282	2.41452	3.4978	3.73558	2.88094	3.48771	4.2846	3.62565	2.29415	2.31936	4.18968	1.79309	1.83628	1.86064	2.91819	3.15471	2.33856	3.66505	2.83762	3.50597	2.28576	3.16775	1.5702	3.8332	2.83333	1.94548	2.82923	3.45738	4.21582	3.60848	2.66472	1.59035	2.47869	4.26361	3.57863	2.47869	4.51734	2.47869	2.47869	2.47869	2.47869	2.47869
ACO1	8.13667	7.97022	7.58877	6.94312	7.64701	7.80192	7.59412	8.05002	7.87216	8.02997	7.28193	7.26624	7.6606	7.21975	7.50814	8.13247	8.29309	7.74262	8.15529	8.09719	5.3379	8.18903	7.6461	7.97568	7.7152	7.87035	7.61058	8.52861	7.4562	8.16996	7.42555	7.82838	7.99407	6.31711	8.03517	7.84958	7.50226	8.22282	6.81145	7.43901	7.60066	8.0985	8.06713	8.26118	7.94895	8.16046	8.26215	8.24017	6.39343
ACOT8	6.34248	7.38472	6.50197	6.71014	6.80558	5.8783	6.04266	7.11718	6.90278	6.86371	6.32907	6.84526	6.63033	6.83015	7.36439	7.12924	7.01494	6.61463	6.57643	7.90135	6.48369	7.34328	6.75538	7.24056	6.63717	7.01558	6.7412	7.86421	7.10401	7.14842	6.43198	6.37724	5.81839	7.22791	7.09243	6.93837	7.17875	7.2424	7.88285	6.54997	6.72562	6.71614	6.58813	6.62053	6.85071	6.7585	6.69958	6.47826	6.44221
ACOX1	6.82858	6.62132	7.33433	6.96815	6.72652	6.91456	6.84188	7.09148	6.51094	6.58658	7.38965	6.73465	7.30969	6.9511	6.95138	7.39243	7.65345	6.95554	7.54901	7.50315	6.99426	6.40348	7.20239	6.83081	6.99257	6.5884	7.32685	7.39923	7.06653	7.38739	7.77601	6.22923	7.49603	6.93852	6.33958	7.3524	3.30973	6.50081	6.71362	6.75517	7.2763	6.94952	7.07012	7.39821	7.07605	7.01235	7.2411	6.57316	4.36381
ACP6	7.32018	6.70166	7.48561	7.29283	7.80257	7.11039	7.44942	7.25433	6.37884	6.79518	7.06096	7.09798	6.43356	6.90485	7.49919	7.10989	6.93904	5.9206	7.14396	7.15252	7.02491	6.64645	7.15662	7.90622	7.33363	7.32679	7.02648	7.50962	6.66089	7.39011	4.84273	5.93872	6.48433	6.99	7.50272	6.71856	6.84231	6.28182	6.90936	5.79546	6.69163	7.56044	6.86155	6.60427	7.40923	7.77046	7.32138	7.45437	6.88707
ACPP	6.32296	6.72258	6.87835	6.44765	5.0859	6.25754	7.25479	6.40466	6.63034	7.06496	7.95029	7.43875	8.02273	7.08625	7.70559	8.24931	7.91632	7.40983	7.73938	8.03525	7.73772	7.63264	8.30337	5.20535	7.80686	7.31456	8.02346	6.36542	7.73552	7.5167	7.34403	6.71197	6.48707	6.07454	7.03501	7.85969	6.64808	7.15059	7.48075	8.09788	7.63905	6.81433	6.98545	7.1776	6.94317	6.29775	5.60431	5.24085	7.80581
ACSL5	8.44524	8.52301	8.69516	8.18848	7.95823	7.98597	8.26937	8.47818	8.60256	8.74262	8.44851	8.34067	8.46772	8.31796	9.22338	8.38684	8.46208	8.33976	8.33723	8.65008	8.4366	8.33415	8.50941	8.01596	7.72625	8.0828	8.28941	8.49948	8.55172	8.27859	8.76994	9.11272	8.39535	7.71286	7.9797	8.66024	7.91491	8.44259	8.36401	8.04678	8.55203	8.60162	8.45928	8.3999	8.5484	8.78328	8.81509	8.85684	7.98711
ACSL6	4.06647	3.15291	3.79759	6.18125	6.21368	5.40155	5.60454	5.52181	4.5891	5.0389	5.10833	5.29269	5.09304	5.08674	5.16679	3.40344	4.07267	5.30181	6.07604	4.0722	4.69502	4.39821	4.55396	2.85954	4.92628	5.6041	4.50379	4.00704	6.06152	4.7564	5.83196	5.45312	5.30111	6.15959	3.61332	6.21995	5.05153	3.22451	5.18326	5.27828	5.1421	5.51192	4.96145	5.21055	5.5681	5.74377	5.51285	5.92055	4.76429
ACSM1	2.43568	2.07444	3.61437	2.06526	1.87381	2.43486	2.78906	2.21715	2.35482	2.29735	2.72352	1.89733	1.35136	3.85059	3.91162	3.68779	2.18646	1.89377	2.13366	0.494101	2.03861	2.45742	4.20605	2.21038	2.53879	1.65199	1.60859	2.49115	1.64118	2.37944	2.54051	2.46916	3.73589	1.98387	3.04567	3.87318	4.77322	3.11789	2.31137	1.90076	3.81983	1.90076	1.90076	3.0172	3.39671	1.90076	4.10083	1.90076	1.90076
ACTB	14.6779	14.6779	14.6779	14.5761	14.5083	14.8737	14.6779	14.6277	14.7554	14.6779	14.8737	14.5083	14.8737	14.6779	14.5761	14.8737	14.8737	14.5761	15.0099	14.8737	14.8737	14.3364	15.0099	14.8737	14.8737	14.6779	15.0099	15.0099	14.7554	15.0099	15.0099	14.8737	14.7554	14.2207	14.7554	15.0099	14.1271	14.5761	14.4338	14.9167	14.6429	14.5558	14.6245	14.9604	14.7352	14.6429	14.633	14.6125	14.0127
ACTG2	3.10302	4.95618	6.64579	4.41529	3.7094	4.05888	4.83891	3.77411	3.22766	3.52716	4.18656	2.68187	5.03879	3.02539	4.8362	3.27848	6.11508	3.53673	3.84758	2.80012	4.9937	3.21407	3.85318	2.69438	4.16381	3.39624	5.73665	2.35204	2.12769	3.87994	5.60156	3.29505	5.73264	3.61988	3.79639	4.17101	4.44756	4.27048	3.19722	4.56911	4.97578	2.82568	2.67162	1.55172	3.9176	3.87147	4.5254	5.15595	6.27751
ACTN1	10.9336	11.2624	11.1079	11.1235	9.48988	9.95809	9.78585	11.0434	11.0932	10.5024	9.64596	10.1897	9.84485	9.95188	9.85914	11.1387	10.0919	9.7309	10.8616	11.307	9.09334	10.1319	10.6483	11.3269	9.7584	11.1598	11.1285	10.6497	10.0404	10.5237	10.5718	10.0359	11.0334	9.88784	11.5	10.592	9.69628	10.9525	10.1008	9.9423	10.4568	10.6485	10.7589	10.7542	10.1883	10.8429	10.4735	10.7961	9.81537
ACTR2	11.1001	11.4808	11.2652	10.6998	11.6208	10.8734	11.2274	11.1231	10.9326	11.1417	10.7777	10.9005	11.3782	10.8578	12.5551	11.1242	11.0216	11.2345	10.2472	10.392	12.1533	11.6422	12.1043	10.9411	11.4826	11.5344	12.0065	11.3957	11.3774	11.7136	11.058	11.0365	11.6216	11.5929	10.7147	11.0661	11.8396	11.5255	12.157	11.4605	11.5616	11.4185	11.3548	11.9739	11.682	11.5923	11.8151	11.7175	10.4275
ACTR3	10.7846	11.0047	10.7611	11.0867	10.5491	10.158	10.533	10.6666	11.1313	10.4235	10.7856	10.6105	11.0219	11.4375	11.2382	10.6987	10.7932	10.9741	10.6061	11.0441	11.476	11.529	11.2708	11.2144	11.1844	11.7717	11.2939	11.0137	11.2662	11.5396	10.3704	11.0503	11.3065	10.8161	11.0907	10.9478	10.9137	10.9085	11.7057	10.4922	11.1971	11.2653	11.4055	11.4335	11.2236	11.3547	11.5119	11.3417	10.2677
ACTR6	8.41237	8.51889	8.24951	8.18238	8.94506	8.61153	8.35652	8.36364	7.26129	8.09193	8.31021	7.52946	8.86764	7.99381	9.01829	8.12638	7.97134	8.57918	8.15458	8.6129	8.51438	8.63115	8.46845	8.69303	8.9327	7.82517	8.65635	8.21843	7.47807	8.75856	8.89086	8.1504	8.2719	6.30173	8.31084	7.93723	7.82459	8.24373	8.99788	7.97809	8.42007	8.87317	8.86636	8.71931	8.88983	8.70408	8.94249	8.83597	8.5906
ACTR8	7.0274	6.12541	6.50726	7.09134	6.22901	6.52918	5.75881	6.31174	7.00333	5.97676	7.31367	6.69902	6.834	6.75678	7.46309	6.26779	7.0946	6.91919	7.05293	6.98871	6.62418	6.91776	6.99497	6.92763	6.03423	6.29481	6.71198	7.408	6.80858	6.64443	6.79301	7.46632	6.82775	6.90194	6.93213	6.44491	7.03562	6.95319	6.63941	6.8791	6.92006	6.79949	6.35335	6.99224	7.39163	7.36284	7.31523	7.28531	5.88193
ACVR2A	6.93562	6.62476	6.74723	7.36126	7.46868	6.97653	7.55762	7.16321	6.55002	6.59326	6.64879	7.25679	6.01553	7.27134	5.22054	7.03452	6.30637	7.32294	5.97431	5.87102	6.73203	6.93039	6.48519	6.8658	6.66721	6.70673	6.50159	6.39974	7.30838	6.33051	6.92875	6.03505	5.72216	5.73421	6.55658	6.68552	6.18686	6.20805	7.44959	6.8804	6.74732	7.09296	6.86344	6.90727	6.8767	7.01772	6.70236	7.22689	5.01298
ACVR2B	4.92444	3.06975	4.6889	4.87078	4.86624	5.02679	4.91344	5.09525	3.61891	4.38184	4.50379	5.01069	4.12023	3.34478	4.498	2.84065	3.42813	4.51531	4.95005	3.96909	4.59151	4.64982	4.67007	2.27785	4.32007	4.81805	4.23482	4.06381	2.8802	3.55084	4.19566	4.73737	5.61303	4.54838	4.96268	4.47621	5.74327	4.49785	5.20345	3.4988	4.51462	5.01225	4.34059	3.94878	3.70503	4.96883	5.26325	5.01901	5.80661
ACVRL1	2.1933	3.12557	3.11581	4.48401	3.12664	4.65768	5.09221	2.64181	2.46509	3.15425	4.14453	3.56832	4.53639	4.48278	5.75432	3.50879	5.07786	2.80687	4.04942	3.25246	4.23943	4.06108	4.28574	3.15365	2.96799	2.15082	2.02628	2.97896	2.24416	3.68812	2.80876	3.18197	3.38781	3.15058	2.97788	2.17318	2.58153	2.29028	3.10284	3.65284	3.8394	2.71003	3.25997	2.41711	2.30381	2.95369	2.55926	2.90453	3.70968
ADAM11	3.53056	3.61634	3.47207	3.44138	3.49484	3.73838	3.72991	3.57477	3.83608	3.30727	4.0682	3.73217	2.03539	2.64225	3.37402	3.78	3.36203	3.0584	4.11991	3.85751	2.53677	4.21609	1.37626	3.91823	3.37373	3.65296	3.08347	3.18742	2.15368	2.70061	4.92976	4.43683	4.30993	0.762581	4.32876	3.27504	2.49394	1.50061	2.41107	2.71675	3.83679	3.47847	2.41381	2.41381	4.27785	2.41381	2.41381	2.41381	3.82717
ADAM12	4.31513	4.43291	4.45367	4.77591	4.90966	4.7454	4.5672	3.7702	4.09888	4.05102	2.78834	4.07918	1.63669	5.12314	4.39396	3.05506	3.69452	4.70908	4.867	3.38847	4.61703	2.65731	1.6783	4.35134	3.28716	3.34474	3.03733	4.97267	4.27686	4.39698	4.83711	4.84535	3.69961	3.8951	4.92221	4.86403	1.96901	3.91023	3.48256	2.29355	4.80447	4.15619	2.53585	5.29332	3.89843	4.51409	5.13067	4.51705	2.29355
ADAM22	3.71271	3.51716	3.40364	3.92034	3.40339	3.83026	3.10431	3.39357	3.2181	2.89472	2.46732	4.02801	3.41373	2.48382	3.61105	3.8117	3.33987	3.19989	3.62215	3.70682	4.58916	0.937024	2.74092	3.94014	2.07008	3.74762	2.2462	3.29691	4.19211	3.87771	3.95506	4.2407	2.99154	2.93847	3.44552	2.29005	1.08281	3.76785	3.18949	2.90794	4.58091	2.94125	2.90794	2.90794	4.34156	2.90794	2.90794	2.90794	2.90794
ADAM23	3.18632	4.78643	4.80929	2.78446	5.46955	6.15453	2.61598	5.33444	4.1481	3.68075	3.23181	5.27268	1.53752	5.75023	3.59731	4.45694	2.67745	3.72176	4.01343	5.69354	5.13313	5.98348	3.40339	4.99637	4.19211	5.8042	3.52938	3.35975	2.13128	4.99558	2.37316	3.47803	4.82749	2.90196	4.44795	5.67969	3.73076	3.26712	1.91875	3.54764	4.78419	3.80953	4.3201	3.9516	3.53777	3.92845	3.82929	3.40064	3.93024
ADAM28	7.09237	5.90549	5.07038	5.36877	6.48299	6.51383	4.98153	5.5291	7.25964	6.94873	4.70089	5.66751	7.31917	4.94508	5.11964	5.42804	4.78725	5.52299	6.04614	5.16335	7.32521	6.00966	5.84827	6.04159	4.88055	4.94997	5.84271	6.85984	6.76565	5.86905	7.3365	6.01124	6.34337	7.12472	7.1711	5.14669	5.17731	6.32131	7.52024	6.75698	5.43998	6.06672	5.77823	5.55832	5.96826	6.70306	5.38772	6.66181	6.10452
ADAM30	3.83508	3.60861	3.2916	2.0393	4.34354	2.16108	4.78642	3.68706	3.40512	1.48321	3.64886	4.97876	3.98843	2.14853	2.67686	3.50774	1.8169	4.14305	4.05666	0.98915	1.62126	1.62126	3.7333	3.82977	3.88433	4.26887	4.63629	2.62453	3.46803	2.52484	2.09132	2.4383	4.08552	2.85385	3.58069	4.32345	3.50832	3.45601	2.786	3.3852	4.49701	3.81926	3.30189	3.21739	3.17817	3.40942	3.2756	2.40671	3.76807
ADAM7	4.94261	5.23417	5.27746	5.66085	4.3011	3.9102	6.42293	5.39771	5.35959	5.10043	3.77862	4.29391	6.04118	4.48401	4.07782	5.05055	4.98499	3.82458	4.39422	5.26279	6.08982	4.35537	3.66489	4.63474	4.24715	3.86787	4.07081	5.17924	5.7224	5.44002	5.34383	3.83509	3.59312	5.11824	5.60491	4.36164	3.82109	5.0783	6.06942	5.09869	3.24431	5.25234	3.70824	3.34218	5.17887	5.05203	6.28021	5.70538	5.1255
ADAMTS1	3.08554	3.44669	3.66848	3.36464	4.31015	3.24542	2.91059	2.9047	3.21652	2.44183	3.06771	2.66407	2.81735	4.26967	5.95232	2.75599	3.8129	3.66557	3.60681	4.75281	3.86614	3.99154	2.59464	3.19199	3.06453	3.37023	3.45943	2.89849	3.12501	2.57199	4.28495	2.19835	3.8318	2.70545	3.66557	3.35725	7.59017	3.10917	3.76615	3.21036	4.07297	4.07371	4.14814	4.28513	4.21908	3.51425	4.33835	4.887	1.45391
ADAMTS12	4.91619	3.06788	4.31456	3.76411	4.47854	4.2128	3.4144	4.88682	3.69397	4.81467	1.91526	3.45647	2.83725	3.25361	3.71916	4.88189	4.37243	4.36836	4.53513	4.59734	2.83911	4.5223	4.42893	3.85544	5.2664	3.16957	2.78567	3.61673	4.14973	5.55637	3.33456	2.40905	5.12761	2.28689	4.71201	3.23002	3.64862	5.31927	4.81828	6.06223	3.17157	3.17157	5.45466	3.42915	3.17157	3.17157	3.17157	3.17157	4.04049
ADAMTS13	4.23495	4.22035	3.49461	3.85764	6.07579	4.40353	3.94091	3.51993	4.49931	4.02888	3.90932	5.32852	7.01016	3.80578	4.34327	4.35706	3.88668	4.45028	3.53211	3.75758	5.51773	6.95729	4.60259	4.15816	5.02069	4.74207	5.4126	4.30221	4.22035	4.65708	3.86164	5.5453	6.68469	3.99408	3.5234	5.59295	3.85298	3.88719	3.98999	4.92836	4.54357	4.66761	5.10466	4.65637	3.55242	3.57028	4.1923	3.7116	5.44403
ADAMTS2	2.5353	2.73893	2.60609	2.51024	2.56221	3.03004	2.77671	3.09132	2.41285	2.3321	5.47485	2.77879	3.32775	2.84826	3.46097	3.25128	3.00684	2.55734	2.57925	3.29312	2.94505	3.17234	5.66959	2.73283	3.78024	3.78474	3.0615	4.20899	2.36309	2.69229	4.23855	3.28291	4.84986	4.05131	2.82973	2.08979	3.4227	2.56796	2.9934	2.68002	2.68002	2.68002	3.05562	3.66967	2.68002	2.68002	2.68002	2.68002	3.19906
ADAMTS5	4.13464	3.55749	4.06943	4.67389	5.02041	3.16376	3.69992	4.27594	4.05059	3.38389	2.30821	4.22211	2.4835	2.21804	2.19474	3.08595	2.35695	4.79688	3.38905	4.09706	3.73402	3.73678	2.98647	3.49693	3.99049	2.35309	3.6449	3.7675	1.17604	4.39257	4.00047	4.01475	5.37851	2.32063	4.45077	3.71854	2.21185	2.89474	1.32824	3.00111	3.8124	3.17153	3.00111	7.04302	3.00111	3.00111	4.21076	3.00111	3.00111
ADAMTS6	4.39997	5.26129	4.58533	5.00548	5.24605	3.8017	2.21095	4.73344	4.75738	4.30798	5.29055	5.50924	4.8712	4.91044	1.52322	3.3361	3.41116	2.43224	4.5897	2.55873	5.84542	4.97951	4.61154	2.0889	4.8201	5.89103	5.29409	5.36035	5.23829	4.12881	6.16964	5.00779	5.3432	5.31489	4.85555	4.72604	3.15652	4.81719	4.55434	3.47229	3.47229	3.70949	5.99394	5.78105	5.076	5.82285	3.81546	3.47229	5.71028
ADAMTS7	2.73498	2.33319	2.2354	3.49191	2.7227	3.70814	2.64508	3.17558	3.22027	2.51347	4.39382	3.13327	4.3597	3.75724	2.9429	5.27821	3.39537	4.58712	4.9921	2.68745	3.52308	3.71145	4.27238	2.60968	4.03526	3.41356	3.15254	1.57942	2.9429	2.23735	2.95576	2.30058	2.55881	2.30429	4.31704	3.26596	3.08385	2.56378	2.78456	4.35638	3.03158	3.03158	3.03158	3.03158	5.12626	3.03158	3.03158	3.03158	3.03158
ADAMTS8	3.2865	3.34059	5.62169	2.92881	4.83941	4.576	3.92028	4.44643	2.32869	4.27202	1.68508	4.81858	2.76121	4.46817	3.66939	4.95029	3.56912	2.29146	3.43906	4.78592	2.21881	3.24161	4.21108	4.6156	5.7648	2.55304	5.68279	3.37665	5.17455	3.4758	5.50132	4.45314	3.0705	3.63411	3.50243	2.63356	4.69773	3.12443	4.51054	4.16415	5.46612	3.74051	3.86989	3.66945	2.25091	5.16629	3.77549	4.69663	2.25091
ADAMTS9	3.60834	3.21274	4.48999	3.95821	2.76498	3.73749	4.4601	3.59882	4.57045	4.82478	3.28331	3.00268	2.00516	3.25681	2.93743	4.33833	4.3412	2.82818	4.33335	4.46868	3.9579	3.45452	4.61815	3.5168	3.17469	4.11204	2.66557	4.06394	3.87874	3.03829	3.67389	3.88236	4.05286	4.2309	4.93354	2.53139	4.5873	3.10266	5.00757	3.2703	3.2703	3.2703	4.93044	4.1604	3.2703	3.2703	3.2703	3.2703	3.2703
ADARB1	7.9261	7.62945	7.79588	7.49955	5.89554	6.06233	6.97327	7.65235	8.33429	7.87384	7.28189	7.60572	7.95494	6.6019	7.19291	7.9334	7.58052	7.27882	7.3533	7.84777	6.76491	7.59215	7.78914	7.64085	6.29225	7.11868	6.57539	7.86074	7.18395	7.68201	6.32423	7.05911	7.43705	6.78214	8.1623	6.65337	7.09827	7.90168	7.68651	6.96084	7.35408	7.55038	7.45763	7.45097	7.6817	7.93814	7.88854	8.12399	7.49629
ADARB2	3.01991	2.62133	3.41081	8.22486	3.35332	4.72515	2.79034	4.47765	2.89724	2.48813	5.53817	5.46135	3.05953	3.17729	4.38884	4.20148	3.09304	4.19814	4.43098	3.71771	4.6402	4.68648	2.22171	3.50929	5.12349	4.38273	4.2848	3.77837	4.00805	4.17785	3.94889	5.02678	3.36427	2.80606	3.72086	5.17944	6.04051	3.81967	4.3159	4.90867	3.0783	7.53273	5.96594	3.0783	3.0783	5.29091	3.22903	5.18115	6.22956
ADCY1	2.92171	3.11188	2.92803	3.28073	4.11092	2.96323	2.69691	2.94636	3.3354	3.10651	2.97504	2.25609	2.67091	2.77668	3.97418	3.15185	4.4583	2.46352	4.42088	3.53402	3.93056	2.54849	2.0736	3.18408	3.39451	3.79845	2.46841	4.14253	3.20682	4.75891	3.1965	2.4022	3.02309	2.22584	3.22247	2.69019	3.467	3.48595	3.71918	2.33	2.63769	3.33771	3.84564	3.03254	3.7614	2.71558	2.70882	3.76726	3.55691
ADCYAP1	2.83592	3.41702	3.95921	2.78201	3.0969	3.2509	3.51346	4.32149	4.18418	3.98074	3.40787	3.83493	2.9391	4.0403	4.77477	3.28347	4.52489	2.36009	5.56305	3.42756	4.31825	2.84811	4.2913	2.86161	5.09551	3.71063	5.42709	4.31754	5.09198	4.76827	4.16869	3.33722	3.97872	4.97995	3.8294	2.54584	3.62165	4.35883	3.5897	3.48178	3.48178	3.48178	5.17504	7.34138	3.48178	3.48178	3.48178	3.48178	3.48178
ADCYAP1R1	3.6893	3.99897	4.24789	3.46932	3.81745	3.60323	3.5911	4.46511	4.99138	4.57229	4.4974	3.85744	3.15444	4.11499	0.822647	4.63742	4.5315	3.54585	3.94671	5.25299	1.81702	3.13667	4.08786	4.84711	3.74455	4.11736	4.10376	5.0001	2.92735	4.96505	4.14949	3.43311	3.816	2.88945	4.2733	4.39002	4.05928	5.07109	0.496274	3.62635	3.62635	3.62635	3.62635	7.39086	3.62635	3.62635	3.62635	3.62635	3.62635
ADD1	10.2779	10.2181	10.4687	10.348	9.59212	10.0953	10.2252	10.5879	10.306	10.22	9.26785	9.22013	9.45901	9.0882	10.8628	10.1236	10.0792	9.25078	9.7602	10.0088	10.557	9.61613	10.6061	10.3471	10.8546	8.94677	10.5323	10.0561	10.0153	9.64614	9.85179	10.2859	10.9775	10.6274	9.81546	10.0333	10.2593	10.1658	11.3256	9.75684	10.582	10.5756	10.4263	10.114	10.4263	10.4951	10.3764	10.7532	10.2473
ADD2	6.72036	6.29915	5.61585	5.97964	5.2774	5.26491	5.07408	6.07959	6.24262	6.60335	6.22011	6.75493	5.18999	4.96072	4.88198	6.0239	6.11515	4.88848	6.12752	5.89198	6.45911	5.53912	5.86462	6.39532	5.74046	5.54656	5.26411	6.29454	6.45394	6.51613	5.65701	5.57656	5.89662	5.45735	5.51727	5.14332	5.85474	6.30971	6.56298	4.29787	4.55077	6.05025	5.94219	6.98619	5.88705	5.59065	6.09737	6.11805	4.29787
ADH1B	2.54185	1.71764	3.06067	2.41508	1.56916	3.71935	1.75634	2.0199	4.02267	3.89257	2.78438	2.42561	1.98017	3.7304	1.57214	1.90542	2.63722	2.66406	2.79729	2.45579	1.6801	1.38214	1.44001	3.71432	4.36796	1.25561	3.25254	1.88776	4.14116	1.80232	1.60674	2.13151	2.23084	3.90607	1.81685	3.04786	1.71011	3.47964	3.66197	1.67812	2.84517	2.02162	1.67812	2.17578	1.67812	1.67812	2.84087	1.67812	4.06127
ADI1	8.98847	8.05379	8.11605	8.2955	7.80138	8.33672	8.14017	8.51927	8.13285	9.53066	8.66339	8.80726	9.0558	8.68477	8.77008	9.29098	9.25897	8.8035	9.2444	8.89658	8.52529	9.0417	8.86153	9.3559	8.25249	8.39721	8.90117	8.76566	8.13012	8.96798	9.6869	8.44918	8.76566	8.31405	8.58316	9.43334	8.16017	8.35081	8.0607	8.70791	8.31497	9.19821	7.87558	8.89299	8.45718	8.62638	8.44599	8.40613	9.3778
ADNP	9.23492	8.85072	9.28905	9.01447	9.10028	9.1355	8.83919	9.23492	9.08808	8.65939	8.5685	8.53821	8.36734	8.12785	8.08831	8.74482	8.84599	8.35994	8.8683	8.33656	8.97258	8.42013	8.79047	8.0352	8.65366	8.40999	8.15957	8.25395	8.78812	8.20726	8.36501	8.54943	9.07764	8.84285	8.21673	8.66172	8.21023	8.15417	8.78245	8.72291	8.43362	8.84381	9.12285	8.92841	8.87272	8.93463	8.87596	8.82582	8.76812
ADORA3	6.91165	6.59716	5.19977	6.82117	5.32361	6.20244	6.87273	6.6242	6.66507	6.67068	7.23434	5.63482	7.03705	5.45472	4.81057	7.07326	7.23984	5.60831	5.54197	6.69171	4.72542	6.92371	6.40043	6.54552	7.04254	6.41315	7.16006	7.16834	5.06035	6.81755	5.02767	5.18965	5.2787	4.67177	6.74438	6.403	6.57541	7.22582	4.9303	6.21641	5.78211	6.29596	6.49694	5.56628	6.24581	5.59967	6.08799	5.74209	6.33178
ADPGK	9.95782	9.7674	9.59923	8.93028	9.71455	10.0828	10.132	9.70465	9.94049	9.94008	8.99552	9.14312	9.79285	9.64739	9.45682	9.46072	9.81327	9.58745	9.14948	10.0575	9.61662	10.1756	9.76125	10.2051	9.04186	10.0832	9.58475	10.1902	9.73219	9.77795	9.88441	9.09554	9.74	9.3065	10.229	10.0845	9.13719	9.25547	10.0114	10.1992	9.50754	9.17434	9.24105	9.50504	9.61192	9.20446	9.08907	9.57607	9.78632
ADPRH	6.07418	4.53636	6.58222	5.70458	5.21706	5.13925	6.01296	6.27989	6.49559	5.17633	6.06297	5.46608	6.22356	5.27873	5.57627	6.20533	6.61658	5.67971	5.58337	6.23377	6.17863	5.85124	5.49754	6.1608	5.86601	5.68019	5.77205	6.62774	6.46582	7.80816	6.27775	6.11393	5.85053	4.49112	5.8931	5.88522	5.42028	5.48455	5.3506	5.94803	6.39105	6.2431	6.23308	5.59519	5.81001	5.4643	6.04426	5.1854	4.63974
ADRB1	2.90494	3.36343	3.55471	2.91911	3.03142	2.74631	2.84557	3.75784	1.98554	3.70184	2.8807	2.19964	3.18645	2.56981	3.47935	0.908322	2.85728	4.37264	1.0665	1.67575	2.1062	2.76553	3.76373	3.86333	2.6349	3.57794	3.30311	2.98117	3.14007	2.22588	2.34352	3.3728	2.92483	2.50752	2.66135	2.77928	2.86892	2.79523	3.30077	3.54632	2.94131	3.4582	2.22872	1.69058	4.24882	2.82098	3.27529	2.90612	2.71298
ADSS	9.07278	8.91264	8.08148	8.28962	8.5867	8.03572	7.80437	8.80194	8.01239	7.77218	9.21195	7.54322	9.71827	7.5856	8.18644	8.0679	8.53389	7.14784	8.52006	9.30228	9.51213	7.79665	8.9849	8.58404	7.97996	7.55679	9.06173	8.00724	9.82275	8.08854	8.80317	8.28858	8.11024	8.24934	7.50957	7.78323	7.86768	8.40806	7.95068	7.91883	8.47495	8.48225	8.12674	8.86645	8.79308	8.37918	8.80306	8.52368	6.70112
AFF3	6.35118	6.7972	7.21677	6.48335	6.61317	7.09642	6.20598	6.45838	6.5071	6.31874	5.26202	6.27013	5.21126	5.39949	7.22459	5.44883	5.73359	6.72483	5.61705	5.2558	6.60576	5.90324	6.23767	5.82778	7.27795	6.25216	6.08858	5.00041	6.60265	5.04468	4.72358	6.33369	7.32682	7.10182	5.9823	6.03117	7.3283	5.78505	7.39816	6.59133	7.07362	6.40397	6.42583	6.05686	6.10203	6.79977	6.48086	6.92455	6.58593
AFF4	7.14314	7.08127	6.92803	7.32276	7.62385	7.19619	7.71347	6.97158	6.39249	6.65276	6.25377	7.14217	7.01953	7.93875	7.83601	7.02763	6.77804	6.46425	6.66098	7.10051	7.29162	8.26274	6.41595	7.54046	7.38023	8.49158	8.19201	7.43821	7.90573	7.50772	6.70153	6.66528	7.22194	6.85163	7.37797	6.96906	8.246	7.44259	8.52106	7.69115	6.77769	7.54315	6.30986	6.61686	7.34379	7.29747	7.2344	7.10617	6.68767
AFG3L2	7.81293	8.37787	8.13475	8.28644	7.8753	7.82733	8.24087	7.81973	7.85634	8.26422	7.96234	7.60579	7.41192	8.43769	8.40506	7.64183	6.38491	7.75112	6.81382	7.86552	6.97953	7.82525	7.65029	8.41734	8.55087	7.21612	6.92563	8.21224	8.01462	8.30742	8.2152	7.8731	8.22489	8.09121	8.086	6.03901	8.39783	8.86108	8.19362	7.78864	7.54707	8.13209	8.16243	8.24853	7.97252	8.18468	7.49974	7.79004	8.41905
AGBL3	2.45595	3.38917	2.43394	1.049	4.16651	2.48172	3.14979	2.37291	2.2994	2.59896	3.14566	3.3992	2.95926	2.81871	3.16551	2.51083	2.44802	2.69687	1.76813	2.17427	3.28801	0.67986	3.43644	1.72149	0.941356	2.76138	3.05193	2.61504	0.575255	1.66928	0.0700354	-0.372092	0.595138	2.68349	2.76387	0.733675	3.5502	1.38694	2.13907	3.51702	-0.130376	2.60847	3.16672	2.44515	2.20133	2.8181	2.25146	3.04824	2.28275
AGGF1	8.06526	7.92078	8.24127	7.78134	8.10156	7.94909	8.27384	8.41222	8.22343	8.12926	8.02468	8.39262	7.46493	8.06293	7.42657	8.41222	7.98259	7.87887	7.99345	7.96134	7.66784	7.55398	7.98161	7.87441	7.44701	7.96993	7.10483	8.33505	8.4258	8.03376	8.14759	7.91876	8.01918	7.85262	8.25824	8.04777	7.52725	8.25989	7.87351	7.73596	7.87692	8.08997	8.17492	8.07832	8.05384	8.13263	8.05317	8.29514	7.39462
AGMAT	7.74037	7.88897	8.16202	7.10988	6.76518	6.15392	6.58984	7.7412	8.28892	8.12209	6.9056	7.19276	6.93677	6.4995	7.23363	6.89586	7.40076	6.75001	6.8554	7.37392	5.93565	7.65784	6.97127	8.24964	6.94963	6.9416	6.71125	7.47513	7.06448	7.40451	7.62102	7.87873	6.73058	7.25568	6.90105	6.88047	7.08082	8.26373	5.58605	7.06467	7.40025	7.68478	7.28602	7.3177	7.42624	7.74929	7.97116	8.01215	6.99755
AGPAT3	7.04379	6.20682	5.79827	6.37114	5.97608	6.1366	6.6781	5.94248	6.583	5.95364	7.5834	6.70414	7.52007	6.56872	7.39731	6.95894	6.99451	6.80939	7.13516	7.09579	6.75018	6.08927	6.9024	6.52203	5.89792	5.93366	6.70941	7.01738	6.68652	7.15912	7.18987	6.80202	6.49708	6.42561	6.15424	6.49183	6.38126	6.22	6.14154	7.1837	6.57971	6.51952	6.40956	7.17874	6.43551	6.38226	5.84864	5.90853	6.24503
AGPAT4	5.68453	6.82803	6.72781	6.98766	7.43932	6.97806	6.90616	6.49693	6.93879	6.67584	6.55154	6.98258	7.35024	7.27854	6.23945	7.39472	7.41006	6.85026	6.66277	6.49849	6.45584	6.97363	7.11801	6.7452	6.38215	6.98991	5.18916	5.50472	5.85327	5.84871	6.91042	6.12075	5.29151	5.58072	6.57234	6.19612	6.52602	6.23945	5.0914	7.07179	6.64988	7.12956	6.78845	7.19514	7.01612	6.11726	6.22205	5.55269	5.69467
AGPAT5	7.15851	7.60201	7.76297	7.5732	8.42503	7.8325	7.87681	7.72351	7.53478	7.30314	7.85628	7.62865	6.6686	7.14111	7.52032	7.5544	7.42199	7.85973	7.54239	6.82585	8.21245	7.90937	6.72106	6.84664	7.55972	8.04707	6.46623	6.62021	7.64767	6.44863	6.2968	6.89714	7.84864	7.08185	7.14826	7.24081	8.0745	6.60154	8.32251	7.36655	7.85364	7.69463	7.96404	7.75799	7.23556	7.95804	7.91822	8.2032	7.77893
AGPS	7.48751	7.4097	7.32401	7.56169	7.66464	7.60666	7.81146	7.63609	7.46147	7.3285	7.94049	7.60234	7.67813	7.84024	7.56336	8.49176	8.66929	7.67537	8.33048	8.10095	8.339	7.96494	7.72132	6.69645	8.01135	7.86842	7.96111	7.75565	7.7547	7.03847	7.77365	7.76148	8.21994	7.4461	7.34365	7.99307	7.24068	7.19213	6.99076	7.77494	7.55462	7.50402	7.42847	7.86289	7.82612	7.52912	7.56584	7.39626	6.707
AGR2	1.97845	4.44834	3.82187	4.87957	4.35401	4.51878	5.19873	4.68903	2.84206	2.55251	3.7969	3.57372	5.5811	3.50128	4.49123	2.57348	2.35373	5.16136	4.42583	3.0407	4.16482	4.85054	2.76578	2.30358	4.34397	1.51098	2.69456	2.84333	3.9362	3.22281	2.81356	3.16703	2.44642	2.53931	4.01193	2.43762	4.78009	2.8029	3.95671	4.13946	2.66474	4.41673	1.70526	4.28376	4.55283	2.19203	3.88908	4.29976	4.46242
AHCTF1	7.78513	7.77157	7.75683	8.13378	8.01091	8.45735	8.16328	7.87433	7.41583	7.95955	7.16415	8.07658	7.48698	7.97094	7.9166	7.57475	7.42443	7.7661	7.56671	7.23378	7.06163	8.52743	7.27013	8.0427	7.36108	8.81561	8.15362	7.83188	8.45962	7.49226	7.89667	7.41961	7.44938	8.53302	7.72404	7.83585	8.2601	8.0864	8.96002	7.99146	7.75593	7.83147	7.63705	7.68655	7.74035	7.5618	7.68925	7.7367	8.33667
AHDC1	4.84379	4.87922	4.53709	5.74647	5.81447	4.9284	4.90576	4.38261	4.76587	4.92694	6.09417	4.16129	4.89033	4.58161	6.64464	4.36664	4.33193	4.18991	5.00524	4.67635	6.06086	4.96013	4.75976	5.64758	4.90989	5.23342	6.22698	4.54449	6.61416	4.42418	4.91529	4.80476	7.60095	5.63247	4.26189	4.04294	6.86653	4.47004	6.20887	6.26609	5.57042	5.11871	6.18302	6.76926	4.98528	5.44352	4.82222	4.09312	6.00173
AHI1	5.58127	5.27644	5.56259	6.54349	6.92743	6.0336	6.49437	4.40045	4.46845	4.95604	4.00882	5.9274	4.99043	6.19369	6.72647	3.99724	4.1743	5.81712	5.17283	4.42916	6.10452	4.03782	6.31634	5.2585	6.65085	6.02863	6.14538	4.47855	5.01481	4.98899	3.8598	6.7762	4.73717	6.33172	4.66416	3.35831	7.09882	4.91932	7.0104	5.11687	6.29952	5.94453	6.16427	5.33179	6.88592	6.14319	5.06442	5.85817	6.05596
AHNAK	9.53888	9.96947	9.99508	9.99917	9.60331	10.3256	9.02053	10.0897	9.59087	8.45633	9.44652	9.68445	9.55775	9.23829	10.5149	10.1136	10.0076	10.69	9.74212	10.2536	8.93886	10.4047	8.7691	10.1131	9.38958	9.97935	10.0502	10.5745	10.1162	10.2047	10.8103	9.58698	9.10659	9.67676	9.5221	10.5792	9.51506	10.537	9.75222	9.99657	9.64098	10.1948	10.0522	10.0461	10.2608	9.6804	9.78498	9.16068	9.61328
AHSA2	8.98465	9.66153	9.07288	8.59727	9.15037	8.92956	8.88362	9.47071	9.15498	9.45305	8.75719	9.2546	8.22495	9.59145	7.89003	8.45117	8.2589	8.2701	8.41079	8.05328	8.29169	8.25718	7.97293	8.67659	8.26659	8.11856	8.19652	8.40466	9.31573	8.3908	8.35583	8.56138	8.35583	9.18545	9.65151	9.00537	8.37961	8.56409	8.67892	9.55475	8.78634	8.8841	8.80688	9.53345	8.96137	7.99825	7.92716	9.16859	8.71793
AICDA	2.21258	4.3516	5.00882	5.7236	2.55247	3.67028	1.97385	2.76669	2.40062	2.1314	5.18611	2.62143	3.26858	2.14317	2.34362	4.59028	4.42794	3.87079	2.84388	5.13003	2.32379	4.6328	1.36988	2.55298	4.53498	1.26861	3.74442	3.23184	2.84097	5.15833	3.87036	4.69727	5.18192	3.03408	4.1561	1.1713	3.68949	5.24834	1.95985	1.9971	2.60902	4.66353	3.80202	4.26074	3.41746	3.3681	3.64485	1.34232	4.76527
AIPL1	5.31439	4.97021	5.47799	3.73839	2.76484	4.05932	3.73032	4.70482	5.61694	5.11705	5.09297	4.25326	2.96237	3.7004	2.82673	5.48027	5.46854	3.93737	3.12689	4.98659	4.81332	3.29003	4.9338	5.9521	2.61467	4.30024	3.80766	5.86008	3.76696	5.9098	4.21918	4.91951	4.05209	5.32278	5.78905	3.42358	3.81158	5.98258	4.94597	4.61809	4.95837	4.92039	5.28051	5.63639	4.53887	4.53693	3.14319	2.68791	1.906
AK5	6.38858	6.6775	5.38432	5.14502	5.93552	5.88711	5.4624	6.03003	6.28214	6.0426	5.09228	5.15127	4.33905	5.98059	5.94133	3.88067	3.70453	5.35538	5.75	4.35772	4.80356	5.52222	2.1379	5.54445	5.49927	5.8293	5.06367	1.83135	5.45087	2.63195	4.57445	5.14703	2.44108	5.99683	5.94717	4.62	6.54433	4.60552	4.88696	5.50929	5.32063	5.65569	5.77599	5.64515	5.85419	6.10468	6.05288	6.3452	4.81481
AKAP10	6.97608	7.11385	7.71886	7.91912	8.41514	8.1484	8.49697	7.05973	7.07655	7.29866	7.64346	7.74409	7.6236	7.42803	8.04217	7.55732	6.95044	7.58339	7.74628	6.50436	8.11751	7.8777	8.0605	6.73234	8.28318	7.85705	7.7898	6.67855	7.89984	6.73336	7.43708	7.29032	8.15465	8.34285	7.02045	7.49937	8.25569	7.55932	8.40674	8.01539	7.65396	7.57131	7.04713	7.50083	8.03609	7.72898	7.72442	8.02023	6.45875
AKAP12	2.66835	4.27165	5.06452	5.4372	5.05204	5.66077	4.57546	5.36708	5.5709	5.67411	4.58582	5.73722	5.68475	4.53836	5.66318	5.08983	4.62597	4.93097	5.84402	5.18148	5.75042	4.23617	4.57429	5.7745	3.45642	5.07294	5.46539	4.94338	4.66164	5.47731	4.2548	4.93017	5.56936	4.83826	4.81884	5.58654	5.63522	4.17546	5.43198	5.40175	4.24686	6.06306	5.99328	5.64557	5.73229	5.78748	5.09408	5.54885	3.5569
AKAP13	9.66436	9.38007	9.74099	9.42614	9.88571	9.63542	9.59991	9.49498	9.52331	9.54322	9.42141	9.48945	9.68051	8.95186	10.3459	9.14741	9.63078	9.83816	9.54722	8.9797	9.88859	8.71665	9.45103	9.79563	9.56429	9.14084	9.70566	9.5059	9.40909	9.71455	9.31367	9.16363	9.1265	9.97141	9.04641	8.94873	9.24382	9.74099	10.2604	9.79804	9.33216	9.52282	9.94611	9.92835	9.52094	9.35482	9.00329	8.93148	9.48143
AKAP5	4.07773	4.60668	4.83039	5.0538	5.21575	4.58671	4.39015	3.33165	3.34483	4.24873	4.52194	5.02575	1.2136	4.87781	3.31918	1.8484	3.21554	3.1833	2.93205	4.00289	5.01528	2.04284	2.02883	4.94895	4.76814	2.99214	2.35102	2.05361	2.64417	1.33063	5.26771	2.24136	5.28168	3.80506	3.0536	2.13295	5.2013	3.99456	6.04817	3.09624	3.09624	3.09624	6.32135	3.09624	6.38121	3.09624	3.09624	4.05315	3.09624
AKAP8L	7.73132	7.22272	7.88483	6.98679	7.54034	6.14406	7.48274	7.44274	7.46362	7.40818	6.87359	7.83986	6.81418	7.75696	8.04647	7.31815	7.25122	7.59896	7.12679	6.88795	8.07322	7.34125	7.877	7.8671	7.25525	7.60619	8.38906	6.84717	7.6962	7.14269	6.26529	7.48327	6.93509	7.10232	7.30796	6.08835	7.8504	7.96468	7.93815	8.21407	7.51616	6.85917	7.10051	7.74808	7.5376	7.43198	6.63042	7.28015	7.60429
AKT2	5.05069	5.56248	5.02459	4.77792	5.33543	6.01224	4.26922	5.87285	5.33672	5.36683	5.97232	5.60159	5.45065	6.16462	4.91913	4.02349	3.81222	5.33477	5.15493	5.15493	4.20429	5.3437	4.21055	6.748	4.71159	5.34583	4.43885	5.43422	5.79444	5.51805	5.09093	4.58673	3.87136	4.49865	6.33889	5.04627	4.42537	5.48117	4.67904	6.63649	5.73246	4.67054	5.27863	5.67986	5.12034	5.66318	5.13141	3.75715	4.11262
AKT3	5.15119	4.66574	5.34397	6.05481	6.08863	5.87837	5.30837	5.11535	4.66484	5.70175	4.99651	4.94229	5.1818	4.81	6.26051	5.25474	4.95803	4.72509	4.25099	4.50766	5.22101	4.99011	5.82171	4.93084	4.9287	5.25753	5.16232	5.09115	6.10472	4.88171	4.13353	4.79297	5.60704	6.38223	5.20288	5.0621	5.81101	5.19514	6.12705	5.78335	5.39881	5.81358	5.73001	5.09815	6.18303	5.68255	5.34243	4.86857	3.89592
ALAS2	10.1592	10.5485	10.245	4.29555	8.37633	9.64886	10.341	10.364	10.4358	9.61312	9.53408	10.0073	9.49448	9.15557	9.00008	6.27554	8.2695	9.75698	8.57458	10.2337	10.1208	9.00291	10.1265	9.59013	9.8726	8.69589	10.2626	9.58965	8.67557	10.3616	9.68432	8.45043	9.50104	11.2531	10.1028	9.03172	10.1208	10.7429	4.00795	10.9745	8.55562	8.12239	10.4664	7.33746	7.31164	9.52379	5.69884	8.29035	8.56564
ALDOA	9.38534	10.5409	10.2543	10.9836	10.5535	10.6185	10.7908	10.3543	10.4612	10.5413	11.493	10.9373	10.7473	11.4472	11.0602	11.2025	11.0842	11.1376	11.0258	10.9765	10.7012	11.4694	11.1555	10.2067	11.2393	11.2231	11.1397	11.0574	11.1136	10.7094	11.6514	10.4736	10.6014	10.5463	10.302	10.8417	10.9684	10.2619	10.7097	11.3588	10.5662	10.2254	10.4652	10.8962	10.6042	10.409	10.4424	10.1955	10.6149
ALDOB	6.40501	5.9478	6.32772	6.32572	5.25119	5.71873	6.12039	6.10121	6.08081	6.04484	5.50094	5.40762	6.46677	5.0984	4.59888	6.46418	5.63822	6.39094	4.68995	6.45117	6.07322	5.30102	4.95321	6.57959	6.07151	6.15479	5.86334	6.71609	5.68045	6.06403	5.61058	5.84981	6.38872	4.62083	6.29126	6.59214	5.84437	6.24194	4.1006	4.48238	6.55987	5.42425	5.98489	5.83431	5.35447	5.45014	5.68297	5.3956	6.81229
ALG5	8.50891	8.67848	8.95834	6.84056	8.09715	8.75006	8.37417	8.6569	8.66016	8.7843	7.49685	8.03391	8.40163	8.57333	8.90442	8.64225	8.58841	8.20662	8.86987	8.50922	8.17964	8.63734	8.79453	9.06777	8.69683	8.66795	9.33044	8.97228	8.79601	8.61999	8.19308	8.89322	8.81043	9.05068	9.16396	8.29783	8.95523	8.927	7.86383	8.53713	8.40611	8.85763	8.89838	8.26312	8.81236	8.31737	8.35604	8.10212	9.1349
ALG9	7.36943	7.5366	7.07427	7.83196	8.06733	7.88445	7.7549	7.57274	6.60658	7.20344	7.32736	7.61345	7.82546	7.6389	6.888	7.33776	6.79446	7.24626	7.77606	6.86535	6.69663	7.0061	7.78157	7.17651	7.29964	7.66474	6.88713	7.00537	7.3609	7.53983	6.91069	7.08113	7.0801	6.94588	7.35637	7.22995	6.42017	7.2198	7.86859	7.13537	7.04934	7.47607	7.29549	6.54679	7.3811	7.38924	7.02275	7.14607	7.33582
ALPK3	3.26872	3.27256	3.69574	3.33199	3.24731	3.17027	2.53511	3.08701	4.43096	4.89636	2.99724	2.61671	5.70529	5.12413	5.73835	4.1838	3.72141	1.99738	3.00276	4.74417	2.93972	3.13965	2.92959	5.84848	1.84576	2.56121	3.95341	4.91785	3.04035	3.09355	3.31234	5.43718	3.86354	2.89957	5.43006	2.9337	3.04558	4.93419	5.98886	2.6123	4.29529	4.73546	2.6123	4.1332	2.6123	5.28897	2.6123	5.93271	2.6123
ALS2CL	6.81014	5.52799	5.24966	5.9605	5.29699	6.19759	5.42621	6.02095	6.6506	6.14652	5.9925	5.69353	5.41635	6.47199	3.96461	4.96045	5.46387	4.66667	4.78633	5.28994	4.94539	5.46577	4.71154	5.94606	6.36819	5.29804	4.41334	5.30611	4.82924	4.69334	4.87189	5.16557	4.62288	6.67221	6.22508	5.55887	5.10455	5.16138	5.05103	5.33828	4.08804	5.72684	6.00667	5.59973	5.81173	5.10942	4.91556	5.91621	6.26568
AMACR	4.33737	5.27532	4.04855	5.73796	4.39428	4.94978	4.55476	4.28899	5.00377	5.02677	5.48583	4.51115	5.62238	4.56421	4.93552	4.64184	4.80273	3.79156	4.28046	5.06595	4.9959	5.34816	5.14344	4.80075	4.91762	2.22179	4.25212	4.74842	4.92755	4.34086	6.01645	4.41465	5.2823	5.17897	5.1493	4.55984	4.64477	4.69721	4.71735	4.31894	4.82821	5.26009	4.9045	4.67408	5.23069	5.29838	5.7389	5.55791	3.66582
AMMECR1	7.27425	7.49328	6.87542	7.61607	7.28729	7.4824	7.01177	7.35536	7.48853	7.51291	7.32047	7.02315	6.80789	7.70994	7.44644	7.03285	7.02696	7.38702	6.49622	6.54652	7.48151	7.38675	7.15209	6.9193	7.00013	7.48151	6.72282	6.99229	7.15894	7.11393	6.25206	7.2608	6.7864	7.02438	7.87755	7.26696	5.87871	6.94545	6.78614	6.99218	7.15132	7.52886	7.28769	7.49503	7.48939	7.39401	7.13308	7.4058	7.13403
AMN	3.76149	5.55019	3.76268	6.38661	4.14051	2.12015	4.55473	4.03584	5.23945	3.90822	3.3621	3.20824	4.15444	4.37413	2.88717	4.13505	4.63219	2.1468	4.74056	3.76921	3.41812	3.28583	3.45738	5.80827	4.98917	3.7833	4.40197	3.41356	2.14437	3.17129	2.85979	2.87768	3.60271	5.39517	3.35875	4.15874	4.23877	2.27862	4.51296	3.90603	3.61314	3.14315	4.29839	4.49676	3.803	3.24054	4.89224	5.5124	1.68072
ANAPC10	7.42248	6.08031	6.42053	7.33857	7.48932	7.42039	7.57265	7.04174	7.26237	7.16391	7.67276	7.02315	7.04399	6.5781	8.1161	6.37038	6.89996	7.0544	6.86747	6.27992	7.45228	7.42225	6.99073	5.35225	7.15995	7.19022	7.20666	6.03941	7.60174	7.15747	8.23177	7.55844	7.43682	8.00522	7.32889	7.45228	7.33298	6.8931	7.58091	6.49602	6.63275	7.60378	8.00543	7.62109	7.73572	7.44767	7.7321	7.6229	7.27478
ANAPC5	10.518	10.6588	10.7156	10.7905	11.0365	10.9785	10.8905	10.4203	10.3704	10.6291	10.5165	10.7688	10.6022	11.0057	10.8013	10.3206	10.2229	10.783	10.7374	10.2332	10.4964	10.3397	10.6939	10.2496	10.7579	10.4814	10.5886	10.1469	10.7319	10.0376	10.5886	10.8039	10.7752	11.0314	10.3481	10.8905	10.8091	10.4523	10.8738	10.9359	10.7596	10.6545	10.9535	11.0723	10.9252	10.4964	10.5846	10.7061	10.7465
ANGEL1	6.12521	6.40358	6.41638	5.98276	5.82241	5.64845	5.99741	6.54644	5.99074	5.86217	6.77159	6.05744	7.32441	5.84032	5.80588	6.62176	5.81813	5.92969	6.23457	6.56175	6.16024	6.32755	6.6232	6.22108	7.2398	6.41426	6.31985	6.32302	6.13059	6.58673	6.04777	6.28805	7.92539	6.61157	6.47406	6.80954	7.20547	6.53927	6.18434	6.78166	6.4739	6.38001	7.34593	6.88978	6.6639	6.70131	6.3061	6.31085	6.31318
ANGPT2	3.2147	3.00189	2.22845	3.92905	2.89208	2.62615	2.43123	3.9751	2.64419	2.77348	2.36755	3.51164	3.9089	3.57021	4.0373	2.72607	4.08524	3.6445	1.30174	3.73242	2.97428	3.6314	3.8596	2.74095	-0.0991915	3.02221	4.16026	3.28997	3.27991	3.85816	4.02434	2.54087	2.8909	3.53737	3.00353	3.17102	3.23512	2.38895	3.8528	2.30315	2.30315	4.69451	4.16734	2.30315	2.32628	4.54004	3.7993	3.56618	2.30315
ANGPTL3	1.94834	2.84255	3.07239	3.68303	4.51991	3.11083	2.57203	3.04475	2.78629	1.7331	1.97332	2.52041	1.61518	1.91841	3.80298	1.98664	3.25505	4.01359	3.40466	3.18281	3.44083	3.07267	3.53297	2.39317	3.79661	2.56648	2.96021	1.65023	3.70723	2.51046	3.70781	2.45873	3.42239	2.92358	3.17992	1.91293	3.76594	1.955	3.94616	2.64348	3.23167	2.44902	3.38279	3.03535	2.65982	2.48362	2.2761	2.59338	3.27295
ANGPTL4	3.6483	3.95622	3.73116	4.88254	5.92115	6.61698	6.23516	3.34609	3.51136	3.76219	4.3942	3.453	4.04823	4.81615	4.61865	3.72102	3.72205	4.19108	4.12904	3.69619	4.79041	3.81354	3.78602	3.67072	4.12076	6.02019	4.46687	3.50327	6.55909	4.19344	4.62669	4.7412	3.15978	4.90849	3.27544	4.97584	4.91757	3.58483	5.28499	4.47627	4.78032	4.22827	2.75076	4.80207	5.12027	4.3513	2.75076	4.79408	2.75076
ANK1	5.8668	6.01948	6.01832	6.15121	6.55978	6.31773	6.24983	5.60388	5.05722	4.75368	4.75699	6.50013	6.173	6.09621	6.07381	5.11404	5.311	6.47385	5.8576	5.1791	7.1829	5.17392	6.29099	5.86471	7.75219	6.48017	6.41187	5.354	6.9297	4.83939	2.02388	5.61174	5.73808	7.08426	5.61118	5.59311	7.15384	5.24509	6.98631	5.63172	5.4442	6.12829	5.92586	6.24248	6.12123	6.17149	6.25428	7.0856	5.34213
ANK2	2.8944	2.54959	2.82162	2.40474	4.35653	2.83342	2.97222	3.46897	2.72519	3.36277	3.67302	2.73332	3.22577	2.57558	2.54482	2.89008	2.43472	2.59589	3.1114	2.50987	2.40094	3.05616	3.57576	3.35948	2.03864	2.55106	3.07159	2.70336	3.93094	2.46742	2.45536	2.68713	2.01881	2.68466	3.05092	2.41662	3.97021	2.56535	2.48678	3.13771	2.76433	1.50468	2.05985	3.26343	2.6885	3.43481	2.83753	2.53035	3.32681
ANK3	5.57161	5.66742	5.54712	6.14143	6.77456	6.29228	6.44336	5.35484	5.21593	5.61169	4.67773	5.9749	6.0711	5.84295	5.55078	5.78992	5.05581	6.07331	5.90305	6.06244	6.18667	6.22375	6.14226	6.24498	6.88623	6.59014	6.03232	5.75424	6.74252	5.97968	5.91219	5.58538	5.80601	6.39742	5.96716	5.48823	6.24096	5.97444	6.91592	6.29812	5.30404	5.88289	5.793	5.29285	6.31807	6.59016	6.34267	6.6262	6.10174
ANKFY1	8.41813	7.76159	8.07708	8.15206	8.85499	8.73856	9.10945	7.85997	8.04306	7.93129	8.2596	7.72691	8.89907	7.93276	7.70927	8.54551	8.1803	7.91458	8.34419	7.48993	7.93539	7.18838	8.07244	7.93785	7.74767	8.08966	7.58753	7.23603	8.30253	7.52166	7.75989	7.56237	7.51436	8.10014	8.01715	8.37807	7.10321	7.897	7.19642	7.31301	7.90922	8.57666	8.16263	8.06171	8.05254	8.38412	8.43194	8.31448	7.93362
ANKH	5.18268	5.39964	5.19998	5.4943	5.19339	5.45209	5.10649	5.89612	5.61245	5.94282	4.28821	5.44298	3.63829	4.3953	4.86825	3.54978	3.86785	5.13733	4.3758	4.63703	4.57208	4.76104	4.80041	5.02918	3.98216	4.28045	3.54786	3.78589	5.15371	5.80839	5.64855	6.42872	5.07632	5.95266	5.96522	5.79775	4.95314	4.38335	5.42873	5.826	5.53176	4.99146	4.82494	5.53458	5.48198	4.99406	5.05463	3.71481	4.41527
ANKRD10	8.80363	9.09023	8.53113	8.83568	8.82127	8.822	8.59212	8.51477	8.80696	8.48194	8.81039	8.8452	8.86079	9.42475	8.89107	8.60079	8.05533	8.91575	9.24593	8.52379	8.67601	9.24593	8.70137	8.98595	8.47721	9.09835	9.35405	8.46987	8.90497	8.77327	8.86974	8.01523	8.69737	8.53374	9.09023	8.84592	8.99773	8.92113	8.72324	8.69269	8.93423	9.1291	9.10666	9.37387	9.10293	8.92547	8.86302	8.85037	8.17734
ANKRD11	7.88252	8.62123	8.33888	8.05272	7.58907	7.18131	7.38749	7.82539	7.75737	8.14529	7.82316	8.04648	8.18953	7.85538	7.81601	7.64748	7.77674	7.66128	7.95146	7.91078	7.34253	7.75389	7.89908	8.45262	7.43143	7.61247	7.55444	7.39711	8.14367	7.66625	8.16368	8.00251	7.97324	8.07498	8.27737	7.59393	8.02628	8.9289	8.10125	7.61888	7.61888	7.61888	8.02857	9.54214	7.61888	7.61888	7.61888	7.61888	7.61888
ANKRD17	8.02535	8.1938	8.2409	8.48421	8.54575	8.49624	8.44888	8.21028	8.41077	8.36232	8.07978	8.30707	8.42242	7.8151	8.66207	8.02646	8.26748	8.4942	8.46666	7.35983	8.41433	7.48633	8.53227	8.21784	8.52596	7.95692	8.35911	7.71694	8.0772	7.96024	8.54575	8.63024	8.5398	8.5381	7.32499	7.87664	8.16228	8.58418	8.25155	8.28802	8.46101	8.33162	8.47139	8.57435	8.37563	8.55251	8.38593	8.48034	7.94167
ANKRD28	7.10288	7.4279	7.11857	7.31785	6.97657	6.90364	7.00395	7.12673	7.08224	7.82725	6.98615	6.88987	7.14835	7.27133	7.07574	6.68821	7.10829	7.8757	7.46887	7.01315	7.57707	7.53898	7.87324	7.3868	7.41743	7.76159	8.27003	6.59719	7.26273	7.43896	7.48771	7.11497	8.16163	7.57497	7.2685	7.5678	7.63118	7.4279	7.68264	7.30626	7.22707	7.42316	7.26077	6.67319	6.76353	7.93451	7.28644	8.05181	7.02404
ANKRD40	6.24747	6.7885	7.35967	6.15377	5.86201	5.83348	6.74876	5.67844	5.80544	6.849	6.12921	6.27968	6.71919	5.37035	5.00369	6.77356	6.27492	5.93262	6.94389	6.39103	5.3116	4.51284	5.96708	6.41737	5.69763	5.81646	6.55253	5.98703	6.09566	5.30926	6.47566	5.32115	5.96461	6.07958	6.13366	6.10916	6.05413	6.30068	4.79577	5.86807	5.63995	5.6868	5.8957	6.13196	5.781	5.85202	5.55452	6.08262	6.37374
ANKS1B	3.80366	3.02972	3.28824	3.37183	3.0776	3.27284	3.81121	2.77473	4.01934	3.35628	3.72156	2.48263	1.93742	1.61824	4.03339	4.06059	2.73718	4.00674	3.69116	3.54213	1.69347	2.72264	2.99676	4.2619	2.5177	1.81641	0.777216	3.95493	2.9705	2.37198	1.79015	3.3593	4.26532	2.77904	3.00868	2.75148	2.52443	2.79192	3.43169	2.47029	3.23151	3.57748	3.43643	1.38288	3.18444	3.227	3.14133	0.865239	3.43069
ANP32E	7.32866	7.68898	7.67703	6.50076	6.01769	6.91443	5.65119	6.41714	6.61439	7.802	4.35622	4.78943	4.90139	4.38258	6.4887	3.88629	7.29462	6.2301	4.22019	5.86858	7.04832	6.91687	7.33593	6.34698	6.5428	6.23719	6.79807	6.39645	6.3136	6.96199	6.5199	7.43955	7.70717	6.31818	5.53958	6.90433	6.58139	5.93075	6.69753	6.75854	6.17893	7.11114	6.77898	6.11002	6.96851	6.91789	6.32762	7.48467	5.52814
ANPEP	8.79849	8.51254	8.56449	9.7223	9.58139	8.25606	9.48292	8.28172	7.85809	8.0173	9.15184	8.73888	8.70666	9.34542	10.0923	7.6467	8.31957	8.37455	9.79563	8.89426	8.83431	8.39921	9.00211	8.91284	8.23689	7.50259	7.79013	8.19668	9.4895	7.62965	7.76821	8.8816	7.00216	6.09496	9.07838	9.19133	7.54997	7.63789	8.21348	8.57762	8.26505	7.33485	7.7341	8.29063	7.88252	7.49673	7.64603	7.39944	8.38522
ANTXR1	3.73334	4.58997	4.64047	4.65779	5.14933	4.17681	4.66982	4.64857	4.94626	4.8715	4.94119	4.08572	4.75962	4.61686	4.57051	5.12015	4.97459	4.5765	4.40979	4.57482	4.8329	5.62047	4.87087	5.60996	3.04781	4.96125	3.64513	4.71205	4.8538	5.46098	5.08866	5.00173	5.50863	3.49825	4.51661	4.71828	3.51469	4.49074	4.45556	5.014	4.32225	4.89582	4.15254	4.57889	4.89093	5.30367	2.9271	4.45609	5.03088
ANXA1	10.1692	10.9812	11.2547	11.0224	10.8926	11.2683	11.9007	11.0551	11.345	11.706	12.2462	11.02	10.6195	9.97021	10.1131	10.3452	11.6228	11.4397	11.915	12.0042	11.7519	11.9489	10.4446	11.6868	9.48721	11.5125	12.3982	11.8571	10.9857	11.8269	12.0408	11.6857	9.73219	9.9305	11.9835	11.4868	9.98808	10.2296	9.85337	11.8178	10.845	11.1967	11.2541	11.9739	11.5982	10.9405	10.6611	10.1239	10.1914
ANXA11	9.78113	9.35441	9.6378	9.47125	9.7789	9.82502	9.40041	9.91478	9.64286	9.95062	9.71447	9.67019	9.17194	9.60107	9.4932	9.82687	9.83231	9.4432	9.75801	10.3256	8.25382	9.61099	9.24356	9.19527	9.33506	9.23449	9.76757	9.95766	9.6019	9.7473	9.31517	9.39452	9.84646	9.38107	9.74625	9.74625	9.85545	9.42568	8.57073	9.41727	10.0672	9.58044	9.26484	9.17674	9.56238	9.43881	9.68999	9.50701	9.73225
ANXA6	8.25768	8.3075	8.49037	8.31984	7.83622	8.05586	8.15187	8.37462	8.50481	8.5882	8.66071	7.91954	8.14254	8.13289	8.36823	8.14014	8.43131	8.34958	8.54239	8.96161	6.67687	6.93396	8.31522	8.86588	7.53663	8.20465	8.09756	8.14347	6.80303	8.93154	8.12402	8.665	8.24359	8.02807	8.14063	8.41829	5.53786	8.76909	6.79654	8.0616	8.13747	8.74315	6.56192	8.18659	7.19622	8.5295	8.0122	7.88632	7.53286
AP1G1	8.20232	8.30122	7.97936	7.96681	8.25275	8.00761	8.30494	7.97084	7.60388	8.22697	7.81899	7.67053	8.0472	8.03684	8.53076	8.62842	8.13069	7.71328	8.34493	8.11991	8.34493	8.68265	8.08777	8.89377	7.88728	8.54704	8.10764	9.0419	7.59274	8.60885	8.31227	8.38888	8.06528	8.55111	9.10456	7.97122	8.37688	9.20015	8.96481	8.30812	8.03839	8.34463	7.86872	7.94004	8.08144	7.92918	7.60965	7.69809	8.15188
AP1S2	11.9907	11.6213	11.646	11.6728	11.596	11.5632	12.0289	11.6603	11.7973	11.9907	11.7792	11.7371	12.0428	11.8775	11.9907	11.9271	11.7973	12.0798	11.9113	11.7498	11.8775	12.0289	12.1217	11.0987	11.2382	11.646	11.7237	11.0243	11.7015	11.2671	11.5143	11.6213	11.3829	11.9113	11.1682	12.1787	11.7237	10.8674	11.4115	12.23	11.7603	11.9064	12.0146	12.0372	12.1431	11.5516	11.8554	11.3458	11.4011
AP4E1	6.97331	6.88732	7.56854	6.7015	6.17198	7.35286	7.11688	6.66291	6.88876	6.78742	5.96615	7.34328	6.81786	6.64367	6.74036	7.1731	6.9086	6.78309	7.54103	7.08584	5.77829	6.16604	6.13999	6.07449	6.0978	6.62296	5.45698	6.89112	6.54913	6.06606	6.07324	6.87884	6.7467	6.89112	7.00271	6.83435	5.83858	6.59951	5.2504	6.0616	6.50498	7.00072	6.80449	6.78821	7.31991	7.29788	7.29867	7.42957	6.29722
AP4S1	6.7383	5.89202	6.29335	6.07945	6.15467	6.75161	6.14497	6.23353	5.78239	6.06471	6.16176	6.78203	6.11196	5.67295	6.21139	6.5337	6.42347	6.41805	6.82949	6.51894	5.23017	5.5863	5.23368	6.74787	5.59791	5.94602	5.87242	6.32794	5.99957	5.36439	6.15467	5.3671	6.81864	5.35933	6.65462	7.05797	5.41169	5.56327	5.60141	6.32526	5.39975	5.73632	6.16054	6.55815	6.69837	6.79638	6.55542	6.78108	5.4376
APBA1	3.97548	1.52625	3.688	4.6979	2.24478	3.90174	3.39536	4.19131	2.81351	2.59094	4.36414	2.89543	1.48286	3.97662	1.79076	3.75285	3.58568	4.30141	3.90309	3.5906	2.78825	3.83891	3.43404	3.90877	2.12499	3.00167	3.32704	3.99254	4.09861	3.21407	2.78953	4.41654	2.4432	4.36441	3.578	3.40613	3.17881	3.85862	4.60407	3.7457	4.08626	4.20954	4.46735	2.22219	3.2928	2.22219	2.61942	4.09348	3.2086
APBB1IP	10.4231	10.5563	10.8834	10.9319	10.7564	10.7564	10.7704	10.8206	10.1796	10.1008	10.9849	10.7271	11.0092	10.06	10.6736	11.1443	11.1443	10.7271	10.745	10.5938	10.6851	10.093	10.9849	9.3596	11.0092	9.91186	10.7704	10.413	11.0503	10.5416	10.6851	10.5563	10.6326	11.1443	9.42429	10.6091	9.59282	10.0845	9.82506	10.5109	10.7736	10.6515	11.1595	11.3268	10.7176	10.3609	11.0017	10.7091	9.93541
APEH	8.78527	9.08217	9.03588	8.60676	9.00291	8.91681	9.54149	7.73412	9.05437	8.62796	9.36329	9.12006	9.7067	9.08928	8.8482	9.31725	9.15893	8.81691	8.30734	7.68694	9.17162	8.50113	9.04459	8.70295	8.89203	8.16795	9.12216	8.6968	8.71185	7.10995	8.78027	8.58954	8.90853	8.92469	8.86272	9.16601	9.14951	9.05744	8.47667	9.14211	8.7663	8.92082	9.59242	9.43945	9.16609	8.96748	8.81856	8.93675	9.0648
APEX2	8.10769	7.93784	8.05178	7.84603	7.74252	7.62731	7.7343	8.13098	7.78174	8.04504	7.76144	8.00694	7.35581	7.91196	7.58608	7.85509	7.92917	8.12179	7.8643	7.45054	6.94538	8.03348	7.68453	7.10384	5.55668	7.8727	6.66464	7.06355	7.92089	6.40633	7.59725	8.00694	6.13275	7.9901	7.87599	7.88209	7.86944	7.78641	7.46859	7.2573	7.98454	7.56581	8.64057	8.51898	8.25195	7.69071	8.16622	7.93837	7.3626
APH1A	8.80402	9.25959	8.73152	9.01151	8.47221	9.07435	8.28033	8.71852	9.06898	8.60852	8.97421	8.89072	8.54593	9.08998	8.98929	8.71455	9.19513	9.12374	8.27186	8.5465	9.73546	9.1483	9.0502	8.3652	9.16203	8.17074	8.71133	8.75794	8.26042	8.4935	9.17024	9.30497	7.71259	8.7201	8.97646	8.98854	8.92867	8.83892	9.04814	9.40274	8.75448	8.74914	8.75755	8.65486	9.00272	8.71353	8.41614	8.36899	9.5624
APH1B	8.63516	8.39697	8.53578	7.86928	8.54522	8.36481	8.28339	8.08264	8.10896	8.86039	8.39955	8.42324	8.25061	8.03025	7.63761	8.23536	9.58658	7.63015	9.0725	8.40941	8.19253	8.32914	7.66831	7.75674	7.79929	8.00244	7.59204	8.35264	8.14287	7.88493	8.02556	7.34153	7.43506	7.87529	8.40802	7.87071	8.16815	8.08842	8.06412	8.27931	8.37452	7.52031	7.5983	8.07862	7.61321	7.65998	7.68053	7.52308	8.27599
API5	8.69031	8.85255	8.71285	8.55503	8.23107	7.17753	6.92062	8.3608	8.47704	8.52757	8.45473	8.48393	8.67731	8.28751	8.73018	7.98351	8.34584	8.12485	8.75487	6.7536	9.3221	8.67551	9.22834	8.80357	8.60973	8.63973	8.99434	8.46244	8.45156	8.38843	8.51005	9.13514	8.85399	9.24871	7.84268	7.99056	9.31049	9.04885	9.49961	8.37356	8.54609	8.99482	9.16092	9.23902	9.19888	8.87826	9.1822	9.07359	8.12215
APIP	6.87013	6.87569	7.14174	6.41897	8.22872	8.51638	7.31897	7.26557	5.5474	7.30608	7.89372	8.08917	6.31797	7.32362	6.35205	7.04156	7.61303	7.73057	6.71246	7.09968	8.43137	7.7187	8.40948	6.54885	7.93741	6.25798	7.8874	7.49665	8.07548	8.29943	7.51101	7.09275	8.05071	7.94156	6.63266	5.70207	8.33549	7.17903	8.68946	7.03485	7.52972	7.59069	7.26735	7.90612	7.65633	7.74407	7.51907	7.57689	6.28872
APLP2	8.25497	8.87916	9.20979	9.16261	9.45523	9.03084	9.1803	8.37721	9.29132	8.28747	9.67306	8.82144	8.48741	9.12621	9.32223	9.31206	9.64569	9.55031	9.62134	8.61105	9.85722	9.64468	9.79237	8.68593	9.0766	9.88636	10.1838	9.12133	9.21994	9.31416	8.36628	8.98106	9.44595	10.0938	8.65959	8.64532	9.81201	9.59481	9.41636	9.98773	9.01519	8.71828	8.91943	9.31594	8.88603	8.79589	8.66929	8.48886	9.0451
APOB	5.61936	3.64259	5.12118	2.64198	3.00859	3.71686	2.35718	2.24776	4.59453	4.27994	3.34694	1.71104	1.92564	4.1059	3.90316	5.06286	3.54069	2.71503	3.55383	5.05791	2.11917	4.53628	3.15276	5.23869	2.46112	3.88147	2.89054	3.89797	2.01018	3.96003	5.87588	3.42791	2.82991	2.65151	4.72751	3.39328	1.58407	5.15758	1.73585	4.77799	1.8681	4.25632	3.30124	4.70647	3.5819	5.50523	4.4753	2.51097	4.546
APOBEC3F	7.97791	7.48688	7.85871	6.83578	7.06605	7.64493	7.7255	7.7934	7.687	7.50556	6.64313	6.79116	7.3174	7.3017	7.59769	7.84164	7.43581	6.03706	7.23815	8.12436	7.23441	6.89131	7.56155	8.15015	7.98999	7.01571	7.18039	8.14628	7.7619	8.10597	7.7768	7.02887	7.89881	7.80336	8.22581	7.19889	7.09096	7.92835	7.68589	7.27514	7.96046	7.65332	7.55657	7.59904	7.73505	8.02552	8.06302	8.27632	6.69087
APOC3	2.15137	1.88885	3.78278	2.92515	4.67003	2.8809	2.69672	2.59919	3.20191	2.79215	3.3178	1.41725	2.99126	2.6776	3.72369	3.68046	1.77839	4.39922	1.43708	2.11429	2.64447	2.58366	1.89899	2.3325	4.34635	1.42282	3.80176	2.79549	2.90557	1.05004	2.21006	3.15822	1.95827	2.90779	2.89976	1.63549	5.56491	3.53079	5.11315	2.87524	1.9277	1.68674	1.68674	1.68674	3.99657	4.08673	1.68674	1.68674	1.68674
APOH	3.18106	3.15858	2.81703	2.04678	2.07543	4.03025	3.02571	3.4202	3.97352	3.56472	2.10202	2.72021	2.43561	3.11468	1.92459	4.10603	3.75357	2.67462	2.1801	4.60379	2.32179	2.20385	3.58115	3.79485	2.43273	2.0683	4.09811	4.54438	2.63961	3.94479	3.87271	2.86984	1.60068	2.05162	3.89453	2.15903	2.91154	5.11385	1.64907	2.09771	4.45478	3.78131	3.80975	4.06753	2.4961	4.26421	3.36961	1.48614	1.48614
APOL6	6.04474	6.35087	6.05991	6.42279	6.80163	6.7428	7.97353	6.04891	6.61448	5.41742	5.15832	7.07774	7.26439	6.83337	6.73278	6.49981	6.29306	6.1648	6.40464	4.7085	6.96435	6.25077	6.30114	5.65348	7.46352	7.39712	6.30196	5.71422	6.3947	5.85368	6.41502	7.66018	6.39172	5.82126	3.3785	6.64258	7.16022	7.06125	6.17093	6.779	6.891	6.9023	6.38855	7.26997	6.35754	6.62898	6.76699	6.82866	4.47008
APTX	7.65628	7.38804	7.1719	7.12168	6.98961	7.40132	6.93429	7.62233	7.46319	7.44465	7.72369	7.42402	7.41583	7.60819	7.10996	7.776	8.01214	7.88738	7.21491	7.63536	7.56469	7.28265	7.39224	7.20989	7.3297	7.57733	7.7046	7.81657	7.32037	7.74398	7.23521	7.23087	6.7189	7.17083	7.67283	7.67727	8.19921	7.27247	7.5676	7.37477	7.30714	7.46239	7.55108	7.34847	7.51251	7.77322	7.92056	7.6728	6.81743
AQP2	3.9028	4.82813	3.84357	5.71486	3.31512	5.65088	4.82944	3.97845	4.02401	4.58903	6.23081	5.64223	5.16938	5.42319	2.63127	3.79326	4.14991	5.86423	4.55453	3.66834	4.96386	2.46014	4.16445	3.78807	3.78027	5.05954	4.85712	4.59826	4.84491	4.76148	5.49537	3.57405	5.3401	4.41115	4.69783	4.59277	3.93533	3.66584	3.11274	3.89064	3.89064	3.89064	3.89064	3.89064	3.89064	3.89064	3.89064	6.41741	3.89064
AQP4	3.1793	3.00199	3.20447	3.40652	1.16765	4.07804	2.18715	3.06559	3.55899	3.00425	2.07225	2.66963	1.02016	1.613	3.03699	0.864088	2.0926	1.88738	1.80677	2.7549	4.23009	0.686377	2.42977	2.09141	0.651444	2.0121	1.17537	3.73643	1.82092	3.29258	1.92724	2.27437	4.05495	2.3356	3.30486	0.922786	2.77969	1.95557	1.43463	2.37443	2.37443	2.41152	2.37443	2.37443	2.37443	2.37443	2.37443	2.37443	2.37443
AQR	7.80313	7.42937	7.96724	8.30446	8.56982	8.53082	8.62137	7.88527	7.4517	7.65658	7.92988	8.25313	7.56148	7.71092	8.42171	7.58551	7.55659	7.95692	8.09136	6.94868	8.63106	7.58328	8.07129	7.59326	8.26787	7.77898	8.07797	7.09215	8.10888	7.33483	7.6041	7.81003	8.40645	8.47978	7.09557	8.08196	7.85561	7.5666	8.19535	8.18734	8.01395	7.62351	7.70381	8.00626	7.88742	7.98532	7.89806	8.15893	8.02728
AR	4.50545	4.07539	4.34491	4.75883	3.02332	4.78736	4.06715	4.05239	4.60905	5.30222	4.81069	4.26747	4.1707	4.5104	3.57243	5.16924	4.35681	4.83182	3.62765	4.46176	5.03277	4.27952	3.76469	4.54987	4.51822	4.2958	3.15207	4.69427	2.93089	4.64707	4.95656	4.94546	3.23478	3.48017	4.11115	4.2739	2.59896	5.40746	4.76429	3.83094	3.83094	3.83094	3.83094	3.83094	4.77609	3.96434	3.83094	3.83094	3.83094
ARAF	7.63441	8.99998	8.78221	8.85392	8.88559	8.67915	9.45284	7.38219	7.93531	8.31473	7.05124	7.49175	7.28743	8.89243	9.25562	9.00889	8.66469	9.42299	7.82838	8.49867	8.04579	9.41356	9.04357	8.4778	7.8767	9.7387	8.9834	8.08529	9.12917	8.69802	8.57661	8.15751	7.86371	8.00255	8.9745	7.38219	7.00478	9.0609	9.56107	9.15501	8.46156	8.34184	8.75215	9.22312	8.01371	8.37919	8.16425	8.21955	9.05944
ARF3	9.71884	9.84673	9.6578	9.8223	9.23464	9.71329	9.60554	9.90827	10.0945	9.88691	9.87482	10.1056	10.2194	10.0506	9.53684	10.3397	10.2194	10.3668	10.2599	10.1733	9.76474	9.34616	9.83594	9.94501	9.27688	8.93041	10.2709	10.4525	10.1469	10.0012	10.0727	9.452	9.86029	9.65132	9.59505	10.1933	9.78561	9.09105	9.31274	9.96803	10.0116	9.27657	9.71893	10.0903	9.85141	9.22193	9.86567	9.43244	9.65368
ARF6	6.96774	6.83792	7.58185	8.32281	8.43536	8.69994	8.81673	7.5533	6.27739	6.5995	7.90589	8.06476	7.58185	7.10407	7.80542	7.43297	7.09973	7.70215	7.91892	6.53428	8.4191	7.71728	7.48762	6.54406	7.95482	8.2579	7.73229	6.27739	7.87052	6.63181	7.3468	7.93054	8.03427	7.93054	6.56137	8.35329	7.3121	6.89843	7.98935	7.25906	6.5845	6.5845	6.5845	8.65029	8.32612	7.75107	6.5845	7.12425	8.81196
ARFGAP1	8.35916	7.58283	8.16314	8.14632	8.13391	8.56118	8.14974	8.25858	7.88968	8.29052	8.42373	8.55325	8.31876	8.54226	7.25532	8.20545	7.42187	7.45538	7.28905	7.80114	7.90641	5.89037	6.79577	8.07438	7.83432	7.82529	7.34651	7.22155	7.81328	7.19306	8.21205	6.97061	6.99464	7.67873	7.18565	6.81557	6.61304	7.22463	6.64421	7.52907	7.43328	7.84642	7.98375	7.66085	7.55782	8.01868	7.54388	8.0838	9.25184
ARFGEF2	7.42587	6.46706	6.14653	6.38841	5.89725	5.86345	6.10194	6.21657	6.61012	6.29121	5.6624	5.58787	5.69547	5.1456	7.19164	6.06008	5.97272	6.88466	5.58397	5.94395	7.33704	4.98755	6.77446	6.38139	6.00401	6.94208	6.42508	6.38139	7.06905	5.60748	5.55114	6.64875	6.84238	7.77998	6.35811	6.82071	6.78995	6.57813	8.09476	5.89675	6.22537	6.12113	5.93907	5.93398	5.60063	6.03945	5.81111	6.26329	6.42145
ARG1	6.02918	6.06734	4.84974	4.76501	6.50827	4.15479	5.14256	3.31663	4.65195	7.42464	5.38058	6.63588	6.52602	6.21421	5.06587	6.22243	6.34518	3.81241	6.39778	6.4526	6.11442	8.68832	8.44809	4.85511	8.56533	7.04965	7.60236	8.40289	8.4868	5.82736	7.00559	2.9717	7.39662	5.97083	7.86279	4.9461	7.06893	5.27872	7.29185	5.99742	3.8491	3.12243	1.71853	1.71853	3.70667	4.03973	5.08726	5.82953	4.96122
ARHGAP1	8.75486	9.88034	9.44527	9.66496	9.81447	9.64229	10.0596	9.56635	9.37698	8.37837	9.5057	9.5612	9.89947	9.59252	10.1492	8.96266	8.70905	9.46519	9.49087	8.33777	9.77299	9.51756	9.97654	9.82623	9.70012	8.54682	9.80629	8.86801	9.75903	8.89021	9.233	9.49811	9.73943	9.66715	8.38184	9.17151	8.67314	9.97334	10.0173	9.21539	9.99538	9.88367	9.3363	9.07167	9.5331	9.52626	9.98081	9.95418	9.00832
ARHGAP24	6.53762	7.12938	6.12253	5.95076	5.42754	4.88722	6.09	5.79719	6.16661	6.30591	6.84516	5.8552	6.20393	6.49418	6.16032	6.90621	7.13257	6.22034	6.58401	6.74575	6.58832	7.88967	6.82872	6.61598	4.91478	7.02568	7.39733	7.25938	6.7708	6.34946	6.59546	6.40739	6.77349	5.84953	6.88944	6.3281	7.15069	6.15679	6.50726	7.41281	6.45101	5.94285	6.21055	5.90521	5.78874	5.96423	5.24636	5.35795	6.30959
ARHGAP26	7.17161	7.08368	6.87705	7.63201	7.22039	7.45507	8.2361	7.09701	6.7268	6.82689	7.82448	7.36147	7.87855	6.76281	7.10404	8.57826	8.00836	7.42806	7.49296	7.63044	7.96965	6.79165	7.65249	6.48287	7.28895	7.20605	7.55001	7.64206	7.76348	7.64255	6.92148	6.55129	6.62185	6.86502	7.04467	7.95809	6.1827	6.6659	6.18664	7.21073	7.30368	7.17032	7.65897	7.75018	7.12332	7.10559	7.09669	6.33622	6.59022
ARHGAP28	5.3057	4.76889	6.00828	3.77601	5.20505	3.64966	5.76742	5.41338	6.26616	3.88117	4.71913	7.48677	3.12958	5.01292	5.06855	5.05838	6.80684	3.82577	4.26982	4.38767	4.14548	7.48074	4.74419	5.56074	7.63405	6.78264	5.1992	7.2587	5.27065	4.66069	4.75374	6.64152	8.00587	4.70205	4.73633	5.08076	4.26811	6.5328	7.62909	0	0	0	0	0	0	0	0	0	0
ARHGAP5	4.74487	5.06226	5.50846	5.46365	5.33026	6.16966	5.8507	5.63112	5.55033	5.18315	3.91737	5.63614	3.52499	5.92179	5.88542	5.02423	4.38871	5.1429	4.6238	4.5383	4.99677	5.19399	4.79028	5.13473	4.45528	5.94001	3.80294	4.2809	5.60422	3.72049	3.94481	4.38452	5.40884	5.33488	5.86644	5.16007	6.0493	4.61245	6.35314	6.04502	5.17975	5.65857	5.28791	5.22686	6.181	5.42317	5.9746	2.85534	2.85534
ARHGEF11	7.08272	5.44071	6.97889	6.00311	5.11791	5.84633	5.4388	6.25144	7.172	6.62777	7.01126	6.29319	5.583	5.79988	6.02556	7.15748	7.25995	6.0207	5.88534	7.36989	5.57159	6.18107	5.70786	7.33046	5.72524	6.39055	5.75451	6.77488	5.94496	6.76253	5.63645	7.03132	5.43969	6.11667	7.41877	5.51372	6.03134	7.4429	6.32453	6.79709	6.20024	6.22273	6.26203	6.74911	6.30361	6.48418	5.65717	6.03146	6.30512
ARHGEF12	5.65118	4.67412	5.90621	7.13699	4.37486	6.21113	5.03339	5.71082	5.97599	6.31392	4.88036	3.7819	4.51982	4.4834	5.39115	5.28385	6.14319	4.45241	6.68991	6.52468	6.93911	6.37281	5.34034	6.45404	5.51007	4.96635	5.19193	6.50443	5.60217	6.24607	6.10167	6.47627	6.84096	4.79734	5.7122	5.2411	7.16531	5.91589	6.003	4.19043	6.25693	6.05965	5.44805	6.05178	6.57891	5.22116	5.87739	5.14929	5.25629
ARHGEF2	10.4335	11.175	10.5028	10.305	10.065	9.81167	9.90566	10.3936	10.5506	10.513	9.02326	9.92787	10.4187	10.3012	10.2242	10.4402	10.323	9.90501	9.64439	10.6208	9.91487	10.4934	10.574	10.9104	9.83715	10.0141	10.4276	10.6799	10.4117	10.9021	10.1874	10.4281	10.4152	10.2085	10.2902	9.37673	10.5458	11.1601	10.4722	10.5976	10.2216	10.2826	10.8387	10.7373	10.3863	10.4094	10.4517	10.5122	10.4319
ARHGEF5	4.70069	4.85083	4.62218	5.07837	5.0774	5.07101	4.86654	4.87152	4.97407	4.67152	2.24456	5.3983	5.06859	4.59569	4.1117	1.48473	5.40001	1.35515	2.63428	4.82393	4.11445	4.56655	4.96089	4.06558	4.18834	4.17133	5.03151	4.33133	3.88518	2.11428	4.93766	5.84747	5.03895	5.16164	4.8788	4.73016	5.44872	3.25418	3.30435	5.26796	4.69233	5.30187	2.829	4.63404	3.02801	4.60966	5.30604	4.79776	4.89059
ARHGEF7	7.69655	8.02567	7.74236	7.98159	7.96621	7.92552	7.89787	7.69778	7.37191	7.6982	7.29933	7.30755	7.5417	7.38893	8.28978	7.63139	7.56107	8.00236	7.56356	7.6417	8.2603	8.3612	8.28978	7.95086	7.86148	7.93585	8.48706	7.69378	7.96657	7.58483	7.47716	8.09485	8.10054	8.32971	7.7818	8.19762	8.78109	7.90892	8.78255	8.16518	8.04989	7.96762	8.29412	8.32145	7.89691	7.91446	7.77799	8.02328	8.13512
ARID3A	9.03315	8.77091	9.44781	8.61611	8.32843	8.84001	8.72395	8.59937	9.03548	8.60859	9.15718	9.01362	9.22775	9.07488	9.21727	9.14808	9.14028	8.52684	8.91132	9.16617	8.70447	8.56471	9.28104	9.07947	9.58361	8.02962	9.44665	9.55031	8.43078	9.23111	9.67503	9.02313	9.26575	8.75025	8.00686	8.82836	9.36928	8.51634	8.29412	9.23201	9.09347	8.67042	8.57845	8.81838	8.30784	8.74735	8.62265	8.36103	8.96718
ARID4A	7.92401	8.04421	7.7499	7.52116	8.38028	8.50054	7.59649	7.66342	7.63035	7.81148	7.63165	7.95315	7.37369	7.71651	8.07	7.99088	7.56887	7.47002	7.63695	7.6792	7.83304	8.39196	7.32491	7.23519	5.70365	8.67342	7.66028	8.32999	7.44008	7.43106	7.52191	7.07548	7.97522	7.28142	8.38881	8.11194	8.21344	7.86009	8.33702	8.10216	7.56325	7.73496	7.47682	7.64169	7.40711	7.58771	7.62969	7.52075	7.80206
ARID4B	8.83923	9.07453	9.2523	8.68044	8.83637	8.54219	8.66585	8.63901	8.69706	8.95381	8.47026	8.20247	8.35284	7.32456	9.32365	8.12485	8.75408	8.74547	7.81311	8.15594	9.14924	8.70951	9.36179	9.38133	8.71084	8.83441	8.7711	8.51778	7.68826	8.5917	7.80147	8.74501	8.52314	9.61008	8.66716	9.25673	8.82218	8.90051	9.50819	8.99915	8.79432	8.86803	8.64964	9.19963	9.15393	8.77534	8.87639	9.01639	7.67859
ARID5B	8.543	8.66594	8.66623	8.95981	8.17625	8.30982	9.06305	9.03776	9.26973	8.62289	8.81406	8.88434	9.36336	8.72205	7.77036	8.71975	8.2341	8.55116	8.98177	9.47424	9.65852	9.042	9.9294	8.46142	9.43243	9.83199	9.07635	9.02726	8.99083	8.95058	9.55042	9.6453	9.68408	9.43943	9.32086	8.21323	9.17982	8.71713	9.49681	9.06627	9.05738	9.25129	9.10032	9.05566	9.45913	9.39085	8.78451	9.31797	8.8238
ARIH1	7.55525	8.05705	7.64007	8.14963	8.18107	7.31046	7.96902	7.35328	7.50663	7.78282	7.52406	7.47518	7.87052	7.36653	7.61825	7.9653	7.27274	6.78933	7.67138	7.9944	8.66746	7.29302	8.04341	7.64037	7.52906	8.27818	8.11551	7.58215	7.79014	8.28528	7.51855	6.76454	7.54381	8.45548	7.91695	7.86511	8.45307	7.72362	8.30582	8.32948	7.59339	7.46846	7.37995	7.74836	7.50984	7.49626	7.38628	6.99984	7.81562
ARIH2	9.36472	9.56717	8.99749	8.79552	8.65581	8.71949	8.74514	9.34131	9.60221	9.47057	8.73071	8.7829	8.9682	9.25975	8.71436	8.66829	9.23929	9.21361	8.40703	9.25601	8.69514	9.72074	9.17827	9.94699	9.34608	9.60602	9.30758	9.28251	8.94263	9.27435	8.80626	9.16618	8.80425	9.28353	9.92778	9.00746	9.53279	9.7508	9.12165	8.88408	9.33862	9.34041	9.17025	9.186	9.47982	9.61394	9.46211	9.69125	9.42505
ARL15	5.84647	6.347	5.66609	6.84815	5.77846	6.42664	6.14067	5.76713	5.35077	6.26807	6.2175	6.33444	6.51699	6.33444	5.47569	7.04008	6.28353	6.4308	6.7188	6.35283	6.12219	6.0234	5.46196	5.8086	5.32128	5.76509	6.17007	6.19016	5.80625	6.42123	6.50237	4.61848	6.71169	6.17007	5.09349	6.51699	5.32777	5.45477	5.42933	6.35825	5.87058	6.25145	5.93777	6.3203	6.56515	6.14412	6.418	6.10387	3.53621
ARL8B	9.7531	9.57655	9.68249	9.83673	9.95353	9.95175	10.1421	9.83277	9.43352	9.34354	10.6294	9.79979	10.0478	9.76735	9.80335	10.4446	10.0929	9.95489	9.90517	10.1734	10.1559	10.2125	10.5027	9.67103	9.97143	10.0974	10.1637	9.88468	9.71443	9.88164	10.2538	10.2495	9.83089	9.18476	9.83233	10.1306	9.56682	9.41151	9.50595	10.3779	9.97144	9.8444	9.85335	10.1391	9.8922	9.6775	9.66443	9.56697	9.79041
ARMC1	8.94556	8.7468	8.91642	9.13964	9.5436	9.41392	8.81806	8.97971	8.96112	8.96268	8.59696	9.34463	8.95761	8.59104	8.6994	8.57185	9.01131	8.67902	9.35547	8.467	9.16948	8.26332	9.14626	7.72309	9.2475	8.49103	8.28406	8.19719	8.96782	8.50131	8.81301	9.36999	9.47103	9.08219	8.11595	8.9509	8.61946	8.22019	8.75109	8.51755	9.00029	9.16727	9.24356	8.83461	8.84849	9.52591	9.47667	9.37399	8.71136
ARMC4	3.85216	4.08586	4.5446	3.76069	4.19274	1.87027	2.98564	2.90165	3.23041	4.82693	1.60752	3.66889	3.53248	2.34604	2.43961	4.43592	2.3744	3.15481	3.82403	3.23372	2.41897	2.47058	3.07404	3.22993	3.94671	2.93562	2.23055	2.92168	4.82131	3.40148	2.26511	3.39678	4.90008	1.94838	3.9055	2.4563	4.32832	4.64374	3.08651	4.11594	4.05089	2.11845	2.11845	3.94227	2.34025	3.84565	4.0397	2.51341	3.93751
ARMC7	7.39851	7.09502	6.81581	8.02203	7.95262	7.14944	6.96079	7.68028	7.55632	7.50198	7.31456	7.87551	8.70078	7.57028	7.25116	7.58757	7.5458	8.1366	8.18319	8.1264	7.53293	6.87437	7.95185	7.07592	7.84491	7.52876	7.67362	8.56801	7.07666	8.18725	7.97905	7.60644	8.16102	7.82058	7.8116	7.57695	7.75328	6.52601	7.76099	7.15973	7.86545	7.72996	7.97696	8.13934	8.06137	7.92409	8.14449	8.24387	7.8689
ARMC8	6.07449	7.17193	6.6017	7.35202	7.26281	6.98187	6.84306	6.42927	6.27117	6.59185	6.69561	6.84175	7.19995	7.00904	7.61734	6.77284	6.00599	6.48459	7.25674	5.68984	7.56131	5.8791	7.32811	6.96273	7.52356	6.92642	7.75711	6.59765	7.13671	7.16083	6.29206	6.82821	7.26883	7.67779	4.39459	6.36029	7.95671	7.1738	7.83808	6.8538	6.53712	6.5681	6.54483	7.09493	7.07813	6.73267	7.03625	6.94002	5.87044
ARMC9	3.75697	3.99321	2.79899	4.40771	4.88318	3.96464	3.3162	3.01652	3.37539	3.06844	3.2339	5.20803	5.47186	4.37198	5.49636	3.87672	1.88121	3.17709	3.78354	3.14228	5.7312	4.55825	5.0732	4.24717	4.25108	3.05502	3.49272	2.82776	3.29249	4.41438	4.95825	5.22733	5.52943	5.02772	4.08401	3.53811	4.50001	3.88791	3.33733	5.0991	4.14065	2.72391	5.36506	4.11972	5.1053	2.72391	4.73564	4.87223	2.72391
ARMCX3	6.29333	6.55844	7.03939	7.64761	7.8393	7.9491	7.71177	7.07229	6.62646	6.51122	7.31379	7.34916	7.67142	7.52208	6.73809	7.16533	7.19411	7.23394	7.82712	5.97467	7.3111	7.33494	6.97367	6.52422	7.15888	7.03247	7.36288	5.79524	7.25108	6.21114	7.41196	7.0477	7.24202	7.29387	6.11345	7.29163	6.91771	6.5507	7.34533	7.01247	7.36555	7.0424	7.31353	7.20864	7.26958	7.49334	7.55567	7.57418	5.88333
ARNT	5.58049	5.62574	5.97945	6.15854	5.41322	4.71888	6.22974	5.13726	5.01712	5.35081	6.60133	5.92448	5.6853	5.44482	5.58155	6.18593	6.14439	5.9054	6.35655	4.16249	6.11891	6.10075	6.60527	4.91549	6.1415	4.86971	6.82679	6.32855	5.42769	5.81667	6.9402	5.14871	6.74877	5.91085	4.65684	6.73365	6.50672	4.9904	6.00599	5.74802	5.79504	6.7357	6.99336	6.35854	5.05124	6.56879	6.84977	5.28441	5.20074
ARNTL2	3.80829	4.01339	2.07347	3.7997	1.37961	3.78671	1.51971	3.43891	3.32107	4.41666	5.37852	4.83243	3.60206	3.58637	5.64983	3.56445	4.33153	3.12141	4.53027	3.9447	3.61332	3.1756	5.46139	4.25123	2.88661	4.36006	3.68266	4.37164	3.34044	4.31282	5.68861	2.6428	3.62376	3.79075	4.78348	1.25301	5.3006	2.59251	5.01978	3.76719	4.14715	4.6391	3.16223	5.01655	4.23673	4.62813	4.16033	3.90541	0.173893
ARPC5L	9.36001	9.82409	9.1558	9.6382	9.30105	9.32475	9.26215	9.39963	9.51896	9.63352	9.52992	9.38648	9.54544	10.2557	9.60634	8.98386	9.16329	9.746	9.36997	9.80928	9.57565	10.2998	10.028	10.0949	9.95455	10.6195	9.82952	9.92248	9.7592	9.98421	9.51144	10.0963	9.70895	9.31697	9.85778	9.41923	9.82759	10.0605	9.63154	9.4389	9.44144	9.28836	9.2915	9.18915	9.50568	9.47319	9.24828	9.47141	10.0082
ARRB1	8.35293	8.53907	8.2716	8.71855	8.30793	8.39785	8.78005	8.18587	8.48227	8.19995	9.23079	8.58107	9.30779	8.47936	8.82261	9.12292	8.61275	8.7684	9.03758	8.82804	8.70216	8.61745	8.78635	8.08432	8.07198	8.51833	8.87793	8.69565	8.74095	7.84161	8.79261	8.38365	8.45695	8.26052	7.73455	8.74236	8.14555	8.13485	8.28693	8.01973	8.99018	8.34291	8.65725	8.91155	8.24477	8.13784	8.64324	8.19169	8.59554
ARSA	7.87655	7.25972	7.13286	7.43101	7.67425	7.40593	7.06702	7.44741	7.13522	8.08123	7.43203	7.50316	6.97612	7.51476	4.87719	7.54635	7.29152	5.28554	7.33612	7.09542	5.27115	5.70863	5.1125	7.26704	6.30069	7.18554	5.38499	6.52823	7.9024	7.28568	6.53596	5.57373	7.18681	5.71637	7.96019	6.37203	7.61285	7.7001	4.8998	7.49264	6.52746	6.3192	6.73628	7.04276	6.20464	6.81373	5.50234	6.2801	7.18796
ARSB	6.5541	6.08071	6.57114	6.47386	6.1129	6.33255	5.99833	6.6717	6.56952	6.70691	5.13949	6.48063	6.4209	5.84991	6.30289	7.52388	4.97252	6.0981	4.65738	6.61266	3.95041	5.1086	5.21238	6.0184	4.16432	4.82218	4.64861	6.64357	6.15477	6.40657	4.40342	6.16961	3.78232	4.69847	6.3224	6.52962	6.07959	6.53022	4.90649	6.34372	6.23764	4.86389	5.46433	5.83726	5.6474	5.03307	5.35819	4.03968	5.34556
ARSD	6.15447	6.33652	5.60191	6.26137	5.50049	5.78402	5.76283	6.19433	6.17012	5.29736	7.3744	5.76936	7.61632	6.0751	6.37104	6.6153	6.97857	6.86743	7.0161	6.53176	5.8869	6.39787	5.35454	5.70384	5.79452	5.42295	6.33824	6.26137	6.58051	7.11761	6.0636	5.11586	5.52998	6.12942	5.55754	5.90321	5.81494	4.81815	5.97549	7.21425	5.50599	6.02414	5.46402	6.18439	6.31428	4.95924	5.62508	5.46503	6.78874
ART4	5.39159	5.18089	4.66182	3.03767	5.9545	5.74611	3.99832	4.62	4.61133	5.45542	2.69098	3.95236	2.97912	3.70303	5.32645	4.34653	4.81515	5.04727	2.75	4.62121	5.10583	4.12461	5.90376	4.55718	5.3881	4.80302	5.52988	5.99313	5.08028	5.28006	5.52285	5.20552	2.86515	5.57172	4.82483	5.50989	4.85477	5.28188	5.46068	4.45802	7.27265	4.45987	4.45802	4.45802	4.45802	4.45802	4.45802	4.45802	4.45802
ASB12	3.22839	2.56117	2.63911	2.63009	3.4912	2.72936	2.87821	2.72046	2.82774	2.67369	3.08616	3.25748	4.79584	3.64853	3.0281	2.74694	2.79887	5.99477	2.87265	2.94832	3.51774	2.59782	2.17397	4.68436	3.82093	2.56226	2.70191	2.75235	2.80874	3.23258	3.08459	3.50615	2.52525	3.19329	2.78624	2.79073	4.03124	2.60195	3.11856	3.95629	2.69847	2.69847	2.69847	5.18131	2.69847	3.40245	4.16516	2.69847	2.69847
ASB4	2.43065	2.69623	3.75753	1.79808	3.5593	3.80598	2.06952	2.14985	2.19805	3.58375	3.85102	3.21408	1.44957	3.20856	3.33564	2.4127	3.96356	3.40875	2.07822	3.6461	3.58911	2.68834	3.51065	3.4423	3.51468	2.94535	3.38209	2.45643	3.70261	3.19026	3.46184	4.17657	2.4456	2.04469	3.86722	2.01969	3.24134	3.72892	3.79265	3.90576	3.5311	3.56333	3.26227	1.98585	2.47037	3.1183	3.52073	2.36404	3.28504
ASB6	6.43059	6.31717	6.7561	7.64466	7.78998	7.79304	7.06212	7.12942	6.73458	6.83825	7.18439	7.41911	7.49278	7.33339	6.26396	5.98532	6.71831	7.04694	6.86422	6.98958	6.41573	7.1701	7.3499	6.86807	6.52502	6.54353	7.1306	6.14532	6.99345	6.55452	6.87166	6.59871	6.28663	7.5857	7.27865	7.25636	7.35805	6.57797	7.18952	7.15508	5.97486	6.48616	7.06596	6.82656	7.3312	6.67841	6.52866	6.65988	7.21818
ASB7	6.34162	6.58458	6.45077	6.215	6.78427	6.4942	5.98074	6.9457	5.9659	6.50966	6.04551	6.32612	6.15258	6.30677	4.77408	6.03729	6.41221	5.77563	6.76855	5.50943	6.40898	6.59107	6.05493	5.97882	5.43319	6.55093	5.99004	6.30782	5.61892	5.38093	5.94206	5.38569	6.17621	6.46435	6.83431	6.39268	5.58891	6.23804	5.22775	5.92936	5.51994	5.96074	5.32359	5.72419	5.79362	5.37985	5.74909	5.72091	6.57206
ASB8	8.97448	8.44618	8.49643	8.27238	8.74229	9.06318	8.96669	8.85003	8.34667	8.63333	8.70327	8.45224	8.54552	8.4221	8.38284	8.79182	8.80793	8.26021	9.00108	8.32005	7.89849	8.1095	8.17557	8.52777	8.13347	8.0928	7.8397	8.49643	8.45011	8.20751	8.36894	8.02233	8.45011	8.07421	8.20648	8.75007	7.88405	7.8322	8.28287	8.27744	8.35083	8.7751	8.50981	8.28008	8.38118	8.7457	8.90583	8.80954	8.2171
ASCC3	6.59901	7.14405	6.74401	7.416	7.15358	7.23097	7.43542	7.0539	6.65153	7.13011	6.78146	6.94245	6.88267	7.86657	7.39494	6.76581	6.56404	6.93853	7.03996	7.12266	6.64926	7.99931	7.54392	7.17387	7.17022	8.27828	7.1917	7.23185	7.23863	7.07174	5.94969	7.66202	6.1183	7.34768	6.92717	7.41199	7.75844	7.30795	7.34672	7.14303	7.20573	7.28506	7.21344	7.59668	7.24986	6.70603	7.0759	6.77602	6.78313
ASCL2	6.18618	5.65654	6.48463	7.167	6.54132	6.1529	6.86013	6.09932	5.14613	6.31706	6.47629	7.04083	7.14647	6.80827	7.48086	6.42809	6.74694	7.06283	6.88514	5.22361	6.51033	5.66654	5.89011	5.98573	5.70192	6.85497	6.58142	5.856	6.57222	5.53671	6.85065	7.19758	5.78551	6.40825	5.9363	6.90619	6.87139	7.37112	6.40427	5.38985	7.12241	6.71851	6.57261	6.24692	6.48928	5.51434	6.30959	5.73533	6.46447
ASH1L	7.46714	7.60078	7.31671	6.36724	7.21724	7.30957	6.93914	7.07678	6.78779	7.36348	5.85803	6.59324	6.11061	6.55575	6.80253	6.04745	6.14755	6.15938	5.8127	5.71182	6.90385	6.47258	6.61771	7.38215	6.66071	6.36913	6.68048	6.13056	6.73298	7.02277	5.72826	5.96923	7.36892	7.149	6.20189	5.24423	7.28165	7.1009	7.27216	8.16083	6.8322	7.10091	6.46257	7.67389	5.5921	6.55323	6.35986	7.10091	5.12505
ASNS	7.03516	7.57687	7.09821	8.69885	7.60373	7.20843	7.32979	6.61357	7.93974	7.37911	7.42161	7.37782	7.75064	6.32182	8.06579	6.85061	6.82441	6.24923	6.94683	6.85804	7.10051	6.65649	6.98662	6.68254	8.1183	6.65358	6.23221	7.55663	7.54059	7.48499	8.1269	6.59094	7.96283	6.45578	7.2312	7.62566	7.75075	7.74735	7.62196	7.33547	7.31885	7.95088	7.32608	7.01923	7.37326	7.67494	7.86093	8.30824	7.25076
ASPA	2.03948	2.02555	1.96731	2.62208	2.67523	2.11669	2.30659	2.83041	2.65757	2.19177	2.25623	2.36477	2.31447	2.97686	2.62494	1.96871	2.52389	1.89094	3.37065	2.71356	2.19344	2.98327	2.71571	2.69233	4.06918	2.41659	2.25238	2.08969	2.36477	2.67848	2.68332	2.72935	2.67848	4.35484	1.6594	2.31744	3.27927	1.87819	2.50801	1.08043	1.08043	2.5866	4.01805	4.16257	1.08043	2.48388	3.21388	2.28811	3.49447
ASPH	4.98779	4.70752	4.56001	4.79632	4.68188	4.83067	4.69426	5.08662	4.95927	5.31733	5.52672	4.69092	5.35952	5.19279	5.02176	6.32608	5.87702	5.18785	5.19382	6.31364	5.27848	5.74029	6.05516	5.68631	5.4121	5.99227	6.2579	6.86695	4.97166	6.46885	5.52632	4.01566	4.76457	4.81942	5.44083	4.92132	5.50896	4.98407	5.20317	5.51098	4.80493	4.78401	4.56914	4.92599	5.15283	4.83149	4.51082	4.68429	5.61778
ASPM	4.38418	4.15689	5.04411	5.9029	6.193	5.66347	5.38902	5.6914	5.74552	6.15219	4.09366	5.10216	5.48393	3.91635	6.2311	2.93092	6.23723	5.56451	4.79769	6.02872	7.20246	4.79371	7.01085	5.81056	5.75495	5.8366	6.15112	5.60565	6.9952	5.96506	6.53541	7.49053	4.83205	5.12975	4.02439	5.30246	5.13667	6.40131	4.46251	3.92369	6.01421	4.05602	5.08798	5.75629	4.59316	4.48586	4.22576	4.04423	4.73988
ASPN	2.04837	1.71716	3.60063	3.08386	1.73345	2.38897	0.936724	2.01074	2.42095	2.08951	3.99467	3.31302	2.64741	3.16412	3.08865	2.00005	3.8623	1.31639	1.99534	2.34694	3.68215	2.33686	2.56039	3.52513	4.55973	1.38403	1.68911	2.63345	0.879201	2.28816	1.80161	1.42799	5.06783	1.66419	3.66023	2.73431	4.11629	1.26068	3.56314	3.6166	2.79422	4.38124	2.05394	1.56025	2.48486	2.10313	2.3412	2.70836	3.99492
ASRGL1	6.71843	6.61191	6.81213	5.87662	6.43631	6.29743	6.03529	6.76414	6.02623	5.85831	7.75403	6.06526	7.602	7.44999	6.63696	7.36762	8.44665	7.3366	7.59856	7.53907	6.22602	7.06636	6.75683	4.96077	6.74004	5.95915	7.47504	8.07833	7.48894	7.51772	7.82865	7.66921	6.60916	6.887	6.09029	6.70345	6.80574	5.54477	6.10467	6.9314	7.36812	6.03273	6.42623	7.49138	6.87494	6.07089	6.63767	4.82247	6.28267
ASXL1	8.35294	8.50033	7.73636	8.43892	8.09685	8.11706	7.92673	7.99417	8.28678	8.57684	8.30448	8.18019	8.28805	8.53823	8.92457	7.66233	7.51639	8.55033	8.1566	7.91798	8.72131	8.62167	8.78414	8.71662	9.01699	8.80618	8.7081	8.0439	8.26571	8.27887	8.3937	8.7112	8.86934	8.77083	8.28127	8.05461	9.36009	8.60108	8.81244	8.11854	8.40204	8.63028	8.59167	8.516	8.51937	8.88266	8.81733	8.97145	8.9453
ASXL2	9.66635	9.55477	9.98335	10.4771	10.6735	10.4647	10.3014	10.0519	9.50369	9.80433	9.2621	10.0488	9.41991	9.45565	9.70911	10.3537	10.0098	9.63384	10.1134	9.19886	9.82774	9.836	9.84001	8.9661	9.88828	10.1638	9.56136	8.88651	9.97699	8.9956	9.68789	9.58378	10.1837	9.49945	8.93713	9.84064	9.36744	9.24082	9.31215	9.88444	9.68647	10.2952	9.9004	10.1661	10.0867	9.97765	9.88193	9.81172	9.68791
ATAD2	5.25355	6.1531	6.24722	5.58569	6.48508	6.59225	6.18825	5.75334	5.64179	5.65335	5.73737	6.18738	5.50062	6.71569	7.01577	6.0748	7.12096	5.63481	6.57913	4.81232	6.69813	6.86268	6.3248	6.06726	6.43709	7.07129	7.20558	5.11387	6.59142	5.79412	5.72317	7.47643	6.21516	5.39507	6.37141	6.59739	6.78608	6.59181	7.3995	6.45406	5.79982	5.64905	5.19026	5.80984	5.95885	5.9976	5.81333	5.82553	6.1381
ATAD3B	5.78755	6.01098	5.29073	5.53184	4.68527	5.06803	5.42988	6.13786	5.60823	5.6157	4.49048	5.21174	5.37336	5.75322	5.12577	5.57049	5.34118	4.63973	5.07826	5.64581	4.50185	4.84137	5.53342	7.06162	5.82164	4.86164	4.73435	5.87834	5.75652	5.46441	6.65958	5.69263	5.34638	5.32719	6.60224	4.94928	5.07826	6.45119	5.17667	6.5287	5.76284	4.42829	5.99581	6.37269	6.33965	3.96352	6.11947	5.37575	4.17142
ATF5	6.44504	5.85499	6.87224	6.39115	7.89207	7.8949	6.64787	7.12576	6.64115	6.70143	7.19789	6.41175	7.73446	7.98671	7.99391	6.53501	6.04721	7.98537	6.85495	7.81989	7.57803	7.99768	6.77413	6.13268	6.9027	6.4399	6.98275	7.15006	6.42028	6.70947	6.95537	6.77451	8.09026	7.57823	6.77735	6.40854	6.89836	6.97122	6.20887	6.9535	7.49842	6.92918	6.98189	6.57167	5.91476	7.05906	6.94817	6.53522	7.35713
ATF6	8.88231	8.7995	8.82705	8.88711	8.61412	8.82705	8.67917	9.35954	8.81772	8.8154	9.12741	8.82835	9.13075	8.66047	8.24074	9.61292	9.24191	8.71523	8.97244	9.17678	8.69433	8.8929	8.79789	8.54202	9.01278	8.68944	8.84472	9.09369	8.927	9.29261	8.75153	8.33831	8.55794	9.1094	8.5568	9.13437	8.53094	8.48339	7.64199	9.12709	9.13116	8.59977	9.0862	9.01476	9.23529	8.5757	8.66023	8.20197	8.48312
ATF7	6.24859	5.04241	5.06558	5.22564	5.13806	4.67166	5.38812	6.03595	5.93262	5.36932	6.31817	5.67548	6.49298	5.18931	6.32929	6.92423	5.92802	6.1015	5.85277	6.15686	5.34436	6.24783	5.90212	5.72206	4.79023	5.17261	5.97906	6.45705	5.24299	6.02972	6.19089	6.34228	5.56238	4.8814	5.46812	5.60975	4.90863	5.09291	3.7751	6.82951	6.0092	5.28075	4.57438	6.41489	5.9361	5.90086	4.86328	5.10847	3.05023
ATF7IP	6.44867	7.0109	7.28221	7.54921	8.12849	7.83746	7.81589	6.73358	6.41982	6.88005	6.52171	7.23842	6.51711	7.25993	7.62887	6.3277	6.2965	6.59353	6.86372	5.77156	7.64803	5.87863	7.22974	6.17468	8.03977	7.18111	7.18612	5.84499	7.28221	5.68633	6.23744	5.85178	7.36058	7.97834	6.13242	6.3277	7.605	6.93202	8.10603	6.78429	6.55977	6.66228	6.56458	7.60089	6.41386	7.33516	6.06897	7.88332	5.42512
ATF7IP2	8.5633	9.08797	8.02414	8.10768	7.12902	7.30526	7.33224	8.60809	8.94267	9.17477	7.89034	7.5473	7.81001	8.68129	7.94588	7.77433	7.44957	8.57044	7.5681	8.69849	7.73958	8.85496	7.82141	9.23199	8.10627	8.77818	7.75237	8.51121	8.37517	9.09677	7.80916	8.24649	7.40325	8.08007	9.71953	8.11813	8.82872	8.93036	8.33207	8.63875	8.20614	8.71702	8.664	8.41553	8.4728	8.82782	8.37678	8.6005	8.35116
ATG10	6.59536	6.34866	5.98973	7.0658	6.97184	6.65852	7.31206	6.77549	6.64656	6.9357	7.9332	7.37348	7.49291	7.91849	7.83821	7.20513	6.57762	7.20639	7.92844	6.265	6.97679	6.86485	7.0691	5.89132	7.19708	7.99919	7.079	6.28195	6.01488	7.34375	7.57908	7.68284	7.41512	6.44179	6.14964	7.29719	7.63847	6.9095	7.03679	6.76221	7.08996	7.71084	7.52975	7.42701	7.14249	7.00842	6.7075	6.56987	7.09189
ATG16L1	7.58366	8.24239	8.07467	8.13306	8.3201	7.86666	8.45247	8.13448	8.34378	7.86567	7.14489	7.84535	7.68547	8.94093	7.34843	7.38408	7.69876	6.96376	6.96272	7.63822	7.49708	7.93111	6.88759	8.4909	8.1242	8.40944	8.18018	7.99952	8.21203	7.62977	7.7034	7.45688	5.91164	5.13305	9.24325	7.5537	8.47721	8.52419	8.49356	8.17559	7.2379	7.71714	7.4295	7.71299	8.10829	7.42644	7.0829	7.60351	8.4865
ATG7	8.32852	8.50798	8.49887	8.44816	8.29737	8.25177	8.86387	8.17703	8.1836	8.00181	9.42742	8.63602	9.44443	8.63032	8.55154	9.06019	9.39399	8.66045	9.00618	8.5566	9.08601	8.28172	8.93328	7.55469	8.40137	8.29935	9.23344	8.56873	8.98792	7.75476	8.53797	8.62792	8.34971	8.26518	7.30531	8.86481	8.11477	7.88746	7.88434	8.49547	8.70992	8.23825	8.31463	8.55395	8.24476	8.25441	8.47505	8.24803	8.6829
ATP11A	3.69676	3.31418	3.88036	3.8988	4.58928	4.19531	4.76325	3.99881	4.04704	3.75406	4.6695	3.96625	4.33832	4.12345	4.17912	5.87627	5.02768	4.47195	4.64116	5.01703	4.8475	5.11855	4.82652	2.46759	4.83098	5.32925	5.21441	4.4139	5.01599	4.34637	4.59572	3.7184	3.805	3.44567	3.79813	4.67204	3.73235	3.29042	3.58557	5.07215	3.81594	4.65734	3.14271	3.50136	3.14271	4.89086	4.18675	4.95444	5.61618
ATP11B	7.57082	8.5132	7.9801	8.13721	8.15357	7.79568	8.25832	8.16174	7.64745	8.19247	7.89105	7.45569	8.49138	8.04004	8.81735	8.34852	8.35135	9.01476	6.0592	8.21811	8.79106	8.85874	8.925	8.40218	8.32098	8.57804	8.56045	8.4189	7.64999	8.0581	5.8621	8.57396	8.50535	8.4751	8.52137	8.43551	8.45283	9.07492	7.66206	7.82236	7.73843	8.27397	8.25293	8.2212	8.44099	8.63224	8.54255	8.43743	7.50741
ATP1B3	7.89746	8.09435	6.54398	6.73542	7.54852	6.18524	8.46447	6.80888	7.12311	6.92251	7.34294	7.0359	8.37885	6.62251	7.81635	6.97218	8.31293	7.44696	8.50778	7.34987	7.49945	7.03262	8.15397	6.8556	7.74892	6.84985	7.58989	7.74518	7.14628	7.61124	8.00563	8.60214	8.65967	7.54135	7.15759	7.65623	8.79213	7.97358	8.47395	7.97891	8.50382	7.64231	7.73508	7.96354	7.64766	7.13399	7.30987	6.79169	7.46328
ATP1B4	3.67881	3.84157	4.51448	4.72444	2.96812	2.08804	3.7525	3.86511	4.44809	3.39193	0.581342	3.39905	0.662523	1.47543	0.720338	3.40193	3.00117	0.543279	3.94207	3.82878	1.70892	3.50682	3.61171	3.72368	2.39049	2.93618	0.760833	4.27955	3.2981	3.77865	3.65809	4.16011	4.29051	1.28064	4.36771	3.78675	3.4582	3.39052	2.16348	2.82704	6.04625	2.82704	2.82704	2.82704	2.82704	3.24676	2.82704	2.82704	2.82704
ATP2A1	3.22488	2.61792	2.36291	3.55947	4.22043	3.4141	3.48403	2.83826	2.35778	2.87205	2.79966	3.5117	4.47172	3.02665	4.17425	2.77523	2.71666	3.68641	3.29106	3.02427	3.66195	3.09483	3.94017	3.67914	3.3628	2.49569	3.69651	2.36963	2.99442	3.11977	5.52343	2.06682	3.03202	2.12695	3.37436	3.83928	3.94762	3.33661	2.92501	3.09841	3.09841	3.09841	3.09841	3.1161	3.09841	3.09841	3.09841	3.09841	3.09841
ATP2A2	8.15695	7.29036	6.99603	7.64552	7.3034	7.9164	7.05966	7.86805	6.83091	8.02337	8.37335	8.34409	8.03125	7.84867	7.91484	7.51928	8.28377	8.07884	8.37627	6.86502	8.21082	7.6378	7.04767	7.3539	7.13367	8.29138	7.22065	7.59286	7.31399	7.80083	9.10923	8.00394	7.95381	7.18865	7.74455	7.63231	7.74266	7.59706	7.80065	8.28999	7.2551	7.44882	7.62045	8.03112	7.65696	7.36047	6.96563	7.16214	7.80056
ATP2A3	7.4651	7.66908	7.04565	7.59501	7.71988	8.21386	8.00201	6.94655	7.10877	7.31166	7.84564	7.84035	7.52962	7.39315	7.4739	7.75165	7.21976	8.31395	7.53804	7.21333	7.33418	7.95496	7.92313	8.01515	7.78531	7.42827	8.12435	7.08768	7.58069	7.92233	7.92313	7.58517	7.54108	7.37002	7.51772	7.75981	8.13913	7.11391	7.42646	6.82899	7.71546	7.89111	7.79886	7.19785	7.48307	7.26899	7.68596	7.99567	8.12312
ATP2B2	2.23456	2.36815	1.90563	2.93111	2.60125	2.44107	2.05801	2.10619	2.68182	2.65008	2.92224	2.33749	3.2572	2.75478	3.52984	3.56154	2.64563	2.58829	2.546	3.58827	2.70768	2.96275	3.65349	2.789	3.24149	2.38688	2.57332	2.5771	3.10993	3.69456	3.75759	2.48799	2.3042	2.68182	2.39486	2.86082	2.15583	3.32716	2.25997	2.30046	2.99961	3.1642	2.30046	2.30046	2.30046	2.30046	2.54463	2.30046	3.62721
ATP2B3	1.17743	1.35487	3.21833	1.53501	3.44114	2.92614	3.64127	1.36631	3.57761	2.11568	3.33575	2.10678	3.28162	2.258	3.59301	3.77407	3.5764	2.85662	1.41462	3.81495	4.33358	4.39235	2.87255	4.12512	2.50208	2.39183	4.22343	2.86223	2.46168	4.12079	3.43588	4.07265	1.36692	3.58069	3.74258	2.19253	3.28853	3.74346	3.60871	3.33127	2.54593	2.54593	3.53729	2.54593	2.77678	2.54593	2.54593	2.54593	3.48857
ATP5F1	10.8243	10.7686	10.9743	10.6988	9.08914	10.5439	10.2757	10.6789	10.801	10.8783	11.1175	10.724	10.801	10.5706	10.43	11.231	11.3442	10.9084	10.6588	11.1152	10.3982	10.8684	10.7379	10.7955	10.6935	10.8981	11.0442	11.315	10.7	10.7196	11.3136	10.9629	10.6082	8.73132	10.8139	10.7425	10.8567	10.8114	11.0657	10.8503	10.7673	10.623	10.8313	11.095	10.7057	11.0083	10.6074	10.6897	10.4981
ATP5G3	6.78197	5.14226	6.97322	7.11022	8.05595	7.69901	7.07987	6.77314	6.46547	6.56348	7.94439	7.96268	6.72035	6.85035	6.40318	7.05884	7.4122	7.21686	7.60593	6.94865	4.91953	7.7086	7.03347	7.35381	5.36773	7.92152	7.2868	7.27019	6.32269	7.21316	6.46109	5.59892	6.00581	6.11819	5.39249	7.41524	6.92882	7.27309	7.81008	6.39499	7.67625	6.72094	7.37518	7.90082	6.63333	6.96075	7.52275	6.98574	7.18823
ATP5S	6.96039	7.16073	6.97165	7.46807	7.96134	7.54113	7.70435	7.67024	6.72309	6.89943	6.60413	7.84422	6.99283	7.85316	8.40976	7.62075	7.52877	8.11881	7.79615	7.32199	7.77903	7.64641	7.49312	7.26054	6.0753	7.85154	7.11953	6.78071	8.10446	7.24534	7.09592	7.29563	7.72997	7.86458	7.05928	6.71153	6.88206	7.58558	7.79399	7.75931	7.37488	6.98817	7.07351	6.93501	7.19953	7.04057	7.10984	6.82767	7.71113
ATP6V0A2	7.28165	7.30535	7.92358	7.44549	7.83041	7.74125	7.38447	7.30501	6.62889	7.56511	7.1923	7.19116	6.71523	7.60143	6.78343	7.49475	6.78753	6.79754	7.38737	6.46494	7.35013	7.17791	7.24469	6.81604	6.67429	7.62218	7.26098	6.54952	7.67614	6.36748	7.17791	7.35448	7.56691	6.77188	7.53027	7.51661	6.86439	7.12433	6.5088	6.70487	6.97549	7.61346	7.45886	7.15963	7.3087	7.44515	7.34984	7.4459	6.87298
ATP6V0B	11.0075	11.6692	11.3276	10.8506	10.7782	10.5223	11.0119	11.0321	11.5732	11.3558	11.6874	11.1096	11.8245	11.4315	11.1528	11.9196	11.7088	11.0205	11.5082	12.0769	11.408	11.7715	11.8541	11.6984	11.232	11.5082	11.8135	11.8541	11.1048	11.8008	11.4507	10.9141	10.9287	10.8987	11.4507	11.3216	11.1528	11.3216	10.8309	11.4212	11.4735	11.0807	11.2516	11.2669	10.9202	10.9189	10.9579	10.7303	11.7601
ATP6V1C1	7.04078	7.1521	7.18607	7.83856	7.81307	8.06927	7.9216	7.41021	7.00095	6.6035	7.72904	7.82709	7.11865	7.59207	7.27799	8.05454	7.67605	7.3872	8.02607	7.52168	7.25343	6.825	7.45967	5.57451	7.58077	7.23887	7.51373	7.38383	7.6552	7.15413	7.40165	7.32573	7.23924	6.9977	6.62645	7.67605	7.03347	6.67725	7.16366	6.93194	7.60559	7.77325	7.88623	7.81677	7.77408	7.44092	7.54474	7.1799	6.7858
ATP6V1D	9.06136	8.53898	8.95595	9.69306	7.82343	8.98256	9.75848	7.45602	7.48823	8.62028	7.94548	8.15004	9.8631	7.3596	9.51648	8.95762	8.4413	8.53648	8.10518	9.3096	9.94887	9.52463	9.66227	7.39517	7.88672	7.80224	9.83389	8.96316	9.14468	7.66424	9.89827	9.29448	8.31055	9.85877	7.33395	9.35229	7.58833	7.87114	8.67131	7.86654	9.66307	8.85209	9.10319	9.38868	8.96334	9.023	9.10118	8.98665	7.25777
ATP6V1G1	11.0317	10.3686	10.8716	11.3586	11.0112	10.6737	11.2303	11.0623	11.1255	11.1359	11.2368	10.719	11.3661	11.1324	11.416	11.6493	11.5553	11.1374	11.3034	11.5996	10.9828	11.6021	11.186	11.4619	10.8147	11.0364	11.3642	11.4518	10.5429	11.2152	10.9876	11.6714	10.8653	11.2021	11.4222	11.5201	11.1912	11.2895	10.1895	10.9907	11.5322	11.6465	11.2132	11.1305	11.0528	11.0874	11.1667	11.3661	11.7144
ATP8A2	5.93613	5.48005	5.17051	5.44423	5.4276	4.06951	4.21413	6.07966	4.75839	6.21128	4.62882	5.18083	4.09229	5.4245	4.1203	5.86674	5.36928	6.09754	6.12477	5.1765	5.42892	4.63717	5.91923	5.97218	5.68771	3.45504	5.71005	4.8337	5.39231	5.57514	4.88226	5.51036	5.22976	5.91145	5.18851	5.32853	6.54115	6.09058	4.93861	5.42195	5.20791	4.59126	6.22443	5.97162	5.45995	5.63577	5.65758	5.32615	5.08045
ATP8B1	4.59101	5.19077	5.96675	5.0316	3.49246	2.8247	2.80499	3.85842	2.84052	5.47786	6.22346	3.42212	4.18625	5.20139	6.03067	3.57976	4.47966	4.28912	5.89116	3.19865	5.17849	3.28056	3.10608	5.9161	4.76412	3.12749	4.51793	6.4739	5.91975	3.15874	3.76704	6.5992	6.44244	5.99401	3.37678	2.64087	4.20626	3.14216	5.76079	3.69959	6.14216	6.52949	5.96033	5.98769	3.69959	3.69959	5.64375	3.69959	3.69959
ATP8B2	8.77428	8.15351	8.2371	8.90326	9.30842	9.07891	8.73905	8.60408	8.10473	8.74571	7.96281	8.94708	8.23875	8.86529	7.49532	7.06047	7.67246	8.55846	8.30728	7.45964	7.66823	7.52154	7.43548	7.73834	8.04271	8.00777	6.93453	6.36492	8.75272	7.39612	8.69945	7.65372	7.88478	8.23545	8.04271	8.87053	7.20322	7.57607	7.59721	7.8662	8.02385	8.53804	8.40389	8.18279	8.42345	8.6337	8.6096	8.67387	8.16309
ATP8B3	3.68876	3.87215	4.47556	2.58466	2.50173	2.3391	1.81774	2.95808	4.64087	4.2723	1.71246	1.88457	1.71552	3.43954	3.19857	3.88049	3.71327	1.5957	5.61795	3.78566	3.33765	2.67763	4.47174	4.9399	2.09473	2.7911	3.42378	5.66868	4.25529	3.76907	1.27341	1.78405	3.26004	2.92978	4.69776	5.46973	4.99114	3.7096	3.67431	2.30704	2.30704	2.30704	5.36213	5.97045	2.30704	4.39647	2.30704	2.30704	3.45404
ATP9B	6.57644	5.64524	6.03742	4.75905	5.51251	5.25348	5.38345	6.09083	5.88432	5.59338	7.13461	5.71878	5.94479	6.2338	6.71649	6.3575	6.26195	4.79019	6.09886	6.08103	6.28066	6.1938	5.9045	6.54002	4.98194	4.41874	6.83887	6.32581	5.4709	6.68888	7.02592	6.0586	5.10432	5.89216	6.43601	5.38238	6.63978	6.27922	6.18533	5.30746	6.23023	6.37966	6.35476	6.37966	6.33984	5.89373	6.4457	6.50368	6.14993
ATPIF1	9.4095	9.24753	9.19412	8.95483	8.75168	9.21527	8.88856	9.61551	9.49609	9.35588	9.05111	9.05431	8.76345	9.24284	9.20456	9.65001	9.46171	9.16059	9.04721	9.32379	8.94135	9.29584	8.88315	9.16699	9.39241	9.15952	8.95019	9.36496	8.81249	9.47107	9.22584	9.5872	9.30589	8.78546	9.38943	9.08268	9.29147	9.38772	8.8625	9.05034	8.86921	9.09708	9.53267	9.39903	9.32333	9.15149	9.30241	9.02029	9.28068
ATR	6.75028	6.1533	6.20317	5.09809	7.19237	7.09558	6.80262	5.78339	5.39945	5.47993	5.61628	6.08857	6.00214	5.34709	5.91466	5.37422	7.0329	5.14063	4.89671	5.48328	4.8225	4.64375	6.98303	6.70035	5.71375	6.79941	5.85093	5.96817	8.21155	5.44022	6.0361	6.42947	5.92875	4.88436	6.36425	5.68034	7.53989	6.26341	5.44602	6.26701	5.77328	6.23241	6.10422	6.37362	5.24425	5.69273	5.5761	5.73524	5.85597
ATXN1	7.79859	8.01147	7.86984	8.24201	7.0704	7.71976	7.24287	8.02722	8.13399	7.77581	8.10181	7.32365	8.23273	8.11442	7.98404	8.27916	8.30078	7.40115	7.82089	8.987	7.28418	7.94213	7.77222	8.99716	7.90431	8.54256	8.26108	8.58822	7.87279	8.98863	8.18	8.25672	8.21585	7.63728	8.6099	7.00033	8.14367	8.71575	8.35709	8.06004	7.7322	8.14202	7.58012	7.99839	8.19346	7.92821	7.93628	7.77293	7.71581
ATXN3	6.44159	6.68313	6.42621	7.10042	7.28082	7.05905	7.35463	6.26291	6.43314	5.79402	7.25974	7.07	6.55479	7.06862	7.41635	6.49982	6.85549	6.60279	7.30377	6.1754	7.63767	6.7554	6.8613	5.72511	7.36595	6.77235	7.10276	5.7103	6.74876	5.77253	6.34701	5.94919	7.15732	7.16293	6.17556	6.74665	6.90889	6.61963	7.37974	6.68966	6.86029	6.81603	6.97332	7.27512	6.96286	6.85691	7.02855	6.68581	6.0626
ATXN7	5.13924	5.6683	5.5829	5.10277	4.52826	5.10447	5.08797	5.85651	5.4519	5.6586	0.254764	5.13126	5.52431	5.84655	5.54746	6.02669	5.2106	4.7439	5.53082	6.12273	4.02237	6.80055	5.62659	6.6874	4.86625	6.25858	4.94574	5.96818	5.54201	6.49586	5.71131	6.50491	4.89549	4.94933	6.4042	5.55553	5.81864	6.34829	5.93943	4.23707	5.99765	6.43776	5.50009	3.28955	6.29718	4.84306	4.387	6.49079	7.03239
AURKAIP1	10.1895	10.2811	10.155	10.4106	10.056	10.2328	10.1609	9.87026	10.4363	10.1811	10.9136	10.3901	10.8128	10.7044	10.6333	10.1993	10.4292	10.6642	10.7107	10.2988	10.2869	10.6041	10.9259	10.3806	10.7013	10.5	10.5754	10.2589	10.6071	10.2131	10.8983	10.846	10.3501	10.8405	10.1622	10.8254	10.5463	10.2589	10.2489	10.375	10.5898	9.98225	9.7643	10.1904	10.3205	10.277	10.5313	10.2877	10.0578
AURKB	5.12443	4.4409	4.0316	4.21285	4.17886	5.30064	5.32756	3.44452	4.44138	4.88009	7.76438	4.35482	7.31249	5.35025	6.92495	4.85526	5.25406	5.48673	7.68969	5.88606	6.05675	4.04635	5.6489	4.22278	6.58732	4.36639	5.69531	4.15975	4.05177	4.21514	7.24081	5.31108	4.39785	6.64151	5.25406	6.13399	4.04708	3.35551	4.52181	4.7775	5.7451	4.40958	3.87789	4.65855	4.01107	2.7611	4.98714	5.2047	4.25175
AUTS2	7.1578	8.11117	7.95866	8.06677	7.71374	6.44536	8.043	7.34803	6.56952	6.52798	8.14114	8.67213	9.07318	8.35477	9.17751	7.69235	6.6925	7.75382	8.42244	7.13395	7.87936	9.01704	8.08815	8.27812	8.86936	7.65888	8.45419	6.96082	8.11341	7.70154	8.17788	8.22933	7.32967	9.03173	6.95909	8.23481	8.49607	7.46548	8.93233	7.33759	7.6767	9.08604	7.94431	8.15369	9.06926	8.16058	8.21969	8.4648	7.70058
AVIL	6.12766	6.58245	6.10756	5.97478	6.16802	6.33156	6.47702	6.19992	6.58801	6.60811	5.6073	5.9282	6.32551	6.0582	6.80843	6.60134	6.51939	5.76839	6.38512	6.49044	5.90101	6.56541	5.93467	7.13713	6.85441	6.22759	5.78453	7.12094	5.11131	7.44958	5.59116	6.83311	6.74909	5.91527	6.69676	6.42265	5.4239	7.13606	7.05085	6.48871	6.55599	5.72915	6.1974	6.41872	7.00584	6.79104	6.93446	5.92945	5.73031
AVPR1A	3.20807	1.74582	3.38674	4.25567	3.36059	4.18633	4.02402	2.6915	2.92487	4.06336	2.37604	3.46882	4.60053	4.15512	3.33144	4.48076	1.97562	3.98973	3.67037	3.48464	3.85295	4.69287	1.05727	3.54055	4.28505	3.09257	1.33237	4.134	3.60388	2.2968	4.41358	3.77943	4.33418	3.79428	2.99788	4.29482	3.74753	2.22141	3.25638	3.13802	3.13802	3.13802	3.13802	3.13802	3.13802	3.13802	3.13802	3.13802	3.13802
AZI2	7.17506	6.82769	7.38479	7.50671	8.60782	7.8087	8.37664	7.39418	7.04997	7.06229	7.52962	7.7914	8.28556	7.80124	7.84634	8.1518	8.36152	7.71476	8.1481	7.27973	8.52182	8.20004	8.05497	6.55195	7.88193	8.30106	7.77239	7.15515	7.91761	7.30311	7.82597	7.78206	8.14306	7.56246	6.52889	8.08612	7.83685	7.26922	7.66658	7.45754	7.29936	7.77482	7.55141	7.76616	7.61695	7.76151	8.0799	7.10074	7.16947
B2M	13.9671	13.7939	13.9834	13.788	13.271	13.3141	13.2586	13.383	13.4843	13.9939	13.2481	13.1497	13.332	13.1989	14.4969	13.1114	13.0432	13.6539	13.511	12.9068	13.779	12.7669	13.998	14.1582	13.3853	13.4054	14.1283	12.9035	13.4635	13.5208	12.8508	13.4473	13.7112	14.2461	12.7193	12.9801	14.0279	14.0715	13.9252	13.4195	13.2027	13.3216	13.5827	13.9027	13.5077	13.4818	13.3461	13.4949	13.5524
B3GALT1	4.22194	4.23572	4.56287	4.20938	2.71706	3.79464	3.7866	4.72751	4.3762	4.83301	4.80162	4.23792	3.72235	2.77499	4.7779	4.54228	4.68503	4.48582	3.12441	4.63727	4.68448	4.76113	4.80801	4.78358	1.4183	4.17202	3.7765	4.85367	4.79988	4.75186	1.75057	3.57245	5.16998	2.05294	4.7702	4.77057	1.33931	4.88914	4.03045	3.854	3.854	3.854	3.854	3.854	3.854	3.854	3.854	3.854	7.36257
B3GALT5	1.9581	2.90468	3.66799	1.98077	2.61401	2.51537	2.48627	2.41117	3.69248	3.21523	2.25277	1.80707	4.55413	2.17499	4.5656	2.60009	3.59941	3.02791	4.42871	4.1018	2.98343	2.85886	3.44882	4.2754	4.19411	4.03218	4.02155	3.2993	4.10502	3.49057	3.68826	2.37272	4.448	2.88094	3.70394	2.64408	4.7077	2.63353	3.07088	4.15882	2.71812	2.19752	2.91	4.64116	4.34344	4.29831	2.19752	2.19752	2.19752
B4GALT1	8.71617	8.3725	8.41791	7.93799	7.76752	8.017	8.18307	8.47466	7.98888	8.01246	7.88901	8.55918	8.96671	8.14775	9.1448	7.90571	7.53043	8.01763	8.04608	7.39291	8.68448	8.02656	8.71904	8.5174	8.84054	8.14699	8.59466	8.00427	8.5766	8.39074	7.8008	7.52541	9.21947	8.137	8.04189	8.31882	8.77557	7.84818	8.38441	8.66178	8.18797	8.19767	8.35369	7.74861	8.32242	7.8088	7.63701	8.2281	9.30954
B4GALT3	7.44552	8.94941	9.23049	8.07344	8.56377	9.11531	8.05938	8.20898	9.08444	8.77372	7.55701	8.55994	9.71097	8.17209	8.35678	8.54202	7.85022	7.88078	8.36488	9.15283	9.71346	9.12195	9.36259	9.1006	9.27947	8.95178	7.80221	7.93962	8.53384	9.15269	9.05858	9.28831	8.71171	9.01354	9.06712	9.53834	8.98099	9.23158	7.53903	7.71637	9.06174	8.98808	8.87127	8.40555	8.47184	9.08414	8.86932	9.34931	9.03221
B4GALT6	3.75145	4.26972	4.7294	4.57047	3.73517	4.22802	4.28318	4.02582	3.85972	4.33887	2.94479	4.65967	1.57455	4.88211	3.98226	4.73598	5.2808	5.31551	5.23892	3.63075	4.67527	3.73517	3.15108	4.32894	4.07064	2.6324	3.43661	3.83554	2.64646	3.63869	4.31288	4.34477	4.47819	3.47205	4.18967	4.29147	1.3825	3.22558	3.97684	4.63544	4.53004	3.71402	4.47968	4.95005	4.208	4.10527	4.83581	4.75827	1.58191
BAALC	5.09056	5.22978	4.6287	3.33115	3.88276	4.11338	4.35086	4.27489	4.43186	5.15445	4.306	3.61982	-0.0553408	5.09018	4.71344	4.46409	4.50627	3.1926	3.61892	5.19495	4.63667	4.49472	3.76636	4.09024	3.44351	3.63782	3.38963	4.35016	5.22364	5.61591	3.94652	3.68686	4.6154	4.85422	5.05285	4.79206	5.7949	5.10908	4.82717	3.7652	3.42679	4.50539	5.07545	4.83636	4.40458	4.05842	4.38421	3.38537	2.41365
BACE1	5.21051	4.62039	4.74131	3.36435	3.71646	4.09822	4.41563	4.99305	5.01588	5.20944	5.22557	4.23169	4.2816	5.01106	4.7012	5.53016	5.55653	4.62745	4.53298	6.56572	4.39047	4.30743	5.26001	5.87883	4.38013	4.67584	5.36255	6.34956	3.02415	6.37894	2.84115	3.45218	4.49144	3.63275	5.03031	4.84071	3.93728	5.25692	3.45794	4.40626	3.99168	2.74249	4.61671	3.53652	5.10001	3.47632	5.70806	5.28017	5.2607
BACE2	6.34985	6.27166	6.63761	6.00889	5.0485	5.79111	5.72889	6.20474	6.56758	6.03637	4.78222	6.53647	5.28199	4.79852	6.23963	5.91515	6.17264	6.15487	6.11641	6.44947	5.94369	6.42545	6.23932	6.72343	5.65254	4.65562	5.28508	6.82948	5.80137	7.00691	5.65281	7.34032	6.63141	6.13147	6.25889	5.70441	6.58752	6.90017	5.79111	5.27335	6.7242	6.50248	6.59062	5.7794	6.02091	7.14389	7.51045	6.60564	6.0395
BACH1	3.80177	5.7464	5.47363	3.47685	5.64316	4.91335	5.3725	5.21786	5.43968	4.89008	5.75712	3.31072	5.45264	5.31709	4.87819	5.6549	4.9728	7.02751	5.8534	5.92082	5.92808	5.78552	5.19979	4.17851	3.74947	6.15171	6.91877	5.02484	5.34419	5.78209	4.98196	5.7187	4.58078	4.6511	4.94963	5.26725	5.41811	6.17327	6.67926	5.9835	5.66613	4.91021	4.38763	5.86862	4.82287	4.42659	4.51532	4.315	3.83249
BACH2	8.43846	8.44395	9.34532	8.29094	8.95112	8.94105	8.23564	8.22665	8.82508	8.88969	8.0128	8.28016	5.81461	7.47582	8.14224	7.16436	8.08576	8.14138	7.77529	7.9492	7.79018	6.96779	7.48343	8.13901	7.99501	8.25974	8.03118	7.58817	7.90931	7.27774	7.24731	7.79712	8.15019	8.5986	8.71553	8.20886	8.63862	8.65626	9.21646	8.40118	8.23507	8.25024	8.3832	8.02824	8.45161	8.99613	8.46202	8.7642	8.68276
BAD	6.85366	6.69446	6.94238	5.99724	7.50726	7.2849	7.37203	6.1368	6.58996	6.61393	7.21131	7.12364	6.71425	6.82932	6.80418	6.5346	6.86771	6.11612	6.47403	5.70077	6.21931	5.54838	7.02817	6.45533	6.99755	5.63576	6.99732	6.76445	5.87587	5.80074	6.45935	5.91547	6.91606	6.622	5.56683	4.99159	6.74031	5.34774	7.34657	6.49725	6.0429	5.79834	6.27759	5.90607	6.0369	6.35263	6.19713	5.79437	7.09714
BAG1	7.40578	7.27296	7.01167	6.85775	6.30946	6.9094	7.35982	7.39865	7.18079	7.02368	6.68464	6.23362	6.99783	6.44889	6.88835	8.28711	7.37552	6.97162	6.0421	8.38031	7.24046	6.75631	6.03328	6.56276	6.03492	7.2669	7.24829	7.61699	6.83437	7.56516	7.05185	7.04888	7.7865	7.54949	7.16445	7.44059	7.0955	7.16827	7.39865	8.04629	6.86754	7.26583	6.14157	6.46651	6.44739	7.08643	7.24052	7.25348	6.69989
BAG4	6.69245	7.19416	7.62863	7.13404	7.34799	7.45755	7.62223	7.10984	6.96339	7.29899	8.18277	7.03232	7.952	6.5948	7.40529	8.13677	8.50144	6.97399	7.97081	6.63061	8.31454	7.73369	7.71244	6.73032	6.744	7.60263	8.01988	7.82863	7.16347	6.55542	6.67427	6.57471	6.93187	6.22815	7.30682	7.6634	7.37852	6.59364	7.69924	7.63197	7.25033	7.07403	6.94211	7.05292	6.45823	6.63738	7.11297	6.81014	7.74415
BAG5	7.78317	7.91661	7.70101	7.17659	8.13983	7.70521	7.89959	8.10173	7.78773	7.82198	7.92325	7.98284	7.58223	7.67203	7.92841	8.20696	8.00381	7.87189	7.94502	8.16276	7.75217	7.94395	7.40152	8.04649	7.36818	8.20821	7.96568	8.46653	7.65544	7.429	6.54416	7.17126	7.7458	7.87283	8.40197	7.79345	7.94694	8.17057	7.96983	7.79979	7.76511	7.99368	7.62115	7.37633	7.63214	8.22384	7.93108	7.86371	7.71843
BAIAP2L2	4.11673	5.52403	4.80154	5.57356	3.94719	4.1096	6.10304	3.82932	5.71903	5.14392	6.12706	6.00354	4.8575	5.18585	5.16185	5.55259	4.45845	5.39247	6.09322	5.50421	5.91846	5.76307	5.82221	3.95681	6.44713	5.83502	4.10797	3.90147	4.94566	5.57203	6.08835	6.00782	5.8975	6.81583	4.64336	4.45614	4.44256	4.90303	6.51741	5.10885	5.23325	6.14115	4.88056	5.03218	5.58791	6.27404	5.96798	6.18704	5.12922
BANK1	10.3258	10.6761	11.0062	9.10954	9.07919	9.49618	9.09576	10.1888	10.8913	9.43982	8.86993	9.2846	8.91039	8.33724	10.6165	8.2368	8.86645	10.3438	8.64915	9.27414	9.82303	9.04568	9.71888	10.2068	9.87489	8.97263	9.09729	8.21438	9.87615	9.11254	8.7428	10.7671	10.8415	10.5199	9.01186	9.48818	9.72821	9.16793	9.60521	9.28212	10.6483	9.74544	9.80239	9.88761	10.0059	10.3927	9.91469	10.7258	9.25977
BANP	10.0504	10.0472	10.2019	9.75038	10.3243	10.38	9.96036	9.73507	10.3312	9.82682	9.80088	9.44482	9.72812	9.84885	9.35127	9.96587	9.89017	9.67848	10.0179	9.27972	9.2792	9.25329	9.97108	9.90047	9.5071	9.23436	9.76801	9.49173	9.44818	9.4794	9.53667	9.76234	9.00001	9.88747	9.54275	9.81286	9.55191	9.46655	10.0197	9.92357	9.98103	9.85341	9.64845	9.79606	9.67071	9.90164	9.9861	10.3753	9.97257
BARD1	7.17322	7.15352	7.32486	7.33693	7.56176	7.65037	7.82417	7.62911	7.19903	6.68424	6.76398	6.80665	6.20383	6.76134	6.2342	7.1403	7.237	5.08417	7.33934	6.97363	6.73387	7.79403	8.00943	6.52489	7.67323	7.8215	6.06221	7.36185	6.48827	7.23788	6.70603	7.90753	8.13912	6.37945	7.37824	7.34835	6.5861	8.202	5.10306	6.80776	6.36521	7.30283	5.87118	6.51428	7.23379	6.83694	7.00231	7.67499	5.88697
BASP1	10.785	11.1042	11.8717	9.22837	11.6317	11.6016	10.2913	11.269	9.18084	11.535	11.3781	9.1534	9.60924	11.5617	11.9162	10.4604	11.9466	11.9402	10.5269	10.9961	11.589	11.7512	11.9623	10.6657	9.15109	10.7282	11.4282	10.2749	11.871	11.6018	10.6974	11.1415	10.6816	11.3319	11.1073	10.2714	11.3373	10.7303	11.6878	11.2812	11.4035	10.0851	10.7161	11.0063	10.3471	10.5931	10.0894	9.93337	10.5544
BBS1	7.30318	6.27701	6.9532	7.58583	6.39867	7.59807	7.10354	7.02794	7.0162	7.00217	7.01278	7.4644	7.04276	7.18848	6.55256	6.83439	6.54403	7.01976	6.06315	6.8152	7.55292	7.26507	7.11204	7.14053	7.68116	6.50381	6.61662	6.43883	6.64699	5.84905	7.25904	6.33638	6.81904	6.65067	6.72698	6.65331	6.05639	7.21373	6.2274	6.86463	6.58224	7.09867	7.15535	7.67247	7.34952	7.38633	6.86944	7.30367	6.34868
BBS7	4.13909	4.98035	5.23964	3.54774	5.75154	6.19395	6.17055	5.17428	5.39071	4.68191	5.24457	5.31711	5.79231	4.83758	4.83521	4.84951	5.87963	4.98315	5.80144	4.00337	5.63825	5.06963	5.65204	3.93408	5.52879	5.55995	5.31014	2.35707	5.71992	4.46689	2.24869	5.6289	4.59695	4.82338	4.73196	5.34123	2.55215	4.6796	3.9724	4.94747	5.26342	5.759	5.4694	5.42323	5.59916	5.56206	5.88917	5.6751	3.87319
BBX	9.69254	10.149	9.79135	9.60824	9.13032	9.51745	9.03716	9.57329	10.1091	9.86375	9.07725	9.32661	9.41202	8.95099	10.2434	8.67312	8.8622	9.46037	8.79133	9.11775	9.38286	9.33465	9.2804	9.79318	9.41998	9.47275	9.47402	8.9901	8.927	9.41998	8.68011	9.69557	9.83736	10.2117	9.15061	8.45725	10.2957	10.332	10.5814	10.3035	9.48805	9.70187	9.60477	9.87284	9.48537	9.5402	9.39563	9.49176	9.93791
BCAN	5.31945	5.06074	5.42622	5.54268	4.64489	4.01285	4.51094	5.04908	5.75359	5.32835	3.90591	5.07644	5.59707	4.92866	5.66784	5.15476	5.15114	4.78376	5.15646	5.81026	5.62077	4.82081	5.04665	6.0157	2.94575	4.43875	4.93645	6.10803	5.17322	5.83219	5.06392	5.55354	4.76563	4.87767	5.46049	5.21977	4.49631	6.49521	5.78202	4.92294	4.34565	5.17258	4.63158	5.37514	4.77728	5.39813	3.98325	5.62062	6.36707
BCAP29	6.50508	6.52667	6.56326	6.70656	6.15052	5.66821	6.56033	6.53174	7.20435	6.47456	6.25765	6.0083	6.63349	6.30073	6.82202	6.83808	7.05572	7.62864	7.06896	7.13749	7.23518	7.10653	7.17746	6.32077	6.33157	6.5997	6.77285	6.86561	6.04381	6.76117	6.88173	6.85565	6.83879	7.17978	6.70008	6.747	6.1618	6.52599	6.85656	6.78135	6.84528	6.2417	6.3203	6.39348	6.61787	6.15433	6.53993	6.21576	6.11606
BCAS4	8.66608	8.46729	7.97532	7.86718	7.71778	8.08627	7.53579	7.83272	8.24468	8.47796	7.87025	8.57059	7.92567	7.97062	8.14375	6.46244	7.22354	7.53639	7.33171	7.23028	7.40435	7.20114	7.32042	7.9297	7.36948	8.04683	6.4583	5.46845	7.61326	6.99615	7.82021	7.61376	7.15215	7.97152	7.55532	7.82082	8.0654	7.10212	8.71207	7.00209	8.36829	7.87604	7.83453	7.45894	7.80555	8.6332	8.32872	8.62339	7.99027
BCAT1	5.08504	5.34116	5.3851	5.85421	4.84315	4.9386	5.97938	4.9332	6.12949	5.63358	6.62375	5.83081	6.50527	6.47322	5.95567	7.46373	7.12264	5.48237	7.45676	6.70418	6.11261	6.89659	7.47664	4.77245	6.5555	5.40839	6.34761	5.61592	6.7859	6.09465	5.4924	6.73091	6.21057	5.3954	4.9327	6.23001	5.44882	3.65548	5.22686	6.31889	6.47186	5.39108	5.7221	4.80355	5.92361	4.93439	5.71138	5.44601	5.40989
BCCIP	7.67792	7.5164	7.49048	8.2772	8.07456	8.03497	8.28794	7.16219	7.63911	7.63118	8.10095	8.1344	8.08778	8.13757	7.8955	7.88364	7.55357	8.13652	7.77501	7.18089	8.11549	7.94082	7.69532	7.25183	7.93852	8.59521	7.75143	7.18369	8.31195	6.86691	7.54306	8.23574	7.69244	8.20493	7.89042	8.47998	7.6992	7.39776	8.26861	7.5066	7.69978	7.83638	7.55247	7.73599	8.00024	8.10421	8.24997	7.78803	7.61109
BCL11A	9.29266	9.45484	10.0112	9.20491	9.2145	9.56831	9.28747	9.57231	9.89973	9.40055	8.81034	9.49428	8.95964	8.61754	9.6883	8.20443	8.6998	8.98154	8.60618	8.13035	9.67927	8.67247	9.63388	8.43526	9.53708	9.20351	8.70434	7.62769	9.57231	7.73063	8.24285	9.58034	9.58578	9.95499	7.7613	8.51243	9.55056	8.19678	9.55484	9.57274	9.97196	8.50821	9.05092	8.46025	8.97519	9.30846	8.8734	9.34843	9.87387
BCL11B	10.2462	10.5956	9.84972	10.6961	10.9988	10.8831	10.6837	10.1588	9.72791	10.418	9.16351	10.4094	9.08578	9.46422	10.4242	8.62042	8.80181	9.97251	9.77752	8.8218	10.3455	9.30793	10.1319	10.3022	9.77095	10.2506	9.63707	8.50489	10.2755	9.49409	9.40902	10.3617	10.523	11.1213	9.46102	9.69968	10.769	10.3575	11.1723	10.2702	9.89903	10.6768	10.3804	10.3463	10.5623	10.6274	10.4493	10.6471	10.1534
BCL2L1	8.81814	9.64645	9.03797	8.75423	8.51484	10.1948	9.22034	9.76124	8.9021	9.15821	9.55637	9.11215	9.20387	8.29716	8.7881	8.75558	9.44478	8.28566	9.15855	9.11505	8.24716	8.51152	8.17903	11.6214	9.40477	8.07762	8.77104	9.70707	8.13806	11.6507	10.1837	10.9551	8.70879	8.39264	9.33752	8.3335	8.36202	10.2743	8.95403	9.65844	8.72718	8.04358	9.7041	10.0096	9.25951	8.53993	8.52137	8.59014	8.99733
BCL2L10	2.67381	2.9222	4.37467	1.58481	4.97766	2.92666	2.62619	2.18325	4.31174	3.93579	3.72646	4.53868	3.04037	4.7386	2.38891	2.15326	2.09526	0.664809	2.84547	5.04447	3.09637	2.33761	4.03392	2.164	1.36387	4.33759	5.20282	4.3629	3.30205	4.57483	2.12613	1.6039	2.62301	2.226	5.29123	3.18224	5.05939	2.05838	1.04052	2.17566	2.17566	4.97807	2.17566	5.85	2.44044	2.17566	2.17566	2.45776	2.17566
BCL2L11	5.7934	7.06994	6.31232	5.38893	5.67383	5.34037	5.4078	5.55486	5.51949	5.55185	5.38893	5.33505	5.58703	6.33438	5.42636	5.79067	6.14096	5.55486	5.8211	6.23665	5.4923	7.00005	5.27838	6.37799	4.97334	5.7934	5.42961	7.08776	6.31818	6.5731	5.49551	6.03181	5.47243	5.52731	7.25782	6.77315	7.16894	6.26128	7.55813	6.40573	5.78293	5.21279	5.32501	4.67026	5.42972	5.08366	4.76145	4.79502	6.73503
BCL2L13	9.60509	9.3834	9.40829	8.79877	8.97899	8.50588	9.04679	9.32591	9.67309	9.53056	9.50934	8.95259	9.56578	9.1826	8.91471	9.63215	9.56679	9.10252	9.28195	9.80918	9.42936	9.77995	8.9891	9.65454	9.14546	9.34318	9.44724	9.80452	9.3516	9.54172	9.3662	9.76638	8.33481	8.93934	9.79677	9.45814	9.28584	9.17425	9.30779	9.01701	9.5194	9.59309	9.32821	9.11536	9.31814	9.62649	9.92694	9.72417	9.04926
BCL2L14	5.10075	3.88313	2.79917	4.94424	4.08004	3.43298	5.72721	4.78056	4.36954	4.75244	3.66611	5.44422	3.7948	3.93053	5.56018	4.63877	5.25166	4.21038	3.75755	4.21722	2.95156	6.06091	5.25899	4.5345	4.79028	4.85667	3.66363	4.47834	3.64918	3.95163	5.80197	5.32794	6.46765	3.77358	4.20299	3.49323	5.60266	4.6579	4.89468	4.32383	4.44274	4.29668	4.81178	4.99599	4.65063	4.18137	4.32383	5.41137	4.51904
BCL6	10.0724	10.2744	9.49686	10.1349	10.3027	10.4864	10.2024	9.6452	9.94027	9.4452	11.5208	9.8053	11.3055	10.7294	11.1462	10.8091	10.6906	9.0579	10.6231	10.6919	11.8299	10.3451	12.4888	11.1711	11.7857	11.3472	11.7913	12.1067	10.817	11.729	11.0513	10.9179	10.8347	10.5226	10.7027	10.9578	11.2729	10.7628	10.1225	10.8905	10.756	10.1113	10.2247	10.7816	9.96106	9.65951	9.65163	9.70089	10.641
BCLAF1	10.016	9.93832	9.71483	9.39606	9.28818	9.20205	9.5298	9.99355	9.6578	10.016	8.88239	9.33316	8.94817	9.69671	8.99454	9.23546	9.30181	9.38906	8.84622	10.0062	9.26992	10.1565	9.38845	9.96132	9.61123	9.69833	9.31114	9.92034	9.39724	9.95375	8.66744	9.26547	9.39295	9.33515	10.1065	9.65287	9.29313	9.52574	9.18037	9.93018	9.52454	9.75578	9.39244	9.7322	9.85284	9.30074	9.55671	9.64487	9.62783
BCOR	7.40859	7.19104	6.98277	7.19875	7.668	7.60441	7.83631	7.6551	7.19875	6.90014	6.98856	6.81204	6.99123	7.62177	8.20661	6.94815	7.11263	7.65842	6.78541	7.0546	7.90423	7.94214	7.7736	7.44339	7.5994	7.78387	7.71131	7.89948	7.89884	7.57902	6.25055	7.50329	7.56941	7.7638	8.33958	6.98126	7.82683	7.60041	8.0083	8.01226	7.29399	7.48223	7.57876	7.36862	7.12419	7.1837	7.05299	7.35455	7.87963
BCORL1	6.67711	6.83023	6.09106	6.47772	6.06849	5.94501	6.82222	6.43136	7.01467	5.91699	5.21272	6.25393	6.88228	6.15337	6.21132	6.73318	6.77875	6.6383	6.46759	7.16058	6.43206	7.50192	6.94181	6.86359	5.69484	6.46868	6.7722	7.52647	5.76296	7.41396	6.69878	6.76838	7.25968	5.54094	7.24723	6.09106	7.27408	6.8466	6.21695	6.92516	6.32049	7.39916	6.8558	7.65913	6.43583	6.39584	6.88246	6.40941	6.21147
BCR	7.29596	7.11871	6.3772	6.18682	6.67575	6.89321	6.4721	7.0085	7.26544	6.99329	6.91458	7.37644	6.55408	7.46397	5.89929	6.45742	6.84318	6.5459	6.84833	7.2719	6.19486	6.54341	6.34059	7.54518	6.14874	6.8539	6.2874	7.10705	6.37559	7.4266	6.81198	6.91336	5.97482	6.3418	7.41636	6.28434	6.96267	7.26544	6.38655	7.56841	5.33374	6.97697	7.29525	7.11647	6.98274	6.33187	6.84006	6.30933	6.66614
BDH2	4.65031	4.83813	5.1428	4.29096	4.77528	5.34702	4.77265	5.04958	4.87886	4.49892	5.31292	5.1536	3.71987	4.47571	1.88931	5.12474	3.87186	4.44005	5.84756	5.28698	2.01778	3.62274	2.36338	5.10809	5.09364	5.90308	4.90495	4.66052	5.52191	4.33493	2.26747	4.73691	2.291	2.64993	5.04809	5.32422	5.72459	4.70497	5.38074	3.72112	3.72112	5.02635	6.76095	3.72112	3.73023	3.92166	4.20618	6.14066	3.72112
BDNF	2.26812	1.97864	3.3424	5.08897	2.98772	5.3208	4.68829	5.06183	2.98358	3.32533	5.75042	3.74756	4.7133	3.50826	3.57655	2.98579	3.48792	4.87908	3.79753	2.36036	2.63948	3.624	3.20092	2.50847	5.74762	4.93195	3.32325	2.17044	4.71084	3.26585	3.27057	3.16022	3.98016	2.56947	3.22879	2.7604	4.13255	2.25	3.54782	3.69536	2.14744	2.08019	3.97747	4.11379	4.92642	2.30174	3.81084	3.8837	4.11871
BET1L	7.99816	7.09574	6.39976	6.83686	6.70626	6.79395	6.33722	8.10889	8.12505	7.83415	6.74317	7.67294	7.01815	7.52845	6.16252	6.75656	7.0328	7.62315	6.51207	7.36427	5.93827	6.55589	6.75844	7.96235	5.88135	6.5129	6.31084	7.66868	6.66836	7.53461	7.53322	6.11997	6.07226	6.07373	8.12505	6.80423	6.84749	7.85965	6.15986	6.82446	7.29738	7.49508	6.71708	6.79252	7.25169	7.68301	7.68645	7.87225	7.36852
BHMT2	3.59324	2.17412	2.28542	3.66829	3.56986	2.18144	3.19159	2.44488	2.88149	2.71795	1.31208	2.59945	2.98181	3.0061	0.920119	2.19548	2.67359	3.25379	3.35404	2.01007	3.38869	2.9973	3.69021	2.61345	1.80919	0.543153	3.2534	3.16873	3.20839	2.54266	3.67666	2.85274	3.49659	3.32702	3.27943	1.04687	3.06769	1.87504	3.37319	4.32508	2.2315	2.2315	2.2315	2.2315	2.2315	2.2315	2.2315	3.74291	2.2315
BICD1	4.35046	4.54197	4.82295	5.2331	4.8675	4.48606	5.59277	4.98311	4.37088	3.84973	4.15209	4.91544	4.73789	4.41344	5.18125	3.90068	3.79598	3.56557	4.11488	2.62282	5.62926	5.18461	5.53198	3.37819	5.42027	4.22651	2.14141	3.30828	4.70095	4.12805	5.13192	6.18053	5.37423	5.56544	3.42808	4.56005	5.15078	4.35345	3.36099	5.05767	4.93113	5.08694	5.2297	5.01626	5.13389	5.2752	4.79755	4.14959	5.38479
BID	8.67058	8.74723	9.0227	9.14279	9.59855	8.93872	9.41453	8.38946	8.85567	8.72313	9.64046	9.07342	9.4891	9.18763	9.13786	9.63501	9.3029	9.38277	10.065	9.41647	9.64452	9.37929	9.78003	8.90025	8.61368	9.56975	10.0071	9.37659	9.23113	9.01246	9.08999	9.24368	8.86843	8.85783	8.62559	9.20312	9.474	9.11251	9.04707	9.41639	9.60473	8.95609	9.10224	8.9199	8.74338	9.07557	9.02748	8.22361	9.50819
BIRC3	10.6445	10.6923	10.8137	9.2174	9.71333	9.89401	9.83412	10.4228	10.7728	10.7897	9.15331	9.94345	9.50395	9.96008	9.5268	9.4187	9.9846	9.20232	9.34309	10.2893	9.0682	10.1331	8.90192	10.496	9.68258	10	9.09547	10.0551	9.52009	10.2313	8.99485	9.37106	9.30632	9.93408	10.7851	9.85704	9.76593	10.5437	10.009	10.3005	10.5965	9.79059	9.7095	10.1029	9.91801	9.78508	9.98809	10.7329	10.5893
BLVRA	8.68961	8.33363	8.5232	8.45879	9.04564	9.11438	9.18579	8.52886	8.59002	8.39709	8.74508	9.08149	9.70036	7.54303	8.66077	9.19328	8.92179	9.25519	9.52118	7.37212	9.15567	9.19677	9.53222	8.3622	7.3692	9.13479	9.11357	8.68472	9.09969	8.76633	7.85255	9.25519	9.03746	9.2614	8.1381	7.66836	7.43179	9.01059	7.47881	8.42914	9.3012	8.36691	8.31522	8.92661	8.16063	8.13634	8.42151	7.33174	9.03077
BMP2K	7.11633	6.4246	6.6176	7.22378	7.14422	7.26441	7.05292	6.92157	6.98746	6.19807	7.11144	7.4686	7.25637	7.1417	7.20306	8.27222	7.57306	6.95624	8.03528	7.15195	7.85427	6.91002	7.63411	5.67691	7.18265	6.24298	7.13779	6.74255	7.58231	7.74191	6.86615	6.56582	7.75297	5.89554	6.96561	7.06227	7.17072	6.17016	6.39144	6.75983	7.17483	6.95742	6.77003	7.29929	6.67038	6.5321	7.09902	6.20262	6.39679
BMP6	5.62338	5.17971	6.39131	5.97433	7.65239	6.00342	6.43217	5.83807	5.43539	5.79318	5.53726	5.43083	7.23973	7.53624	7.12479	7.4782	7.45777	7.68315	6.41373	5.7944	7.3636	7.68688	7.12931	6.00591	7.49043	7.32774	7.72393	5.79629	7.29842	6.17186	7.4084	6.47074	5.67831	6.13259	5.90462	7.69489	6.03613	6.96906	7.5607	6.16185	7.4773	6.01036	6.04699	6.88881	7.06811	6.70098	6.36483	6.54343	6.44431
BMP8B	5.84586	5.96796	5.23465	5.47523	4.95041	4.04334	6.31935	5.75699	6.14942	5.5551	6.03965	6.2829	7.14178	5.56166	6.37334	6.23761	6.4755	6.6669	7.15561	5.1086	6.69418	6.11746	6.28352	5.34916	5.9308	5.56265	5.66052	4.91885	5.67231	5.80447	6.84522	5.35594	5.67342	5.73512	5.7563	6.59949	6.63495	5.36581	5.59116	5.84257	5.59409	5.85813	6.04849	5.80357	6.11447	5.14719	6.14163	5.98041	6.16061
BMPR1A	5.21742	5.47345	4.92445	5.02156	4.93664	4.89493	5.49906	5.10039	5.02075	5.11715	5.16133	4.67597	2.97859	3.91414	4.47421	5.27803	4.64438	4.92885	3.97033	4.98439	5.46413	5.00537	3.38694	5.54773	3.19539	2.92747	4.58015	5.23461	5.88408	4.83948	3.98109	3.8903	5.16348	3.30162	5.26995	4.2358	3.43151	5.55481	4.00931	4.81203	4.65416	5.594	5.3606	5.50233	5.4614	5.14578	5.16821	5.22339	2.08777
BMPR1B	1.23464	3.36648	1.53562	3.58605	2.26849	3.43136	4.19111	2.65684	2.59151	2.95919	3.36852	1.57964	4.21921	2.86723	3.06028	2.913	2.30747	3.52034	3.71508	3.73318	4.23693	1.24848	3.42174	2.76798	3.28045	2.99146	3.73257	3.4588	3.16861	3.00767	2.74707	2.97887	2.89749	4.22	1.86043	3.0468	3.2098	3.37949	3.7256	3.42915	4.30094	4.27554	2.81732	1.66798	1.9967	2.90051	2.96872	4.17353	3.76742
BMPR2	6.58252	6.69678	6.41221	6.6467	6.48445	6.56434	7.38658	7.22662	6.5451	6.71915	6.43241	6.59206	7.18433	6.47082	6.97693	7.33999	6.78457	7.41941	6.73002	6.72656	7.76079	7.0818	7.52488	5.76678	6.50926	7.22126	6.52293	7.00601	6.55537	6.75592	6.98557	6.81465	7.20279	6.3807	6.84677	6.74972	6.5747	6.29012	6.41865	7.53935	6.63539	6.89079	6.90814	7.64339	7.35572	6.50227	6.31484	6.18946	6.79404
BNC2	4.3912	5.3839	4.75466	4.9352	5.02742	4.45059	4.85875	5.00961	5.47042	4.58933	3.87082	4.20794	5.27911	4.84732	3.19409	4.72616	3.8653	3.75602	4.52904	5.34448	4.44036	4.41721	3.15017	5.11353	4.11675	2.96941	3.17124	5.26109	4.1073	4.48458	3.91451	3.62052	4.00278	5.44471	4.18797	4.07549	5.3077	5.02291	3.44073	2.5648	4.04127	6.11364	5.14729	5.4402	5.98448	2.5648	5.24884	4.49162	2.5648
BNIP2	9.96931	9.86194	9.90848	10.4311	10.1333	10.1456	10.4688	10.1745	9.87819	9.23106	10.3428	10.0503	10.088	9.73216	9.62352	10.2664	10.5129	9.88573	10.518	10.0992	10.4781	9.29493	10.1976	9.28525	10.0992	9.33751	9.73681	9.85934	10.2581	9.3181	10.0773	9.54811	10.2658	10.5057	9.64979	10.1603	9.57959	9.32453	9.71483	10.4537	9.71499	9.78586	9.70808	9.8328	9.73059	9.47426	9.43207	9.29254	10.4025
BOK	3.72243	4.67902	5.20389	6.73284	5.63752	5.83381	5.4908	3.60798	3.75645	3.91081	4.26293	4.30467	3.82893	4.66115	4.19747	4.11381	4.30229	5.64926	4.10766	3.64488	4.39823	3.36073	3.5617	4.0852	6.15626	5.67295	4.06293	3.87267	3.50846	4.30467	6.00015	5.97753	6.06112	5.81845	3.48126	3.45533	3.67777	4.36578	3.57335	5.78229	6.08845	4.88039	3.78299	4.71423	5.35672	4.4419	3.24615	5.57817	3.85504
BPNT1	4.93119	4.49633	5.82384	5.20361	4.63542	4.59234	4.87513	5.48434	5.33739	4.13007	5.42577	6.0672	5.45578	4.172	6.62823	5.96827	4.82536	4.81437	4.76525	5.9116	5.36575	5.31695	5.16777	4.02064	5.85769	4.73257	4.15893	4.05536	4.69401	4.70429	5.61236	5.66412	4.39833	4.4206	4.72988	4.99165	4.12202	3.61832	4.21648	3.99632	6.0358	5.58341	5.21517	5.48863	5.52185	5.77403	6.04857	6.07295	3.79775
BRD4	7.30244	7.29664	7.23925	7.56579	7.81801	7.69204	7.46593	7.23191	7.3046	7.1021	7.96175	8.16894	8.00952	7.92644	8.16211	7.21334	7.21472	7.71347	8.13309	7.11915	7.75352	7.44847	7.52783	7.52382	7.6528	7.44847	7.99663	7.14444	7.47785	8.05536	7.97207	7.85568	7.78725	8.31927	6.95202	7.07517	7.96021	8.26286	7.8036	7.94225	7.31772	7.8051	7.76172	7.99616	7.11417	7.55109	7.48914	7.31481	7.93533
BRD7	8.92573	9.12038	9.30355	8.77029	8.49505	8.44395	8.47858	9.44443	9.33654	9.34108	8.37833	8.36616	8.6826	8.52742	8.69812	9.05759	8.64033	8.90437	8.53046	9.07389	8.72766	8.72857	8.94806	9.4017	8.9474	8.52267	8.68125	9.00276	8.7692	9.16677	8.75771	9.22062	9.13143	9.0065	9.21489	8.86549	8.67767	8.98549	8.8353	8.44024	9.23439	8.60681	8.86225	9.29682	8.87004	9.09173	9.17719	9.13688	8.24255
BRD8	4.69398	4.96925	5.3503	4.94799	5.53059	5.42475	5.69591	4.26647	3.1939	5.01812	3.51334	5.39999	4.12293	3.74573	4.07678	3.16392	4.49623	4.84666	3.58113	3.61677	5.38299	3.64899	5.34816	5.15225	3.80642	4.82737	3.98148	3.73386	3.76408	3.2949	3.81562	5.4307	5.66173	4.16031	3.80537	4.10615	5.64457	4.8671	5.36348	3.91234	4.84078	4.92211	4.88427	5.02927	5.24677	5.33599	5.37652	5.68452	3.1863
BRIP1	4.2265	2.89458	4.01842	4.14712	4.29919	4.18209	2.48644	4.30849	2.58379	3.39752	2.77564	4.19803	0.790575	4.12572	2.37332	2.31593	4.75947	1.68157	4.13128	2.09497	5.02192	3.24573	1.25677	1.30423	3.02246	2.27644	1.44967	3.27715	2.60619	4.0653	4.95371	6.22743	3.74123	3.72731	4.22156	2.28963	3.10958	3.10115	3.87026	2.23216	4.43512	2.35244	3.72153	2.23216	2.23216	4.52453	4.9489	2.70271	2.23216
BRSK2	3.27122	2.65132	2.94446	3.1318	2.79107	2.49724	3.95917	3.35013	5.1158	3.48699	4.50029	2.57987	3.60973	3.9524	3.43147	4.02767	5.52032	3.27956	6.11586	3.00819	2.51219	3.11043	4.22755	3.82711	4.30603	3.24724	3.91227	5.12882	3.95153	5.42981	2.87765	2.87939	3.02037	3.09169	4.7516	2.23864	1.49951	5.80936	1.91024	2.22475	3.74731	4.90921	3.55835	5.58228	2.54012	4.17202	3.74853	4.54417	2.22475
BRWD1	6.63149	7.05784	5.69345	6.78095	6.30793	6.78389	6.3775	6.46482	6.28534	7.05438	6.36899	6.58644	6.37502	7.23448	6.60258	5.91287	5.76292	7.09486	6.08314	6.41953	6.80101	7.12229	7.01932	7.02977	6.07454	7.39015	6.55983	6.73213	6.8758	6.60523	6.01284	6.29025	6.68411	6.48432	7.13939	6.40511	7.36701	6.83046	7.62996	6.97901	6.44623	6.59365	5.96199	6.05694	6.48893	6.29155	6.32128	6.29844	7.31848
BTBD7	6.98941	6.77083	7.10424	7.23222	7.29253	6.57319	6.76155	6.8824	6.7124	6.99107	7.18766	6.6759	6.3977	6.22416	6.10598	6.75001	7.16061	6.40252	6.87409	6.8833	7.43588	5.53538	7.23116	5.84171	6.44608	5.69567	6.79605	6.60365	6.53894	6.52565	6.00513	6.50246	6.95708	7.28239	6.33441	6.1335	6.83531	7.06111	6.84056	6.65872	6.54408	6.91772	6.35149	6.48277	6.84067	6.78243	6.73188	6.81035	5.72776
BTC	2.32498	2.08706	1.61104	0.903974	3.03042	1.45018	4.61464	0.814775	2.24403	1.67367	1.49779	2.26617	2.51199	0.649047	0.918341	2.58089	3.34952	1.91532	3.96517	3.24705	-0.114534	3.50578	2.5706	1.14582	3.53536	1.5231	3.51516	3.72164	3.73686	1.15343	1.73213	3.28231	0.784041	3.04013	3.2546	0.713816	3.01556	2.56815	1.54898	2.34947	1.83497	1.83497	3.23908	5.6544	1.83497	2.50003	1.83497	1.83497	1.83497
BTD	6.93666	6.37291	6.34058	6.40258	6.03453	6.95614	6.52835	6.81832	6.73989	6.52913	6.87994	6.49687	6.71506	6.79377	5.14908	6.73938	6.48411	7.0069	7.0021	6.13522	6.29855	6.76577	6.23634	6.13653	6.81665	6.82465	5.31408	6.22468	6.38817	6.46761	7.28494	7.26631	7.07069	6.40061	6.31698	6.34751	6.47003	6.39233	6.93809	6.39075	6.41878	6.05954	6.74	6.68129	6.5774	6.53261	6.70337	6.56775	6.84277
BTF3	11.0647	10.9459	11.5796	10.3926	11.8839	11.7271	12.1066	10.682	11.3834	11.2109	9.94429	10.1142	9.84754	11.3255	10.7696	10.4024	11.2474	9.87757	10.3997	10.8732	10.4746	10.8493	10.8153	11.2721	10.146	11.3548	10.7601	11.2538	10.886	10.9922	9.67881	11.3012	11.9322	12.2209	10.459	10.8713	11.7876	11.3922	11.4232	10.8164	10.7135	10.9708	11.07	10.6744	10.6251	11.578	11.1291	11.164	11.3285
BTN2A1	9.33884	8.38786	8.84215	8.15941	8.41378	7.87632	8.84136	8.76112	8.89058	9.06301	9.33884	8.07377	8.34652	8.21064	7.27438	8.61439	8.73977	8.22867	8.52216	8.86117	8.53011	7.39236	7.44902	7.99476	7.90622	8.08208	8.76652	8.51931	9.0564	7.6742	9.31159	9.15563	9.16776	7.51	9.08784	7.75057	9.31499	9.23789	9.25891	8.75204	8.15056	8.99009	8.93702	9.12344	9.1861	8.79882	8.1854	8.77715	7.93883
BTRC	6.01409	5.93362	5.95199	5.80019	6.69383	6.49436	6.35019	6.10856	4.96762	5.32146	6.03161	6.30707	5.4288	5.35299	5.11709	5.18908	6.0306	5.73183	6.1068	5.25874	4.26921	5.53835	5.66187	5.45762	5.0578	5.67316	5.67281	5.04958	5.3862	4.96734	5.74599	4.13355	6.17788	5.3653	5.72694	6.00082	4.98313	5.46147	6.21593	5.86615	5.95991	6.10365	6.14645	6.03626	5.78869	6.25737	6.21796	5.63551	5.12459
BUB3	9.60861	9.22774	9.25189	9.43365	9.26365	9.93025	8.67105	9.07655	9.66565	9.73674	9.44448	9.52324	8.32822	9.61047	8.56428	8.60702	9.23155	8.69233	9.27815	8.5107	8.04348	8.52702	9.80038	8.8419	8.47222	9.63422	9.361	8.90991	9.6525	9.33221	8.22428	9.63667	9.32111	8.6051	9.73273	9.28834	9.51499	9.26481	9.12498	8.99127	9.41069	9.67612	9.50438	9.45831	9.56469	9.792	9.69076	9.72683	9.26149
C10orf12	5.47425	5.79917	5.43209	4.97853	5.5955	4.42078	4.80787	5.62056	5.30879	5.48516	4.64328	5.51798	5.67231	5.29919	4.98301	5.86072	5.86072	4.95407	5.82372	5.00458	4.9854	4.10557	4.53485	5.79734	3.6836	5.00138	4.77525	5.51279	4.77722	5.4126	4.3386	4.43726	4.86984	5.62127	6.2641	5.38419	5.32557	5.64916	5.85916	4.5641	4.77606	4.86286	5.62954	4.97525	4.22164	4.51716	5.26664	4.38756	4.84845
C10orf88	6.50729	6.40688	6.67003	7.33965	6.54267	7.44015	7.13134	6.61846	6.64234	6.88847	6.78423	7.15975	5.88592	6.54289	7.01517	6.07733	6.37374	6.49687	6.8444	7.55788	7.19635	7.04475	6.64259	6.95164	5.82993	6.6138	6.68545	7.67321	5.77764	6.989	6.99144	6.94397	6.85314	7.00493	6.86747	7.46838	6.57388	7.24752	6.30729	6.58516	7.00576	7.1713	7.12659	7.07865	7.01502	7.0496	7.17535	7.44757	6.99138
C11orf1	6.63657	5.93381	5.35888	6.2256	5.29782	5.79766	5.35496	6.17845	6.1185	6.58005	5.81457	5.87425	5.08383	5.67364	5.71067	4.83209	5.36206	6.63044	4.93433	5.06356	5.58158	5.80287	5.88841	5.95973	6.19203	5.95822	5.80287	4.64224	5.34239	4.8828	6.46785	5.84249	5.94976	6.69111	6.36433	6.68815	6.74135	5.04079	6.74135	6.78489	5.18629	5.18629	7.71736	7.23882	5.18629	5.18629	6.4132	5.95934	5.18629
C11orf49	4.63863	4.29239	5.04592	6.42455	4.99024	5.22373	5.76905	4.75089	5.11511	5.28525	3.39499	5.00376	6.21247	4.72865	6.36233	4.91646	5.09125	4.93731	5.44139	6.11951	2.93365	5.47708	3.27448	6.33019	5.36139	4.92191	5.24397	4.43717	5.12406	5.20232	5.61122	5.1819	5.95046	5.7163	5.25403	5.93723	3.23159	5.68102	4.57342	4.77071	3.91187	5.10538	5.66892	5.97728	6.27821	5.25205	5.52612	5.67589	4.6666
C12orf29	8.01012	7.12567	7.97719	7.45482	7.53293	7.35883	7.84106	8.48945	8.24104	7.62697	7.21777	6.64657	7.64266	7.69187	5.84968	7.24001	7.72401	7.95406	7.04644	7.69778	7.2807	8.0393	7.54257	8.0478	7.44324	7.51908	7.78793	7.96787	6.43156	8.11805	7.29293	8.77368	7.44711	6.85018	8.68821	7.41936	6.56651	7.3894	7.45482	7.52404	7.55555	8.12773	8.38831	8.13428	8.01273	7.94599	8.20683	7.93364	8.12602
C12orf4	7.23812	7.23901	7.53139	7.50607	8.01977	7.88918	8.0666	7.24024	7.19919	6.82775	7.89526	7.509	7.89324	6.83186	7.77588	7.47277	7.84878	7.57457	8.0804	7.09481	7.2288	7.23181	8.11211	7.6745	7.25054	7.58039	7.28133	6.97183	7.21687	6.79347	7.28054	7.84651	7.36761	7.51424	6.52388	7.51462	7.07864	7.31818	6.95558	7.05703	7.5289	6.86781	7.22712	7.2934	7.13323	7.60758	7.62445	7.91786	7.194
C12orf49	6.84572	7.57301	7.71233	7.6358	7.56709	7.47223	7.38528	7.66311	7.24177	7.16675	6.96688	7.35679	7.56979	6.94151	6.93911	7.71462	8.07087	7.33712	7.17775	7.62222	7.35214	6.6813	7.51672	6.80071	7.22312	6.52691	6.83083	7.50153	7.41739	6.60777	6.8332	7.92299	7.20367	8.04508	6.47467	7.14296	5.76167	6.52895	5.53453	6.59129	7.05817	7.03768	6.98642	6.72168	7.13628	6.82305	7.53994	7.46695	6.46326
C14orf105	3.61252	2.36663	3.60933	3.00567	1.48654	0.788385	1.87209	1.74676	3.49121	3.24218	1.20414	1.46444	3.18517	3.74177	1.04025	2.78226	3.32331	3.09165	1.20584	2.45382	4.1896	1.03629	2.20479	3.04526	0.230101	2.00702	0.845664	2.2333	3.79291	2.17866	0.26267	2.32541	1.87744	3.69093	2.90139	1.58378	4.30329	3.61491	1.11054	1.46417	1.46417	1.46417	3.7191	1.46417	2.5219	3.73105	2.60042	1.46417	1.46417
C16orf58	8.13553	8.37762	8.50677	8.12064	7.95394	8.70418	8.47447	8.33227	8.00904	8.43961	8.49785	8.49821	8.12598	8.73281	8.07848	8.18155	7.83351	6.5918	7.75745	8.07617	8.31797	8.89385	8.12781	8.21681	8.97443	8.60315	8.63557	8.53425	8.70254	9.09891	8.89314	8.80256	7.81789	8.59013	9.01896	8.58193	7.90308	8.0242	6.05977	7.73297	8.29619	8.70717	8.54853	8.17273	8.58916	8.90851	8.86195	9.27782	8.14527
C17orf80	6.53634	5.31538	6.87962	5.20931	6.03924	6.16879	6.58272	6.41489	6.43481	5.73214	5.88218	6.28754	6.08923	4.98692	4.56802	6.08589	6.09082	5.29229	5.93759	5.86039	5.96308	4.17647	5.69693	6.11783	6.00466	4.31321	4.09904	5.48878	5.44489	4.73673	5.76189	4.6605	6.27473	5.72176	4.97751	6.23907	4.54586	5.51223	4.58537	4.81086	6.36415	6.11564	6.2722	6.08997	5.97819	6.58188	6.48536	6.6569	2.66225
C18orf25	8.69203	8.56009	8.29551	8.09514	8.66182	8.6455	8.70772	8.47876	8.46836	8.78356	8.08866	8.0708	8.26293	8.33626	8.29302	8.33094	8.21245	8.38928	7.84637	8.5317	8.30714	8.69937	8.20263	8.26213	8.61661	8.89733	8.4994	8.57498	8.47563	8.63814	7.72797	8.50439	8.18434	8.21757	8.78537	8.43793	8.32601	8.89864	8.12448	8.59883	8.61331	8.55342	8.28411	8.18085	8.62864	8.27853	8.05757	8.58117	8.61653
C18orf8	9.2807	9.13492	9.2533	8.72205	9.20077	9.13165	9.05288	9.11429	9.19561	9.12574	9.09185	7.81679	8.01384	8.88545	9.18022	8.69821	9.1504	9.14801	8.99475	9.14043	8.72493	7.56692	9.41862	9.36096	8.90113	8.53556	8.94579	8.9474	9.03903	8.10765	9.35657	8.11551	8.92701	9.05275	9.19215	8.92716	8.96673	9.40688	9.45513	9.24483	9.04861	8.90974	8.66823	8.68529	8.95268	8.77001	8.44855	9.13434	9.0656
C1D	4.3828	5.73505	5.79683	5.27464	5.15256	4.92747	5.58084	5.76583	4.93321	5.33937	5.98624	5.52331	5.12695	6.2497	5.66196	6.31502	5.71679	5.33763	5.43561	6.0665	5.97564	6.91019	5.57591	4.46771	5.36417	7.35363	5.29961	5.77899	5.81989	5.60733	5.66919	6.29461	5.13466	4.63783	6.28208	6.30621	6.43681	4.7239	5.56165	6.37546	4.61032	4.98358	6.59213	6.28392	6.04702	6.28204	4.93179	3.79125	5.22904
C1GALT1	7.66232	7.71854	7.79593	7.8132	7.62747	7.46158	7.54326	7.90585	7.81069	7.91443	6.62585	7.14369	6.61488	7.19719	8.3839	7.5227	7.34518	7.76501	7.09247	7.26629	7.95188	7.79136	7.80741	7.6514	7.6079	8.27235	7.83635	7.39264	7.61029	7.34316	6.81553	7.70081	8.41493	8.18476	7.87945	7.57098	8.40604	7.17079	7.92176	7.38356	8.10742	8.02481	8.0218	8.1024	7.00488	8.19658	8.09952	7.40744	7.65778
C1GALT1C1	7.20407	6.83174	7.2479	7.6156	7.40511	7.74023	7.72765	7.57028	7.29279	7.44444	7.61086	7.44782	7.23842	7.12288	8.02118	7.64958	7.64897	7.88562	6.99498	7.62	5.86612	7.10973	7.86338	6.30185	7.44397	7.05964	7.574	7.14089	7.43397	6.95676	7.24606	7.07782	7.09314	7.50638	7.25475	8.06209	6.83069	7.48422	6.25765	6.65158	7.71679	7.09215	7.36636	7.57426	7.34442	7.02293	7.85607	7.35911	6.76778
C1QTNF1	7.44338	8.1773	7.91876	8.22279	7.83568	7.20358	8.58483	6.99344	7.98166	7.03764	8.79129	6.64062	8.15834	6.67182	7.3025	7.71093	6.46936	9.05657	8.18708	6.92084	9.37283	8.205	5.66556	8.57823	6.80896	7.6258	8.28523	7.57064	7.97284	8.69211	9.1422	7.99039	8.75842	7.5584	8.19928	6.83181	8.14096	8.04171	8.56633	0	0	0	0	0	0	0	0	0	0
C1RL	8.02236	6.26539	6.2667	7.76905	8.05139	8.15702	7.97072	6.18237	7.52894	7.02035	8.09825	8.37253	8.1942	7.90101	8.16352	8.20413	7.63973	8.26611	7.63703	7.09072	8.20636	8.48427	8.60556	5.96404	8.2055	8.33	8.5255	7.87496	8.12437	7.66839	8.51628	7.30077	8.2931	8.61771	6.76007	8.17943	8.26302	8.15992	7.0163	7.75358	7.78972	7.55578	7.51284	7.78653	7.96266	7.49931	6.37061	6.90482	7.77039
C1orf115	5.18589	6.29927	3.04929	4.63039	3.70571	4.55695	3.3734	3.7325	7.02697	5.86865	3.77764	3.89111	4.49775	3.62076	5.06293	5.05617	6.71366	4.12911	4.15697	3.36241	4.13892	2.86423	3.40699	4.8722	4.17138	2.46737	3.02763	4.21984	2.89007	4.7934	5.48117	5.47877	3.1857	2.92146	3.43638	4.76888	4.25938	5.15036	6.22371	6.45334	4.73817	4.6377	3.93978	5.24998	4.84552	4.63691	2.25952	3.62438	3.93372
C1orf116	5.07693	5.20529	4.60365	5.68859	5.66528	5.26581	4.2898	4.17164	5.22915	5.84026	3.49285	3.61604	3.01246	5.27982	5.49888	4.38053	5.86867	5.51969	5.70777	5.33836	4.54463	4.61677	4.55019	5.65591	3.42973	5.11926	5.25546	5.8235	5.51564	5.69444	5.37442	5.66014	3.56452	3.79937	5.55935	5.24273	3.1047	5.43297	3.4688	3.8428	3.8428	4.78356	5.9548	6.78425	3.8428	4.99854	3.8428	4.57622	3.8428
C1orf21	4.00158	4.7549	5.26552	5.58922	5.18926	4.72002	4.45145	5.85909	3.86345	5.57073	4.57655	5.22272	3.71798	5.74007	3.32078	3.29242	4.85404	5.24575	4.11929	3.28995	3.66556	3.94086	3.03593	2.58167	2.25472	4.05546	4.45221	2.69867	4.78038	3.83141	5.63935	5.83321	4.96319	3.90263	4.32677	4.76783	3.69331	4.53665	4.05949	4.28524	3.54804	5.59612	4.48295	4.50612	5.49535	4.79473	5.02568	4.85051	3.7606
C1orf27	2.28552	3.53997	5.00057	5.84561	5.50731	5.58146	6.11343	3.1023	4.72387	3.85832	5.03235	5.40551	5.5637	5.18261	2.88279	5.25767	5.2277	4.34166	4.5901	3.75827	5.86189	6.39351	5.29852	1.99899	5.30931	5.76109	4.74298	3.67213	4.93357	4.77856	4.87534	4.97108	2.66002	5.72068	3.90713	5.83388	5.7117	4.68921	5.6986	4.44081	2.65405	5.21221	5.07346	4.47335	4.18325	4.64337	4.92866	4.65107	4.41384
C1orf56	7.61111	7.73657	7.29254	7.68042	6.84434	7.63597	7.12525	7.48584	7.52545	7.77536	7.17274	7.16632	7.15374	6.44519	6.84536	7.08372	5.92366	6.81428	7.23135	7.24189	7.8319	7.29215	7.47942	7.50438	7.44848	6.53971	7.76446	7.11544	6.69622	7.06209	7.96296	7.68472	7.41955	6.80772	7.38271	7.7602	6.92971	6.6899	6.62965	7.2063	7.03968	7.3249	6.45223	6.4536	7.34632	8.02445	7.41544	7.72361	6.43219
C21orf2	7.99298	5.94393	7.07106	6.30821	8.02478	7.70031	6.82496	7.10041	7.28183	6.89037	6.68721	6.66138	6.35017	7.2478	7.20293	7.48193	7.47033	7.25018	5.75285	6.57653	6.72958	7.09629	5.64737	7.37191	8.20042	6.2409	5.51812	7.30682	6.19625	6.0679	8.21379	7.12213	6.76988	7.76445	7.9955	5.68176	6.65045	6.89464	6.78688	7.0291	6.51155	7.64062	7.70989	6.55281	7.27625	7.40627	7.31038	7.62842	7.81953
C21orf59	7.48197	8.12397	8.1793	6.03824	7.68991	7.42473	6.15427	7.58948	8.12541	6.90656	7.22601	7.69731	8.01206	6.32352	7.9591	7.88408	8.0458	7.68166	8.02684	8.00834	7.31404	7.92593	6.40754	7.87831	7.63131	7.61014	5.72047	7.58289	7.543	7.88448	8.03321	6.18322	6.00757	7.7599	7.63386	7.05727	5.74963	7.92377	6.79404	7.015	7.65201	7.91875	7.84947	7.92711	7.93245	7.94338	8.19039	8.09151	7.04249
C21orf62	3.22106	2.87321	2.67413	3.54592	3.51152	5.1149	3.55417	3.14042	3.50156	2.35606	3.9043	5.14441	5.57341	5.04237	5.77825	2.85547	2.91981	5.03783	5.08579	2.65586	4.4806	5.17553	3.83027	3.18722	5.93247	3.26031	5.458	3.18104	2.65497	2.07422	5.21986	5.32734	5.82103	4.85932	2.9403	3.6218	6.40858	3.01008	4.73954	4.05448	5.54247	5.66871	5.10274	4.47253	3.06926	3.74376	4.88584	4.3711	1.10882
C21orf91	7.4132	7.44829	8.01879	7.68794	7.70776	8.02601	7.82687	8.07837	7.60809	7.66311	7.45706	7.97294	7.77161	7.11694	7.12981	7.57849	7.78667	6.99195	7.67974	6.61759	7.72553	6.64145	6.61035	6.5148	6.8643	7.3442	7.00791	6.261	7.30484	6.70987	7.11391	8.0706	7.46568	7.50711	7.42746	7.4516	6.72518	7.262	6.768	7.03037	7.37265	6.9121	7.64197	7.88648	7.34625	7.08699	7.75943	7.66816	7.70456
C3orf14	6.48069	5.8869	6.58028	6.60993	5.36146	4.95755	2.98733	6.54053	6.05044	5.86698	6.39598	4.78495	5.00496	6.28759	6.26249	6.11667	5.58105	3.50103	5.97414	5.37595	6.57766	3.19797	6.73339	5.40075	3.87253	5.19546	6.24304	3.73019	5.84924	6.02968	5.40638	3.71061	5.50015	5.19835	5.83429	3.42406	6.81538	5.31342	5.92715	6.18414	7.14681	5.48261	5.0303	5.58647	3.74314	5.40206	6.3189	2.99634	5.65172
C5orf15	9.52964	9.75644	9.86396	8.67802	9.69933	9.46098	8.44076	9.63781	9.49001	9.8919	8.83547	8.69381	8.15864	8.75685	8.06985	8.47252	8.69639	8.60139	8.26752	9.5059	9.41447	9.12274	10.1538	9.724	8.67731	8.82337	8.59061	9.20561	9.08689	9.7336	8.30149	9.16769	8.8649	8.95616	9.72869	9.82256	8.54645	9.59179	9.4175	9.01251	9.62995	9.21376	8.9902	8.76052	8.96029	9.12664	9.34295	9.33136	8.79275
C7	0.524766	1.36777	0.971014	2.4708	4.09981	3.87853	4.0943	2.91452	3.25879	3.33265	1.56537	3.72178	0.585532	3.84562	3.45922	3.65759	1.67964	3.93882	4.41981	1.89071	4.20517	3.0186	3.97237	3.84814	4.96687	3.5714	2.27097	1.83244	2.16078	3.50744	3.79272	3.99511	2.21862	4.54725	2.4943	4.12528	3.36853	2.22022	4.44413	2.86851	3.63488	2.75357	2.75357	4.75062	2.75357	2.75357	2.75357	2.75357	2.75357
C8orf33	7.54321	7.70597	7.51378	7.33071	7.1309	7.68941	7.49781	7.72444	7.91649	7.55294	7.7454	7.83646	8.08004	8.08104	7.78468	7.43355	8.07636	8.11733	8.1876	7.98213	7.24569	8.07788	8.00955	7.53393	8.03306	7.93969	7.92	7.60367	8.01544	7.4473	7.91499	7.79781	7.28437	7.6914	8.22167	8.5472	7.14465	5.9538	7.47375	7.93971	7.86196	7.5065	7.57291	7.27592	7.73621	7.3205	7.48396	7.55935	8.22496
C9orf3	3.93545	3.51189	2.91258	4.55335	2.80216	3.13951	3.71034	3.42618	3.45257	5.65363	3.64868	3.17371	4.32975	4.23496	4.56076	4.29351	4.94693	3.12266	6.14603	3.22886	0.769284	4.48936	3.1952	4.68772	3.84098	4.36318	3.5444	3.56007	4.17807	4.71528	4.7166	3.5149	3.7077	3.01603	4.31033	3.50566	3.19785	3.16371	2.60069	3.58734	4.78237	3.56156	3.75878	4.58491	4.66559	2.69306	3.23001	3.42274	1.41568
C9orf40	6.15207	7.2924	7.40925	6.60088	6.96974	6.84329	6.21286	5.88364	5.97137	6.32899	6.0006	7.04813	6.52044	6.55207	6.76329	6.70015	6.91478	6.00134	7.34497	6.93196	5.99865	7.37112	6.78044	6.94458	5.77959	7.37502	6.35942	6.80691	6.79855	8.17945	7.53686	7.17046	6.53066	5.61205	7.14151	6.5536	6.73886	5.73743	5.81798	6.6899	6.94677	6.77871	6.57146	6.68455	6.8983	6.80006	7.09597	7.49653	7.36186
CA10	2.39806	1.35916	1.08721	1.71963	3.03736	3.39302	2.03023	1.38902	2.28574	1.54701	2.00585	2.16263	2.37469	2.77975	1.66093	2.15038	1.87557	1.99194	2.70552	1.42577	6.20916	2.01615	1.27971	1.31244	2.32947	2.94703	4.21627	3.17934	1.05557	2.76977	2.19428	2.72663	4.4504	1.39976	1.38902	1.33692	3.68825	1.67367	2.35039	2.53653	2.54702	1.61928	1.61928	1.83743	1.61928	1.61928	1.61928	4.48652	1.61928
CA12	3.76716	4.21515	4.26157	4.70755	4.31075	3.3268	2.88485	3.94286	3.97677	4.10353	4.3664	3.87916	2.7768	3.71449	4.18468	3.58074	4.29724	4.36315	3.5921	3.98732	3.04677	2.69012	3.5944	3.39228	4.25191	3.34422	3.47813	3.92994	2.33066	3.92842	4.73357	3.4508	3.86233	4.9593	3.83425	3.66942	3.68831	3.01301	2.56462	3.88633	3.36416	3.85102	4.94731	4.49497	3.67613	3.38869	3.75438	3.7365	3.80026
CA8	2.41547	2.91719	1.99056	6.7148	2.45498	6.34106	6.52963	4.79854	4.98462	2.86903	3.36851	3.42088	3.46012	4.25982	4.04382	2.63239	2.7965	3.15909	1.47048	5.18912	3.80822	3.41001	2.65656	3.06507	4.67639	3.29194	1.86247	1.85152	1.75093	2.4391	5.56491	4.1656	2.34454	6.56093	1.96405	3.91465	3.14935	4.0663	3.45239	4.16997	3.63825	5.30786	5.26357	4.66386	4.81006	5.20658	4.85267	5.32816	2.82579
CAB39	11.4831	10.9311	11.2688	10.6062	10.9701	11.0866	11.093	11.5633	11.4249	11.5355	9.97921	10.5286	10.2105	10.2758	10.8119	11.259	11.6295	10.9168	10.4424	11.5797	11.1516	11.1006	11.4249	11.123	10.1487	10.7794	10.3049	11.6456	10.7471	11.1421	10.8329	11.0638	10.6481	10.5263	11.5973	11.2352	10.2337	10.4525	10.8175	11.0288	10.7228	11.4377	11.3097	11.6489	11.4287	11.0903	11.3481	11.3638	10.5486
CAB39L	4.67562	4.96581	4.54795	4.6554	4.10899	3.45637	3.82311	4.86593	5.32968	4.89711	4.97826	4.1865	4.86797	4.5469	3.05055	5.18889	4.38522	5.05679	4.36456	5.82037	3.85053	4.74398	4.88749	5.13964	4.23802	4.49051	4.13303	5.48278	4.61745	5.19382	4.39281	4.76791	3.37944	4.23227	4.96434	4.82014	4.66708	4.60126	4.27787	3.979	3.75121	4.66212	3.88786	4.09966	5.32975	4.71928	4.81801	4.96766	3.68039
CABYR	4.79844	4.81505	4.55907	5.06815	3.46726	4.27595	4.79232	3.62904	3.72556	4.01579	5.02138	5.09946	4.94386	4.8099	0.66372	4.37058	3.85822	5.55941	4.87781	1.85312	3.83421	4.63612	4.21965	2.92348	4.52239	4.94859	4.62903	4.18253	4.60517	5.10658	4.02237	3.10655	5.54452	4.78624	4.55956	4.39296	4.61802	4.9217	3.51395	4.80765	3.76201	4.12266	4.17946	5.29915	4.94501	3.9686	4.50949	3.27751	0.954855
CACNA1B	4.29513	6.26213	5.00416	4.62508	4.77303	5.46052	4.12047	4.74482	4.98138	4.46605	5.80825	3.84461	4.10051	5.00109	3.6534	5.53819	5.46447	4.38491	6.46394	4.93468	3.97458	5.06376	4.22947	6.12346	4.24081	4.25959	4.91911	4.52339	4.59294	5.0972	4.69216	5.80199	4.79218	4.28443	4.72102	3.83687	5.4706	5.0408	3.68937	5.03936	5.49235	5.46108	3.58709	4.58349	3.94778	3.58709	4.83929	5.49216	4.4012
CACNA1C	3.86433	3.21493	2.23551	4.04535	3.58334	3.95095	4.471	3.35546	3.05492	1.5609	3.58129	3.64693	2.80482	4.29152	3.78572	3.50842	2.96511	4.36281	2.28501	2.17929	4.43948	3.17652	2.70051	4.9432	4.81655	4.37888	2.38211	4.60102	3.71315	3.40091	4.85433	4.05886	3.49649	3.70723	2.92011	4.51774	2.9124	1.58956	3.4191	2.49187	3.59139	2.39722	3.56454	2.3996	3.20361	4.25012	4.20771	5.08907	2.39722
CACNA1D	4.92703	4.65917	3.39593	4.24358	4.98016	4.74403	4.89401	5.05966	4.65508	2.80896	5.01006	3.07276	5.80107	5.0979	3.26641	4.58631	5.15924	4.90969	2.40132	5.26305	5.32101	4.56333	6.12788	3.57089	5.38735	5.00952	5.2792	3.3017	3.0178	5.34169	3.17328	6.13609	5.53523	5.64335	2.88458	2.95493	4.5362	5.1399	4.68217	3.22707	4.97182	5.30584	4.79895	3.88493	1.41048	3.95049	5.54307	5.33292	5.75511
CACNA1E	3.59023	4.41793	4.59418	4.54961	2.50358	3.92963	3.20672	4.56432	4.6928	5.0518	5.60632	4.60864	5.22529	3.80822	2.66351	4.83434	3.25288	3.2181	3.90049	4.28014	4.25522	5.37113	3.27148	3.69376	6.72091	4.44487	4.42426	4.42972	4.58265	5.02303	4.87876	4.53131	3.10041	4.49957	3.81813	4.77212	1.76539	4.45558	1.63646	3.32827	3.32827	3.32827	4.57774	3.32827	6.25896	3.32827	3.32827	3.32827	3.32827
CACNA1H	4.76748	5.2404	4.86291	5.02165	3.37124	5.84439	5.09224	5.32811	4.70288	5.63286	5.86871	5.1962	5.76814	4.70703	5.52824	5.47393	3.50892	4.76693	5.49352	4.95989	5.45909	6.03794	3.02822	5.53751	5.02379	3.81654	5.05509	5.28807	4.67602	6.03593	5.26811	5.57534	4.02051	3.02131	4.8119	3.35802	5.48598	3.47697	5.10817	4.79376	5.01779	3.57726	4.95677	5.51671	5.56926	5.12863	5.71127	6.07742	4.34589
CACNA2D1	1.83837	1.89828	2.75801	1.15132	4.45465	3.97328	1.35128	2.03584	2.63224	3.37522	2.07239	4.31185	4.50672	1.77602	4.98715	2.17131	2.40725	2.38387	1.78012	2.53285	1.79273	1.57822	2.60321	3.70707	1.94354	1.86195	1.30684	2.65255	2.77121	2.17131	3.09188	2.34873	3.56543	2.73957	2.27803	3.31189	3.14222	2.0335	4.65925	3.6185	3.07843	1.52411	3.46167	2.64649	3.58549	2.67088	2.67088	2.24791	4.48217
CACNB4	3.31993	3.52429	3.44281	3.38	2.07106	4.20639	4.34995	3.00516	1.99822	2.63243	2.56471	3.45837	2.74199	2.84759	2.71067	2.72672	2.84897	3.40978	4.27293	2.98569	3.51822	2.81527	4.22532	1.90022	4.38999	1.92387	5.20199	4.14223	3.3354	3.77334	1.87712	1.63612	3.3688	1.54641	3.05491	3.26392	4.81815	2.88907	3.42459	4.04221	4.59553	2.69981	2.69981	2.69981	2.69981	4.231	3.29589	2.69981	2.69981
CACNG2	3.97408	4.14767	4.52066	3.77418	2.57455	3.36769	4.22131	4.71974	4.52632	4.2122	3.03527	3.58885	1.97928	2.10175	3.97676	4.70676	4.53203	1.37522	4.39659	4.55579	5.3817	4.56807	3.05309	4.01988	2.89567	3.53849	4.13835	4.80203	1.97575	4.79656	3.63813	2.52627	4.61817	4.20754	4.99575	3.52502	2.74691	4.55057	3.77186	3.85902	3.78936	3.44353	3.70435	3.78936	4.27206	3.99808	2.68587	4.25639	4.77651
CACNG4	2.93429	5.13179	3.71359	3.38172	4.7663	4.42578	3.65415	2.86112	4.75657	4.0267	4.57668	5.1938	1.91781	4.49409	2.09057	3.65858	3.73747	5.44031	4.61341	4.46981	4.11396	3.15743	5.25817	3.97245	2.06581	3.07362	5.29187	4.22979	3.30955	5.04499	3.51559	4.10463	4.36962	4.77282	3.99131	4.65093	6.55312	5.12222	3.27387	3.67842	3.67842	3.67842	4.459	7.06227	3.67842	3.67842	3.67842	3.67842	3.67842
CADPS	4.4168	4.26573	3.78244	3.46302	3.07956	2.33666	4.18578	4.2878	3.30192	4.24673	2.00949	3.14645	2.09843	3.64298	5.05954	3.99971	4.11101	4.5385	4.14505	4.46083	4.12838	3.10832	2.41914	3.87234	4.38633	4.11646	1.33939	3.819	2.77966	3.83277	4.5527	3.85161	2.70957	4.29217	3.99207	3.60142	1.47581	3.36513	4.06258	3.91253	3.68505	3.3197	3.50724	3.78112	2.60286	2.37526	4.27775	3.93552	3.15766
CALCOCO2	8.47182	8.41256	8.3058	8.86367	8.88491	8.42219	9.02354	8.44087	8.9334	8.20488	9.06424	8.6439	8.91374	8.93458	9.0548	8.63474	8.73954	8.85625	8.81814	9.17569	8.7058	9.32667	9.27597	8.35353	8.72475	8.8485	9.28622	9.09111	8.67159	8.05126	8.52793	8.86367	8.33746	8.69455	8.74484	9.04482	8.82731	8.59149	8.98926	8.82649	8.95316	8.93351	8.65119	8.61431	8.77426	8.49637	8.86013	8.54849	8.22726
CALCRL	1.57725	2.83244	2.0575	3.12381	3.42743	4.04556	3.0265	3.0714	1.2729	3.31127	2.13959	4.02537	4.0249	5.0585	5.6075	5.07727	2.46633	4.7052	4.74603	4.18649	2.71053	3.58734	4.30671	2.90868	0.94655	4.69277	2.38395	1.87912	2.02619	4.36485	4.82806	2.0465	2.76967	4.80483	2.21051	4.60629	5.82334	2.16309	3.03837	4.99387	4.83419	4.55392	1.22429	4.96274	5.02786	2.49988	3.69522	2.38961	2.91638
CALD1	5.17124	6.22797	5.32743	5.43444	5.46278	4.80178	5.94789	6.00291	5.70593	6.46778	4.84076	5.20315	5.87991	6.30508	5.85147	6.2747	6.07942	3.76276	4.69175	5.73808	5.56432	4.46884	4.94775	6.67941	5.58877	4.20777	3.90824	6.67213	5.71602	6.35743	3.73831	3.97594	5.83774	5.90707	5.64315	3.1732	4.36134	5.80271	5.35804	4.15712	5.08565	4.47939	4.97569	5.79051	5.52	5.62334	5.14117	5.38704	6.07687
CALU	7.76587	7.49799	7.51827	7.127	7.13897	7.17855	6.97753	7.63587	7.74911	7.72247	7.1559	7.21834	6.75158	7.90892	6.66777	7.47424	7.51118	7.20097	6.94312	7.79875	6.93816	7.37913	7.33747	8.25624	7.52619	7.29065	6.85669	7.89271	6.755	7.89679	7.36661	6.64671	6.95636	6.64954	7.9268	6.67928	6.92717	7.95528	7.43644	7.43614	6.99736	7.06699	6.99093	6.92323	6.96554	6.99558	7.06406	6.8675	7.05489
CAMK1D	9.14994	8.71598	8.72157	8.09798	7.8466	7.14398	7.36235	8.19896	8.36295	8.5444	7.56719	7.41728	6.69758	7.33684	8.82702	6.88867	7.81996	8.18935	7.73508	7.20733	8.11849	7.62405	8.13517	8.42843	8.71598	6.93009	7.25802	7.31058	7.66142	8.74481	7.19895	8.73181	7.87897	8.75465	6.5636	7.3752	8.90827	7.91684	8.1199	8.34754	8.62277	8.26577	8.45087	8.57276	8.01694	8.45937	8.03126	8.19627	8.39822
CAMK2G	8.80966	8.78487	8.75524	8.51611	8.2442	8.81863	9.04554	8.74846	8.68757	8.85347	7.95297	8.51252	8.46088	8.15024	8.49983	8.09027	8.41241	8.90091	8.49739	9.03431	8.78588	8.22032	8.49983	8.59386	8.8493	8.67654	8.40177	8.95561	8.69221	8.55688	7.89506	7.58046	8.92582	9.04604	9.11079	8.83219	9.21104	8.74299	8.97779	8.43671	8.47398	8.99634	8.78708	8.66861	8.60236	8.7129	8.76748	8.86746	8.50406
CAMK2N1	5.43877	6.17272	5.91843	3.38787	4.2879	5.76397	2.48971	5.79045	4.0236	4.68319	3.95611	4.63824	6.53253	5.85457	6.62537	5.83741	5.90197	5.83526	4.27316	5.99289	3.55009	4.91577	2.68814	3.71104	4.29715	5.37446	5.91307	6.15687	4.10557	4.66005	4.14238	7.07317	6.2252	5.38023	6.50533	3.0769	3.66863	5.96763	4.66887	6.44532	2.88873	6.31773	6.50037	6.22242	6.10295	5.32723	5.83372	4.95062	5.25468
CAMK4	6.77677	6.57561	6.64148	6.95171	7.67017	7.39724	6.61715	6.81716	6.52843	6.86447	5.23288	6.65975	4.75796	6.06837	5.70435	4.93754	4.16074	5.89996	5.91104	5.50457	5.76093	6.9083	5.97387	7.13641	6.58458	7.38394	5.30663	4.10483	6.48919	5.27045	4.95699	7.45088	6.48058	7.06358	6.76035	6.34481	7.12431	7.01084	7.05497	6.66463	6.25317	6.94215	6.62943	6.16334	6.58013	7.06651	6.8361	7.43745	7.26335
CAMSAP1	6.5847	6.79165	6.85015	6.87571	6.83418	6.99522	7.15848	6.27995	6.56632	6.26402	7.32219	6.71532	7.30225	6.57744	6.88858	6.18747	6.30144	7.31247	7.48916	5.97927	6.41259	6.72085	7.63585	6.33314	7.24862	7.0549	7.22346	6.37821	7.04721	5.77772	7.23446	6.96321	6.91689	6.35353	6.33694	7.61503	6.32913	7.12087	6.14118	6.30501	6.62866	6.914	6.55567	6.26732	6.45076	6.8003	6.62141	6.4571	6.48652
CAMTA1	3.35971	4.43252	3.47044	4.20533	3.79302	2.92576	4.01727	3.42687	3.28153	3.99643	4.71762	4.17448	5.01122	4.77081	4.34621	5.23408	4.52731	4.89024	5.09732	4.65164	5.0669	6.05897	4.04631	4.16909	3.69376	5.06401	5.17072	4.63263	4.04631	4.15948	5.64074	4.48675	5.50758	3.94582	4.16145	5.39896	5.37075	3.5781	4.9319	3.76524	5.13118	5.24607	4.64878	5.60585	5.35278	5.23729	4.76033	6.49621	3.53569
CAND1	7.51718	7.7682	7.76181	7.2512	8.22914	7.75183	7.96516	7.5525	7.51183	7.46131	7.23104	7.62527	7.01594	7.23731	7.90753	7.39212	7.20616	7.26855	7.29608	6.74433	7.75609	7.37069	7.55729	7.36498	8.46567	7.51351	7.52506	6.9502	7.71346	7.60165	7.03877	7.5442	7.59929	8.15357	7.00998	7.30795	7.65433	7.47909	7.61661	7.59942	7.95398	7.8009	7.85234	7.67177	7.8447	7.54451	7.95878	7.92796	6.86468
CAND2	4.42813	5.86383	5.8587	5.99006	4.87966	4.86136	5.61771	5.67453	5.1843	5.84616	5.59251	4.76362	5.78659	5.28703	5.77904	5.73649	5.72961	4.75007	5.31354	5.36917	5.41938	5.43469	5.34448	4.82196	5.51157	5.86951	5.41068	4.48211	4.09374	5.59896	4.6917	4.97464	4.80653	4.68955	5.83159	4.47958	7.55933	5.35764	5.01054	4.61777	4.61777	4.61777	5.64624	4.61777	6.14377	5.21981	5.91606	5.6216	6.39087
CANX	10.5637	10.228	10.1547	10.2374	10.2329	10.1454	10.2652	10.3327	10.6073	10.4516	10.0879	10.0065	10.2374	10.3127	10.3915	10.3091	10.8302	10.6015	10.5164	10.6493	10.2552	10.2047	10.9523	10.5496	10.5164	9.89419	10.6073	10.4286	10.1547	10.1888	10.8607	10.3682	10.0772	10.2047	10.4516	10.6794	10.4574	9.76034	10.4831	10.6894	10.3923	10.3075	10.2583	10.0694	10.0898	9.95483	10.4241	10.0284	10.3823
CAPN1	9.84542	10.3038	9.90101	9.71007	9.99725	9.84897	9.73288	9.5705	10.0698	9.96256	9.81861	9.5817	9.97367	9.78001	10.152	9.66561	8.61159	9.85483	9.15336	9.46505	9.94825	9.56641	9.79481	10.67	10.1497	9.51418	10.1624	9.92471	9.59702	9.97461	9.52629	9.52588	10.1427	9.82413	9.75348	9.4657	10.0027	10.276	10.3522	9.2687	10.2249	9.95073	9.74027	9.62834	9.83309	9.90694	9.7809	9.82395	9.56988
CAPN5	6.61219	6.2138	6.26295	6.83506	6.25551	6.77848	6.65957	6.6253	7.15386	5.71424	5.70625	6.01093	6.47313	7.22243	7.04848	6.98356	5.01263	7.0101	6.89022	5.66267	5.19759	6.45408	5.28221	5.97164	6.822	4.10643	6.09533	6.71614	5.32959	6.84496	6.25366	6.90011	5.09587	4.83864	7.08449	6.34254	5.22785	5.05417	6.80021	5.85962	6.01448	6.99788	6.83962	5.92267	6.11198	6.48557	7.09782	7.30211	6.98619
CAPNS1	11.3174	11.2705	11.075	10.8052	10.545	10.9926	11.0265	11.2448	11.5284	11.4097	11.343	11.2448	11.8638	11.4653	10.9799	11.8638	11.7709	11.2177	11.4097	11.8638	11.0101	11.128	10.6738	11.7121	11.2177	10.3301	11.038	12.3116	10.9637	11.4922	11.6016	10.9799	11.2448	10.6738	11.2874	10.8167	10.7231	11.1934	10.9637	11.972	11.4365	10.9048	11.3352	11.2932	11.0267	10.7018	10.8652	10.51	11.7281
CAPZA1	9.0978	10.2375	9.67247	7.98562	8.79753	9.32668	8.90201	9.18744	9.06277	7.98971	9.55871	7.57178	7.92204	7.43637	9.44204	7.94842	8.05907	7.53805	8.51628	9.60276	9.17949	9.69872	9.30027	8.98079	7.65859	9.41825	8.67147	10.0323	8.1162	9.83729	9.21353	8.4109	9.85162	9.34946	9.91731	8.10757	9.31993	9.36614	9.66775	7.70411	9.21161	9.25939	9.04627	8.83819	8.14546	9.51505	9.67182	9.00056	8.21887
CARD14	4.03519	2.94491	3.89132	2.75657	3.23377	2.85658	3.04836	2.73098	2.02715	3.93217	3.61334	3.29546	3.13855	3.65666	2.73057	2.53151	3.00758	3.5047	3.4803	3.00118	3.64453	2.18867	3.03642	3.8678	4.09208	2.38541	3.08315	2.61242	4.31826	3.7354	3.0106	2.83216	2.52039	4.22378	2.90617	3.91377	4.20718	3.02644	3.58897	3.35307	3.62628	2.60682	3.83313	2.60682	2.60682	3.00702	3.29802	3.21584	3.52361
CARD8	9.6034	9.62806	9.25096	9.26108	9.05644	8.98159	9.30898	8.94594	9.36728	9.3046	9.46124	9.95721	9.25234	9.54775	9.48657	9.99416	9.30527	10.0023	8.95583	9.11507	9.07122	10.0359	9.33495	8.41143	8.84954	9.77229	9.22929	8.89583	9.45275	8.80471	8.86691	9.87439	8.65549	9.94621	9.08767	9.89056	9.61264	9.0209	9.18506	8.89621	9.53639	9.44488	8.97943	9.35216	9.35803	9.60127	9.71945	9.98234	8.91861
CARHSP1	9.71094	9.66884	9.70357	9.48575	9.56775	9.80922	9.17004	9.89545	10.0154	9.78328	9.68892	9.64348	9.39777	9.931	8.76305	9.327	9.7205	9.7213	9.29882	8.55495	8.61112	9.39777	9.23	9.54647	9.78469	9.19333	9.50289	9.4711	8.64037	9.35408	8.98459	9.52646	9.51635	9.57171	10.1274	8.53471	9.35022	9.69596	9.88012	8.78873	9.84885	9.31533	8.99108	8.79973	8.69473	9.5683	9.70188	9.66754	9.45183
CASK	6.76163	6.94859	6.3259	6.19642	7.0133	7.48398	6.90468	6.71764	6.76087	6.49818	6.08565	6.73834	6.18241	6.81095	6.58811	6.32722	6.47034	6.93538	6.78439	6.55367	6.97049	5.80592	6.15131	5.81531	5.96199	7.0113	6.33311	6.48272	7.11641	5.97382	5.34686	5.61567	6.87847	6.48879	6.92759	6.58351	6.43201	6.59965	7.11789	6.87967	6.68037	6.69495	6.68364	6.69037	6.92677	6.68254	6.54998	6.81823	6.29476
CASP2	8.7885	8.58882	9.17627	8.96515	9.08675	9.03763	8.77145	9.04936	8.77145	8.78474	8.78093	8.94378	8.69915	8.50377	8.44452	9.1163	9.22456	8.69563	8.85992	8.59795	8.83147	7.96653	8.74658	8.38758	8.89685	8.01784	8.30502	8.55573	8.8379	8.58756	8.82975	8.75224	8.75388	8.82794	8.46123	8.57924	7.98219	8.1766	8.0688	8.35632	8.67088	8.77376	8.98431	8.83857	8.96155	9.15769	9.19559	9.23292	8.12508
CASP9	7.3393	6.95878	7.50005	7.79567	7.80768	7.36625	7.61931	7.39253	7.83869	6.31749	6.63495	7.69449	6.19469	7.56187	6.41713	7.50855	7.52584	7.18029	7.28853	7.7663	6.1407	7.59791	6.1282	7.66248	6.97256	7.32783	6.82456	7.47713	7.1914	8.24046	7.72136	7.41059	7.0908	6.30538	7.76092	7.38865	6.63819	5.98302	6.39963	7.43288	7.3287	6.99467	6.38719	7.10459	6.47001	7.26143	6.63842	6.65353	7.3068
CASR	7.82454	7.22634	7.49841	6.09407	7.38444	7.20984	7.695	6.56618	7.19293	6.97407	6.80731	6.99532	7.07905	7.45651	7.2937	7.00845	7.15699	6.63292	7.49416	7.22934	5.01292	6.56717	7.12279	7.08366	6.99589	7.22433	7.64949	6.992	6.17539	7.42889	7.24095	7.61813	8.15784	6.37575	7.52909	6.11382	5.78264	6.94628	5.83241	0	0	0	0	0	0	0	0	0	0
CASZ1	7.14228	7.80627	7.43307	6.71767	7.39067	7.60634	6.87663	7.1437	7.28902	7.70446	6.59098	7.60829	7.7397	7.82113	6.70842	7.44399	7.28267	6.84517	6.84402	7.42961	6.73416	6.332	7.16417	7.65743	6.96341	6.39657	7.57608	6.90084	6.52362	7.00323	7.36521	6.55233	6.92564	7.85491	7.46739	6.81923	8.07409	7.57408	7.22213	6.93425	6.97888	6.95495	6.71857	6.43602	6.68286	6.72492	6.87942	6.97865	7.74791
CBFA2T2	6.60192	6.44464	6.65163	7.19286	7.6336	7.48324	7.31908	6.55372	6.0605	6.48058	6.53138	7.11151	6.73854	6.9355	7.43108	6.12038	5.96508	6.87124	6.73193	5.48659	7.20156	6.54818	7.19527	5.8287	7.38963	6.64044	6.90987	5.69364	7.46333	5.60918	6.36358	6.73446	7.34017	7.67011	5.84218	6.89389	6.99124	6.39712	7.21282	6.90406	6.61345	7.36796	6.90469	7.07514	7.11901	6.88392	6.8868	7.00137	6.99929
CBL	8.55768	7.82093	8.23419	8.38896	8.30447	7.96564	8.64646	8.14921	8.34821	8.14494	8.19303	8.26226	8.17121	7.32694	8.67237	8.06208	8.33432	8.45474	8.20716	8.0527	9.30697	7.59817	9.07198	7.37006	8.96967	7.29065	8.54819	8.24787	9.03865	8.4231	8.17531	8.38896	8.73249	8.9239	6.96703	8.20896	7.94567	7.73333	8.22365	7.98425	8.78628	8.94475	8.72726	8.77869	8.62646	8.44254	8.70248	8.68481	7.41839
CBLB	8.79898	8.8791	9.03208	8.78754	9.37266	9.22169	9.2004	8.90522	8.78166	8.92809	7.43551	8.80129	7.26091	9.00979	7.5621	8.27485	8.20527	8.68781	8.66289	7.61542	8.33266	8.81686	7.75657	7.80637	8.69292	8.84536	7.53054	6.72765	8.62443	8.18262	7.92812	7.6947	8.86319	8.04397	9.28766	8.13711	8.49559	8.43109	9.07769	8.08068	8.16022	8.97574	8.23078	8.71682	8.56627	8.94622	8.41813	8.69254	8.18107
CBLC	3.41445	3.19885	2.75647	3.10285	2.28275	3.56332	2.13996	1.32854	2.25684	2.35584	2.34658	3.5898	2.9957	2.7118	1.79068	2.33994	1.55795	2.3212	2.70704	1.44794	3.86641	1.83544	3.30863	3.16783	5.33161	4.94839	3.1314	1.23156	1.99458	3.15319	3.01135	2.33341	3.10368	2.24399	3.64588	1.73807	2.65878	1.94638	2.13098	2.95729	3.13158	1.41886	2.06674	1.41886	3.23555	3.17672	2.91037	1.96536	1.41886
CBLL1	7.04099	7.14198	8.38797	8.56994	8.6316	8.8747	9.38385	8.20307	7.34362	7.55768	8.35584	8.32679	8.17709	7.86563	7.48864	7.98463	8.29378	7.37161	8.70913	7.59451	8.44954	8.27096	7.53221	7.60822	7.56197	8.29649	7.84896	7.45955	7.84374	7.1387	7.96679	8.38625	8.34459	7.86877	6.7869	8.34588	7.7627	7.16201	7.99231	8.72801	7.49012	7.94669	7.68767	7.97753	8.00475	7.19963	7.31015	7.40413	8.40187
CBR4	8.06896	8.20406	7.79935	7.86119	8.30855	8.01079	7.71312	8.20869	7.3559	6.591	8.00236	8.14033	8.17188	7.77378	7.75697	7.93514	7.90001	8.00044	8.00744	7.82291	7.69614	8.62849	8.42099	7.04669	8.89984	7.9126	8.24579	7.3496	8.28051	8.19088	6.30372	9.08768	7.29043	8.02191	8.40622	8.17732	7.82766	7.55195	7.36461	7.86008	8.26568	8.43057	8.61645	8.22845	8.44621	8.3314	8.34619	8.45991	7.16093
CBS	5.82053	4.03776	4.96648	4.36214	6.4911	5.4844	3.8639	5.13894	4.23241	4.11072	4.64861	5.91454	3.06284	6.0942	6.50777	3.58892	3.84318	4.27508	6.04248	5.06569	5.89823	6.91484	6.66193	6.08761	6.46116	4.04791	4.4925	6.25775	3.65472	4.56251	6.71562	6.46584	4.77287	5.25437	5.43695	5.03208	6.58899	5.56847	5.83473	3.13306	5.95962	4.88325	5.39086	6.27603	5.08606	4.70325	3.52008	5.80354	4.81357
CBX2	4.45123	4.33463	4.73138	4.57797	4.65168	2.99861	4.13912	4.79369	4.00232	4.8133	5.90665	3.33677	4.39316	3.51544	4.27106	4.07453	4.26981	3.70287	4.58808	5.16779	4.83831	4.54643	4.3085	4.99733	6.22609	4.28733	4.1126	3.10012	2.98172	5.59937	5.48374	4.13386	3.78924	3.44151	4.12235	3.32538	5.39447	5.16881	3.32169	4.25349	4.67503	4.52382	4.46906	3.99759	4.94903	4.07622	5.4891	4.82122	1.9322
CBX3	9.30507	9.37838	9.4829	9.54308	9.33992	9.12319	9.1517	9.73458	9.72992	9.51645	9.39782	9.70828	9.31683	9.63003	9.62651	9.61871	9.61505	9.44576	9.12979	9.68528	9.55054	9.66354	9.45785	8.7908	9.87696	9.87245	9.46911	9.58287	9.40966	8.98489	8.66556	9.76429	9.44878	9.34663	9.31066	9.11809	9.33474	9.59852	9.09167	9.19159	9.34182	9.18839	9.05814	9.90102	9.07901	9.41389	9.46492	9.25651	9.23445
CBX4	9.47674	9.61854	8.45179	9.68633	8.83944	8.98728	8.25419	8.59814	9.39283	9.57505	8.2238	9.23709	8.40957	10.1046	8.58944	8.2746	8.35353	9.65039	7.73911	8.89452	8.93992	8.93992	9.63483	9.20216	9.65039	9.14345	9.50851	8.77287	9.49341	8.73376	7.85629	8.92374	8.55225	9.1022	9.74387	8.44316	9.72394	8.87369	9.22717	9.80308	9.02825	8.60605	8.45529	8.94516	8.94718	8.68858	7.9266	7.84603	9.71192
CBX5	7.67689	7.23011	7.2374	7.68563	7.11843	7.69365	7.17651	6.87025	7.11625	7.60627	7.26297	7.38027	7.26329	6.82656	7.64769	6.5685	7.67886	7.75337	7.24789	6.53544	7.39636	7.27245	7.81039	6.99385	7.72378	6.86043	7.53778	6.58809	7.54964	6.92134	6.59508	8.67647	8.23969	7.9652	6.9085	7.36753	7.48014	7.20309	8.32726	7.57271	6.82056	6.84459	7.0068	7.11247	6.93729	7.09328	7.20594	7.18541	7.47874
CCDC15	5.80003	6.55958	6.33628	6.74206	7.5237	7.94365	6.66724	7.09472	5.46464	5.99293	7.30426	7.46222	6.93094	6.86401	7.1465	7.18377	6.59243	7.05139	5.08304	6.61635	8.03893	7.21603	6.43409	6.3002	6.22377	5.63306	5.62863	7.35367	6.84425	7.00269	7.05544	7.00182	6.95713	7.91001	7.06262	6.24019	5.04814	6.6398	6.58791	6.75885	5.3658	7.27854	7.26684	7.56984	6.85044	7.28609	7.67933	7.30306	5.3658
CCDC25	8.65705	8.78201	8.12741	8.55378	7.54729	8.03762	7.87026	8.53558	8.73175	8.63469	8.31861	8.33848	8.7369	8.82198	8.31172	7.89119	8.32735	8.33848	8.23148	8.47249	8.01168	8.21744	8.25628	8.4419	7.97206	8.19974	7.95364	8.24439	8.30765	7.82567	7.98423	9.3121	8.26021	8.38216	9.30362	8.79933	8.60645	8.49121	8.61012	8.01585	8.33712	8.5969	8.28463	8.14864	8.40929	8.9282	8.85712	8.96184	8.39972
CCDC47	6.34901	6.75882	7.17219	7.41989	7.04136	7.13728	6.95971	7.02655	7.69202	6.91274	8.01162	7.35363	8.3951	7.24372	7.45395	8.13633	7.68833	6.92733	7.92192	8.01494	7.50671	8.16998	7.65559	7.32792	7.40207	7.76986	7.92192	8.40035	6.58527	7.73749	8.46537	7.91455	6.68505	6.38576	6.95525	7.85861	7.55593	6.94679	6.62166	6.88691	7.53577	7.0459	7.46997	7.45551	7.61806	7.21626	7.70534	7.19229	7.43279
CCDC57	8.97476	9.55464	9.09507	9.18031	9.1419	8.82327	9.01916	9.20915	9.63014	9.44874	9.37801	9.42136	9.40572	9.67018	9.23906	8.79619	8.84371	9.36812	9.07055	9.46649	9.40057	9.76336	9.72703	8.74297	9.15333	8.98627	8.69796	9.42892	8.71396	8.71116	6.39519	8.85537	8.69298	8.79352	9.11329	9.6746	9.09091	9.54938	9.6233	0	0	0	0	0	0	0	0	0	0
CCDC59	9.91244	9.90001	9.87139	9.66695	9.12642	9.01194	8.55328	10.0071	10.269	9.5577	10.0795	9.59102	9.6604	9.85223	10.167	9.42621	9.62496	10.066	9.12709	10.1681	9.69955	10.1007	10.0367	10.8604	9.63231	10.6329	10.4286	10.3909	8.1682	10.0959	9.68377	9.68559	9.5015	10.2557	10.1228	9.45902	10.6871	9.61314	10.6329	10.3892	9.76054	9.97822	9.71203	9.71985	9.78191	9.46941	8.76153	9.12234	10.3559
CCDC6	9.6662	9.24646	9.12025	8.71096	8.86487	9.11327	8.8327	9.57901	9.3956	8.94731	9.5176	9.3574	9.56081	9.40777	9.02615	9.3022	8.61783	9.37261	8.90899	9.29054	8.72363	8.62422	8.5967	8.67191	8.5477	9.0986	9.05099	9.18903	9.11574	9.55442	8.75355	8.95979	8.62592	9.2382	9.3956	8.84251	9.28407	8.50593	8.9866	9.48555	9.08944	8.97053	9.18609	8.94743	9.20363	9.02488	8.72249	8.40706	8.86315
CCKBR	2.87826	3.70775	2.54456	4.94817	3.98827	3.77036	2.92866	3.17499	2.90252	3.99787	4.43291	1.9762	4.82248	3.92003	3.83359	4.12577	3.55727	3.97274	4.10849	4.70893	4.10129	2.95428	3.22477	2.70181	1.47099	2.78976	1.92442	4.72887	4.5837	4.32151	4.98949	4.22426	4.6428	4.46436	3.48228	1.23896	4.25047	3.32618	3.31535	3.29469	3.02695	3.02695	5.75476	5.41999	3.02695	3.02695	3.02695	3.02695	4.14492
CCNB1	3.799	2.93384	4.45305	3.64105	5.63555	5.65682	4.60683	5.11213	4.35682	4.30436	3.2973	3.7782	6.72654	5.21722	3.29029	2.49042	6.37137	3.55592	3.70462	3.32598	2.63857	3.02098	6.10642	2.74162	2.82845	2.99837	1.91634	3.67669	2.76779	3.57211	5.66249	6.64535	1.59354	3.92252	1.97577	2.26367	2.90377	5.51929	4.59815	0.686919	5.01472	4.6839	5.0142	4.31003	3.88638	5.23583	5.44231	5.25962	2.55901
CCNB2	6.84169	6.89926	6.00398	6.24228	7.33771	7.03875	6.83106	6.9402	6.46991	6.69134	6.96857	7.08619	4.09291	7.91933	4.86737	5.68751	5.64085	7.48786	6.30508	5.64916	6.68619	4.9443	7.18484	4.86308	7.10465	7.14721	6.2886	5.03044	6.15029	5.9478	6.24186	6.5114	6.74444	6.54492	5.31626	4.96857	7.79445	5.47397	6.66863	4.46957	7.09785	5.42451	5.93268	5.19855	4.5832	5.67865	4.80377	5.83574	5.81156
CCND2	10.4603	10.0613	9.99329	9.42337	9.18198	8.95946	9.00918	9.28521	9.86058	9.99392	9.70581	9.9667	9.59752	8.15027	9.15138	9.90793	10.1896	9.75802	8.87216	9.68153	9.16229	9.73916	9.89191	9.89396	9.91127	9.82989	9.56402	10.2125	10.2411	10.1444	9.34851	9.36656	9.25003	9.86299	9.64157	9.72525	9.79511	9.45458	9.70638	9.98285	9.60008	9.91099	10.0238	9.73131	10.1724	9.65344	9.68963	9.64766	9.49282
CCNE1	5.84757	5.4422	5.59864	5.53566	5.78723	2.44411	5.60414	6.05122	6.50762	5.77484	3.91533	4.84353	3.56172	4.22435	5.22009	5.15241	5.48295	5.88382	2.80376	5.93281	6.47938	3.67695	3.43625	6.52547	6.87126	3.08804	3.81425	5.01584	3.04269	6.9393	5.10709	3.29521	4.53094	4.50228	5.63195	4.96627	4.63358	5.8194	4.39498	5.18918	5.35847	4.28097	3.39584	4.00028	4.81079	3.40351	4.15825	5.31498	5.6599
CCNG2	8.82126	8.64112	8.8433	8.38289	8.68235	8.95458	8.51825	8.93389	8.49599	8.67435	8.57403	8.43807	8.16855	8.33896	7.68494	8.75414	8.62629	7.87675	8.20944	6.22795	8.63767	8.04411	8.59003	8.23368	8.71279	8.08587	7.9123	8.43722	8.4618	8.30997	7.41448	8.21039	6.83652	8.73304	8.56132	8.66562	8.03367	8.11861	7.82878	9.21301	8.34887	8.47757	7.83166	8.11316	8.10113	8.04311	7.74251	8.20562	7.9539
CCNI	12.6245	12.6343	12.5267	12.8818	12.5041	11.9785	12.4065	12.3427	12.6266	12.5116	12.2025	12.2797	10.5357	11.8448	12.3087	12.6597	12.6912	12.8197	12.4269	12.6115	12.7958	12.7376	12.689	12.809	12.214	12.5258	12.9189	12.6848	12.0724	12.4559	11.9509	12.875	11.5615	12.2546	12.6679	12.1942	12.9539	12.4182	12.5172	12.555	12.999	12.8605	12.2692	12.3159	12.3037	12.711	12.4775	12.711	12.0857
CCNJ	4.1766	4.57364	2.1547	4.85887	4.97558	4.83554	5.24257	3.73556	3.48557	3.16808	4.9726	3.54958	4.29161	5.3282	4.09939	4.17295	4.35087	4.56148	4.18837	3.37846	5.58524	5.4312	4.23022	3.87233	4.92732	5.47643	5.18816	3.83248	4.82076	3.42986	4.61286	4.27167	5.51648	3.02959	4.55821	5.28997	5.91057	3.87874	4.6822	4.87518	4.48929	4.69438	3.94023	3.38719	5.07827	4.10772	3.82326	4.21228	4.47431
CCNL1	8.77997	9.47806	8.97066	9.67419	9.24254	8.68154	8.5161	9.19549	9.47506	9.1415	8.81848	8.25173	8.73154	9.04846	9.79402	9.62553	8.57543	9.27755	9.02249	10.0132	9.64434	10.3134	9.65069	9.72325	8.72066	9.94134	9.54579	10.1476	8.32555	10.3237	9.40612	9.82476	9.20507	8.39685	10.4527	9.41082	8.82234	8.73823	8.76931	9.78735	8.99584	9.4227	9.22639	9.43318	9.19682	8.86304	8.10643	8.54507	9.35998
CCNL2	6.53253	6.12997	6.82181	7.23843	8.47978	8.15447	7.96188	6.63927	5.9831	6.59721	6.40563	7.45034	6.66467	7.00869	5.95501	5.77568	5.48898	6.9245	6.97287	5.88792	6.16323	5.86997	5.66265	6.24303	6.50024	5.8379	5.79167	5.20023	6.84835	5.40189	6.3484	5.24716	6.3283	6.21641	6.75305	7.09639	6.19863	5.52427	6.45631	7.71584	5.14116	7.55299	6.26905	6.93221	7.37534	4.97822	6.81127	6.44299	4.97822
CCNT1	8.30665	9.1395	7.79538	8.09118	8.73762	8.69466	8.34333	7.56094	8.17333	8.98936	7.48387	7.81748	7.41641	8.94397	8.15216	6.69899	7.34156	8.1944	7.67463	7.91478	7.40615	9.00615	7.71184	8.78558	7.92981	8.8728	8.41045	8.2883	8.52059	8.06343	6.74106	7.3719	7.61426	8.25194	9.11435	7.04463	9.42001	9.17027	9.10121	8.97572	8.37576	8.42075	7.92318	8.44591	8.23958	7.80435	7.57631	7.5036	8.54513
CCNT2	7.29446	7.04076	7.10857	7.39746	7.00003	7.60031	7.53139	7.49709	7.15802	7.56746	6.74846	7.04691	6.9594	7.30453	7.30953	6.75791	7.02871	6.18801	6.56704	6.7333	6.76233	7.34624	7.33914	6.9151	6.45409	7.18357	6.46314	6.71998	7.4725	6.85028	7.61888	6.79694	7.4399	7.71189	7.33112	7.78637	7.68334	6.98545	7.52998	7.511	7.24467	7.31146	6.73318	6.95112	7.36371	7.42118	6.95203	7.09848	6.93855
CCT4	8.16811	8.89859	8.55151	8.28003	7.79465	7.58316	8.18133	8.64499	8.74113	8.70083	8.55926	7.85577	7.46446	8.02254	7.27486	8.64297	8.85361	8.40585	8.3704	8.90075	7.38849	8.79871	8.80692	9.04486	8.38422	8.38557	8.61145	8.84751	8.03402	9.07355	8.19825	8.61371	8.299	6.93116	8.46774	7.72988	7.14071	8.7752	7.91948	7.7799	8.62119	8.92385	8.80839	8.63504	8.56248	9.0532	8.96682	8.94494	7.67473
CCT5	7.97944	7.95021	7.91274	8.11441	8.20225	7.98066	8.04937	8.01962	8.01444	7.38572	8.31527	7.00135	7.25496	7.64097	7.98423	8.11477	8.09015	7.83655	8.40793	8.02877	6.90208	7.80631	8.03196	6.87057	7.38913	8.08826	8.02086	7.6104	8.12633	7.21089	7.86339	8.08379	8.53301	7.75986	7.36136	7.8861	7.36245	7.53639	5.62949	7.52002	8.02145	8.42625	8.02814	8.33321	8.02814	8.17675	8.02495	8.56183	6.80776
CD244	7.79087	7.17263	7.62487	7.93697	7.58156	6.20701	7.59687	7.9098	7.41357	6.26432	8.10669	7.59816	7.04818	6.46849	6.25907	6.25158	6.12027	7.83461	8.00523	7.38879	5.80797	8.05752	7.1299	6.91466	7.30383	7.67378	7.24084	7.70257	6.38344	7.53961	7.6406	7.77611	7.04255	8.02898	7.38675	6.27145	7.17544	6.88391	7.87303	6.99668	7.31945	7.34669	7.48622	7.28591	7.178	6.85494	7.0698	7.59413	7.42423
CD2AP	7.58909	6.46364	7.38641	7.7934	7.45839	6.63991	6.89021	7.16977	7.09198	7.1421	5.96911	7.22185	5.33666	6.40292	7.52298	6.91164	7.01773	7.1918	6.38126	7.47195	7.8165	5.55591	6.77661	7.9409	6.8783	6.92761	7.38458	7.32882	5.72672	6.79917	7.65288	6.17949	6.7414	6.65119	6.32343	7.83481	7.15309	7.20086	7.74577	7.16365	6.96113	7.34893	6.89208	6.79393	6.94374	7.55696	7.78305	7.55983	6.59959
CD36	9.30026	9.33307	9.52831	9.3974	9.43849	9.27199	10.3211	9.7084	8.92799	8.57243	10.3859	10.4585	10.7448	10.8737	10.5029	11.018	10.5878	10.1269	10.8522	10.6091	10.6325	9.88018	9.95828	8.83917	10.0375	9.67334	10.219	10.0091	10.3732	10.1999	10.0586	9.52621	10.4493	9.40924	9.41908	10.2103	10.1365	7.48012	8.40675	10.6015	9.50015	9.59518	9.36015	9.99677	9.89422	9.27573	9.70912	8.8046	9.6115
CD37	9.79013	10.0269	9.7708	8.91317	11.3654	11.2788	9.79193	9.83188	10.6664	10.6192	11.1162	9.95178	11.2589	10.6333	10.3446	9.56022	10.0125	9.21709	9.78132	10.7001	10.3418	10.371	10.9735	10.5845	9.43292	10.6236	10.8599	10.8161	11.0682	10.8043	11.6191	11.0872	9.5996	10.2351	10.7956	9.65093	10.6575	9.86209	10.8813	10.9767	10.804	9.88904	10.9026	10.9578	11.0995	10.8692	9.89719	10.6621	10.6076
CD44	10.3606	10.5502	10.1061	10.1958	9.80251	10.1878	10.5239	10.2086	10.6729	10.466	10.8549	10.3213	10.6947	10.9706	10.6834	10.1713	10.3633	10.749	10.5671	11.3758	10.7829	11.2727	10.8962	11.586	10.6792	11.3972	10.9593	11.5205	10.6106	11.039	10.3608	10.2523	10.4724	10.9349	11.03	10.7273	10.8447	11.2223	10.7957	10.7747	10.9882	11.2238	11.0119	10.9603	11.0937	10.74	10.6821	10.4167	10.9054
CD47	10.2543	10.4355	10.656	10.5501	10.4315	10.7387	10.4919	10.668	10.1479	10.4461	9.51885	10.323	9.41397	10.1099	10.4355	9.90995	10.0479	9.914	9.80528	9.86219	10.157	10.0053	9.80335	9.68202	10.3095	10.0187	9.78542	9.66605	10.3661	9.9178	9.79202	9.99805	9.93153	10.0039	10.2616	10.17	9.72234	10.4072	10.6997	10.2694	10.0736	10.4936	10.3393	10.1967	10.6422	9.97084	10.3004	10.3191	10.4083
CD48	11.3751	11.5178	12.0816	11.8352	12.8517	12.6072	12.7971	11.4851	10.5563	10.6847	11.7549	11.8745	11.6592	11.72	11.3623	11.6456	11.5023	11.6136	11.8627	10.845	11.9687	11.6972	11.7377	11.312	12.2549	11.916	11.3517	10.6532	12.1187	11.1249	11.809	11.591	12.0103	11.2579	10.7059	10.8087	11.195	11.1785	12.2494	11.5824	11.5706	11.7034	12.1009	11.9457	11.932	11.9719	11.5257	11.6715	12.2058
CD5	8.79358	8.44977	8.46243	8.58823	9.31072	9.31824	8.68052	8.84741	9.05117	9.01813	8.40942	9.63115	8.2263	9.38832	8.75533	7.58093	7.49991	8.81691	8.21255	8.76971	8.37385	8.05835	8.7447	9.44798	8.59316	9.21375	7.31751	8.22184	8.74003	8.42569	8.73148	9.14406	8.26305	9.24187	9.76579	8.85329	9.47999	9.59366	8.83378	9.60908	8.55605	8.78753	9.16576	9.29539	8.95008	9.2504	8.68298	8.88965	9.46501
CD53	10.9515	10.9914	11.1294	10.968	11.6878	11.578	11.7554	11.0481	10.9922	10.5876	10.2803	10.8181	10.3668	10.959	11.4871	10.8324	10.5478	10.7795	10.2313	10.9068	11.5091	11.0507	11.4663	11.3158	11.2304	11.5071	11.6932	11.1226	11.197	11.1515	10.5295	10.9448	11.4808	11.3465	10.8909	11.0363	11.5485	11.3282	12.0157	10.7	11.357	11.0572	11.0946	11.2142	11.156	11.1211	11.1975	11.3016	10.3601
CD59	5.313	4.94706	5.36737	5.81239	5.83813	5.29356	5.44271	6.19581	4.96933	5.19346	5.21852	7.57499	4.24676	5.37849	4.88102	6.55647	5.99238	4.92142	5.12753	5.33772	5.95634	5.82552	5.59937	4.88309	4.37848	4.69322	5.53728	5.61365	7.53685	5.49796	6.37206	7.36068	5.21167	6.61591	5.98332	4.89622	4.83947	5.67337	4.40992	4.55605	4.83378	5.2471	4.82363	4.7608	6.05897	5.66938	5.25752	5.96275	4.0239
CD82	8.22626	7.80179	8.57704	8.27078	7.99133	8.0875	6.14842	8.30116	8.38204	8.42262	8.91053	8.33356	8.60575	8.43275	7.57213	8.18921	8.2682	7.3853	8.5695	8.723	7.6171	7.85513	8.53006	8.70383	7.58176	8.0784	8.51342	9.1442	8.2555	9.11407	8.81417	7.06594	7.83015	7.22538	7.78607	8.18234	8.02316	7.52119	7.77585	7.79311	8.3225	7.79452	7.90116	8.1239	7.89858	7.83803	8.03435	8.00501	7.88329
CD84	7.10195	7.6645	7.42461	7.99163	8.24117	7.7586	7.85907	7.5848	7.02868	7.76075	7.71673	7.97466	7.23012	7.43859	6.86012	8.1686	7.73193	7.67698	7.62615	7.62615	7.97861	7.02395	7.33955	6.97125	7.49364	6.771	7.68473	6.83643	8.03305	7.62774	7.80178	7.26808	7.4658	7.7586	7.90699	8.04934	7.21188	7.13279	7.61894	7.58592	7.04823	7.23145	7.35621	8.2136	7.62239	7.40018	7.30382	7.32423	7.56167
CD9	8.07039	8.08232	7.70786	7.63056	6.94696	7.91544	5.67837	7.77916	7.7942	7.2748	8.21351	7.9747	7.33559	7.68532	8.16173	7.5734	7.06988	5.64208	5.78639	7.70979	8.14186	7.80731	7.27967	8.31657	6.87598	7.2245	7.2324	8.50037	7.4355	8.21551	7.06497	8.15869	9.061	8.00172	7.54292	7.79239	7.49889	7.57921	7.11045	6.17819	6.81666	9.00125	8.12671	8.07884	7.00794	7.63374	7.09358	7.55282	6.80787
CDADC1	4.85792	6.19797	3.67058	4.41453	3.96698	3.94723	4.11118	4.1965	4.40124	5.22771	4.55726	4.2954	5.02756	5.93606	5.41839	4.45239	4.6891	4.74997	4.25397	5.53267	4.40501	6.68052	4.72876	5.81159	4.94616	6.3301	6.43838	6.44204	4.68454	5.49779	4.41219	4.61066	4.14327	3.68686	5.82397	5.09486	6.61125	4.99346	6.48552	4.0792	5.43525	5.4318	5.51969	6.06111	5.14227	5.01533	5.79704	6.0983	4.38385
CDC14B	6.92839	7.20098	7.47237	5.00169	6.8744	5.67727	6.04309	6.35343	7.59013	6.58415	7.20098	5.46306	6.65034	6.52147	6.62446	7.64214	6.7515	6.70592	7.73648	7.35039	5.45696	6.06613	6.74881	7.1705	6.88965	6.48298	5.44519	7.79777	6.64732	6.8002	6.88259	6.78697	6.21882	6.37129	7.51582	5.74897	6.96323	7.46455	5.59954	5.43667	6.26217	6.55711	7.23448	5.85152	5.76465	6.2779	6.72784	6.34819	8.8933
CDC23	7.95833	8.09964	8.04464	8.5919	8.11393	8.11249	8.38096	7.8884	8.10909	8.12824	5.52526	7.50546	7.97862	7.84967	7.97484	7.89159	7.83843	7.83131	8.23732	7.92666	8.17869	8.08533	7.99986	8.15748	8.31909	8.56535	7.43185	8.34213	8.18317	7.9406	6.04226	7.98446	7.83387	7.39138	7.96226	7.59323	7.88703	8.25611	8.72363	7.29078	8.36197	8.5096	8.54898	8.24466	8.12071	8.28653	8.58472	8.22297	7.6792
CDC34	7.44091	7.90168	7.1725	8.06148	8.01074	7.07921	7.36409	7.44178	8.12509	7.77069	9.48012	8.40555	9.04802	8.76693	7.47263	7.99031	7.99624	8.99561	8.35491	7.6921	7.68891	9.16094	8.83973	7.83602	8.49861	9.28316	7.85901	8.00462	9.4051	8.33781	10.1227	7.26321	7.90652	7.06227	7.21791	7.73633	8.34556	7.68152	8.64362	8.71744	7.43934	7.32278	8.22936	8.18436	8.30308	7.32713	7.51811	8.11652	8.26986
CDC37L1	5.08829	5.5749	6.40981	6.02711	7.07094	7.23192	7.04447	5.68456	5.31149	5.84293	3.94115	6.43784	3.41433	4.19377	4.78051	5.84986	6.15438	3.13566	6.53684	4.87068	5.63712	5.83608	4.31522	4.83845	5.72873	5.72227	4.76107	5.30974	4.41863	5.32494	4.08269	5.13224	4.29901	5.43209	6.3956	5.91263	5.77384	6.28648	6.21258	7.24024	5.32974	5.29409	5.56293	5.02838	5.57415	5.25565	4.91506	4.92366	7.25061
CDC42	10.36	9.88118	10.1522	10.2042	8.96057	9.2571	9.97196	9.6579	9.73404	10.0858	9.55257	9.65289	9.26574	9.20638	10.3039	9.39447	10.1923	10.5162	9.23426	8.31795	10.658	10.4975	10.8139	9.94346	10.7267	9.68067	10.5269	8.93432	10.0259	10.1059	10.4806	10.7766	10.5888	10.2424	8.65719	10.3315	10.3315	9.79321	10.2424	10.4508	10.2036	9.74067	9.9184	10.0474	10.2018	9.64836	9.74744	9.26063	9.67848
CDC42BPA	2.98672	3.50606	4.32606	5.15209	3.69828	4.53484	4.30586	4.91421	2.38043	4.44021	5.77393	5.60398	2.67966	4.83222	3.85178	2.84021	3.31203	5.47275	5.35156	1.97099	5.74713	3.36667	3.80834	4.69024	5.45757	3.73607	3.78023	2.57856	4.56978	5.01803	4.10879	2.88182	3.46974	2.64508	4.1848	2.94765	5.57512	3.95813	5.76627	3.89895	4.78573	2.71884	4.6369	2.71884	4.21994	5.67088	3.37824	2.71884	2.71884
CDC42EP3	8.05094	7.12684	7.15385	8.39527	7.78064	7.34749	7.88382	7.85066	6.66028	6.76723	8.82733	8.27601	8.4157	8.18073	7.33746	9.07472	8.945	7.97985	9.30901	8.08555	9.33846	8.02505	7.83383	7.30567	6.99787	8.53815	8.51729	9.10303	8.945	8.4911	7.6895	7.2775	8.27123	8.07227	7.85433	8.43796	7.44711	7.23474	7.25942	8.4256	7.93621	7.80415	7.2042	8.87601	7.89955	7.52294	7.56974	7.35307	6.83765
CDC42SE1	9.74415	9.92658	10.0436	10.0096	8.95742	9.88198	9.22479	10.6523	11.0712	10.0398	9.98079	9.7019	9.51044	9.8951	10.115	10.3524	10.0498	9.43569	10.0325	10.4302	9.39886	10.0748	9.63271	10.6807	9.17393	10.2091	9.77613	10.5548	9.09396	10.6179	10.7305	9.58961	9.11908	9.30538	10.8614	9.6159	9.52081	10.6909	9.79568	10.122	9.94358	9.8656	9.59186	9.70911	10.0221	9.87708	9.58669	10.5716	9.21585
CDC73	5.86286	5.84677	6.44139	5.9258	5.82656	6.92629	6.84476	6.09622	6.06219	6.35912	5.46722	5.68032	5.454	5.56647	6.03685	6.54515	6.45974	6.72897	6.0504	6.5237	5.82329	7.28301	6.50797	5.04195	5.32334	7.30056	6.04888	6.42092	5.5746	6.19407	4.96053	6.2243	6.25319	5.89815	6.62385	7.01613	6.32268	6.58694	5.71364	6.67597	6.18084	5.74291	6.013	6.50288	6.51726	6.51002	6.62773	6.36712	3.44078
CDCA3	3.59641	4.34803	4.39859	4.28489	3.52403	3.96404	2.91506	4.25745	4.29295	4.29463	3.25787	3.25895	5.18316	4.03305	4.99965	3.91068	6.19562	4.26404	5.42199	4.96594	4.46	3.54459	5.10579	4.71011	5.18357	0.300564	3.93008	4.84524	4.20062	3.69524	5.23411	6.76022	5.37009	2.793	2.84271	5.27589	2.51822	4.8293	3.17639	3.0216	5.97449	2.60426	4.52492	3.24206	2.38808	5.02699	4.01738	2.98717	2.31665
CDCP1	4.39058	4.79898	4.32058	3.53554	4.35058	1.99831	2.5305	3.93093	4.64099	3.11925	2.33742	3.65393	2.28195	4.11641	2.94219	4.43283	4.80061	4.79554	2.71848	4.62325	4.31237	4.61784	5.17901	4.55733	4.7562	4.42281	4.57385	5.08465	2.20369	4.50635	4.98968	5.56939	4.37684	4.58166	4.42073	5.32808	5.27812	4.03474	2.63033	4.17069	4.1686	3.0749	3.47898	2.34145	3.87854	4.18444	4.41503	4.20623	5.01873
CDH11	4.00673	3.04954	4.35009	4.93879	2.38688	3.9355	5.02993	2.19923	2.8498	4.39987	2.8484	4.73281	2.14462	2.3764	5.12772	5.13965	3.96289	3.9668	4.40497	3.64804	4.7253	2.20006	4.06516	4.64199	3.54182	4.50397	4.99182	4.51584	4.36148	1.80445	2.52241	4.59825	3.43167	2.13393	4.07403	5.165	3.64679	3.27742	2.84695	3.38062	3.38062	3.38062	3.38062	3.38062	4.05384	3.38062	3.38062	3.38062	6.0269
CDH19	2.92973	3.45301	3.69785	3.4235	3.12814	1.70873	1.35916	2.81971	3.12319	2.41111	4.22917	3.54307	2.41617	2.71847	2.24092	3.35814	2.24362	1.31475	2.41556	4.19224	1.43091	3.70329	2.39055	3.95966	2.24155	2.00397	3.54906	4.30532	1.93104	3.98671	2.96492	1.25767	4.02949	4.19158	3.3655	2.20267	3.46511	2.87585	1.49585	1.50492	2.06581	3.09831	1.50492	3.28008	3.47372	3.26704	4.0732	2.59565	1.50492
CDH4	4.03635	1.99893	2.95632	3.31631	2.57404	3.0799	3.10413	2.78515	2.63989	4.40432	1.96595	2.28958	4.59029	2.51108	3.24845	3.7434	3.57115	2.56577	3.09999	2.20293	5.37114	2.68876	1.82732	4.60103	3.17536	2.62227	3.30728	4.1137	3.19869	2.24793	3.51364	3.99513	3.87086	4.89217	4.21584	2.53584	2.64402	2.07048	4.6152	2.79418	2.79418	2.79418	2.79418	2.79418	4.24141	2.79418	2.79418	2.79418	2.79418
CDH6	2.99836	3.5232	3.56534	3.09456	2.39469	3.79863	3.65344	3.53718	3.52656	3.91702	2.71857	4.22964	2.23454	4.12411	4.16416	4.11292	3.68404	3.44853	4.10271	4.1975	2.20693	4.12339	3.72004	3.86699	3.98689	3.73468	3.62443	4.11359	3.49294	4.62972	4.35393	4.43773	4.2366	2.16031	3.98912	2.61725	3.17193	3.97162	1.48357	1.11364	3.8327	3.6291	3.18539	4.01916	3.65436	3.65153	3.65854	3.40445	2.3391
CDH8	3.73021	3.42551	3.62345	3.46726	3.38345	3.99195	0.507197	3.89321	3.53545	4.0234	2.69795	2.97086	3.43679	3.49645	3.62421	3.79639	3.70821	2.12028	2.69344	3.35757	3.16509	4.09247	3.24149	3.9899	4.10447	2.53049	4.23943	4.50934	3.87105	3.64074	2.49333	4.04803	3.15358	3.78819	4.34119	3.00423	3.22364	4.1362	4.11017	3.79192	4.64561	2.35504	3.40484	1.93603	3.81154	3.46593	3.30022	2.96601	4.00476
CDK5RAP2	7.69216	7.49837	8.08705	7.30236	8.43039	8.14629	8.04006	8.06992	7.47051	7.5258	8.14629	8.65087	8.36798	8.46153	7.47837	7.63905	7.99935	8.07364	8.30128	7.08218	7.99484	8.00336	7.10018	6.63811	7.43041	8.1829	7.51632	7.22884	7.9674	7.10991	7.97319	8.69731	8.4181	7.64724	8.1942	8.74257	7.89401	7.74222	7.10645	7.42876	8.06344	8.10931	7.22848	7.39151	6.40271	8.43452	8.41121	8.6704	8.18573
CDK6	7.48045	7.55398	6.99434	7.62526	7.54137	7.65536	7.53763	7.03441	7.09538	8.11395	7.0227	7.25972	7.18904	7.14137	8.38541	6.5485	7.1622	8.22005	7.73815	6.79896	8.3309	8.05803	8.44214	7.31191	8.39991	8.69611	8.09333	6.54674	7.67251	7.58905	7.21798	8.43376	8.50417	8.39991	7.30399	7.83345	8.52034	7.49703	8.79989	7.98693	7.25504	7.67025	7.50045	7.65682	7.6021	7.70015	7.20456	7.43493	8.40767
CDK9	7.98653	8.19519	6.85645	8.27829	7.32247	7.31782	7.64661	8.16577	6.62119	7.56001	8.25399	7.90361	6.9144	8.30867	8.08028	7.73642	7.55661	7.63939	7.94469	7.02386	8.21614	8.0682	8.27628	7.95406	8.09759	8.50471	8.23468	7.98339	7.34816	7.44558	8.45123	8.00911	7.95737	7.91373	7.40249	7.63358	8.26599	7.70637	7.97452	8.25534	7.62934	7.62728	7.27747	7.38428	7.48824	7.51105	7.15567	7.66343	8.09808
CDKL1	5.88983	5.33086	5.30794	5.5776	5.49843	5.50815	4.09278	5.11681	5.03472	5.56523	4.99674	4.95691	4.36083	5.29364	5.62342	5.48469	5.76389	4.81324	6.36648	3.88226	3.51389	6.42531	3.5936	5.75034	3.68276	5.28124	5.70505	4.07748	4.35316	6.01655	6.05613	6.9051	6.07564	3.18887	3.75409	5.39752	5.54989	5.46325	6.47125	4.44062	4.07165	5.36519	5.06921	5.86292	4.92269	5.89057	5.8776	6.13773	3.69423
CDKL2	3.18363	3.07535	2.78819	1.92246	3.35505	3.01827	3.50607	3.48131	2.56288	3.35531	3.08311	3.58643	3.99926	2.81493	2.10233	3.27502	3.57241	0.94552	2.84562	3.69749	0.711509	3.37215	3.91474	3.86731	3.38812	3.29261	2.40837	3.818	3.30627	3.94044	3.05232	3.9627	3.93415	3.5773	2.69179	0.528973	3.9538	3.98813	3.367	3.50238	1.52269	4.29605	2.75072	2.61387	4.04538	3.92767	2.39336	2.57755	1.20934
CDKL3	4.96128	3.39103	4.94235	5.76064	5.15534	4.16129	3.20665	4.4686	4.15503	4.60134	5.81928	4.60732	5.71595	4.7171	4.09713	3.71868	3.15215	5.82712	3.39801	3.16882	5.01146	5.80942	4.48443	4.17894	6.4439	5.29959	5.24625	4.06939	4.57218	3.81136	4.78397	3.7937	5.53338	4.29951	3.33833	4.84547	5.21364	4.79711	3.6693	5.04518	4.61812	5.63889	3.9297	4.68958	5.5366	5.21614	5.27503	4.97758	1.62783
CDKN2B	3.11697	2.76092	3.19031	4.98572	5.68166	3.574	4.77807	4.80665	3.10395	4.1523	5.20626	3.30172	5.87018	4.4941	4.86089	5.12913	5.27637	5.29378	5.41569	4.68535	2.59816	3.2321	5.36539	2.8829	5.12043	4.3571	2.76551	3.52085	3.86372	3.10091	3.22015	3.15245	4.98129	2.81339	2.88348	4.75206	3.154	3.42461	4.37129	4.7188	2.85076	3.77005	3.46041	4.99993	5.59187	3.89289	3.92302	3.80051	2.85076
CDO1	4.64658	5.03161	4.50879	4.56463	1.50206	4.14164	4.62945	5.22594	3.91766	2.13535	4.26699	5.06127	4.14957	4.26529	3.99562	4.97527	2.73567	2.20345	2.88066	5.37937	4.49848	5.19499	4.47356	4.45381	5.86506	4.70608	3.00919	5.27099	2.17936	5.9435	4.96315	4.75888	3.19156	4.78408	3.70922	4.73143	4.25311	5.65587	4.81837	3.67082	3.75223	4.62051	2.0054	5.27367	4.41269	1.50039	3.83004	4.62903	5.39508
CDON	8.60029	7.83487	7.92354	7.58866	7.87438	7.31207	7.86856	8.39149	8.76011	8.81633	5.75035	7.55811	6.85211	7.14266	6.13466	7.48017	8.34814	7.68197	6.66743	8.83239	8.76116	6.72026	7.89083	8.17211	8.29463	7.43977	7.67476	8.39639	6.68763	7.75209	7.07878	8.14471	7.74875	7.25561	7.9092	7.81927	7.85208	7.78929	6.44184	0	0	0	0	0	0	0	0	0	0
CDS1	4.05379	3.96958	4.34509	3.2175	1.54167	3.19142	3.79919	4.37045	2.48497	3.14355	2.2637	2.79933	0.988931	3.76386	2.8611	3.63803	4.09073	3.09013	2.2467	4.21557	3.0416	4.02039	4.12948	4.1175	3.50353	3.97501	3.39703	3.76869	3.41442	3.08914	1.71752	3.61689	4.04669	3.9094	3.46213	1.90701	0.844909	4.21149	2.80206	3.12798	1.78393	4.4544	4.9693	4.20575	2.89878	4.72635	1.78393	3.66316	4.72215
CDS2	8.61026	8.86734	8.53474	8.2638	8.33177	8.41046	8.65641	8.29664	8.02994	8.5194	8.49078	8.56126	8.355	9.07423	8.14826	8.4046	8.1618	8.34302	8.48983	8.70103	8.31417	9.01883	8.4023	9.33447	8.65509	8.02717	8.97213	9.30383	8.69268	9.01112	8.91483	8.46779	8.50116	8.03431	9.21535	8.29119	8.71858	8.63724	8.91483	8.2826	8.51937	8.04047	8.03458	8.2164	8.75668	8.56547	8.39212	8.51476	8.65748
CDT1	1.77809	5.25624	5.47933	4.01742	4.92396	5.43025	4.7587	5.5789	4.66215	5.07079	2.78954	4.64275	5.14164	4.9937	4.7171	4.29132	6.59129	3.70821	5.98536	6.27886	4.62064	5.9698	6.475	7.33565	3.90289	4.54341	5.22155	4.82875	2.28077	6.48087	5.97005	8.12041	5.4076	2.15467	5.11737	3.28515	2.73701	5.04837	4.14647	1.84415	5.35831	3.5375	3.17964	3.16524	4.68249	4.85709	3.18456	4.96136	4.22896
CEBPG	7.96096	8.24298	8.53816	8.54983	8.76883	8.50615	8.87771	8.25771	8.45161	8.24569	8.51119	8.56745	8.5303	8.51187	7.89886	8.52834	8.49458	8.55633	8.38132	8.17776	8.69506	8.08297	8.84136	8.50869	7.84943	8.96039	8.66445	8.08297	8.45161	7.7977	8.22252	7.62933	6.90571	7.71393	8.79273	8.26902	8.35937	8.05286	8.20188	8.83049	8.23939	8.37872	8.27678	8.30845	8.19271	7.99012	8.00491	7.69736	8.20006
CENPJ	5.7965	6.32432	6.01461	6.73293	7.03187	6.66678	6.67947	6.1087	6.00432	5.65167	6.81262	6.7642	6.24441	6.58831	6.49835	5.72376	5.99725	6.66142	6.86924	4.33955	6.28003	6.23231	6.7478	5.63625	6.28778	6.35221	6.12247	4.93688	6.66142	5.01889	6.9677	6.60393	6.80447	6.68984	5.79631	7.1689	6.34114	5.82898	5.4593	6.11417	6.921	6.41883	7.00651	7.13414	6.94925	6.86497	6.71249	6.59459	5.83271
CEP152	5.69258	5.12161	6.41466	5.88679	5.73526	6.19183	5.99788	5.65815	4.90646	5.11225	5.95384	5.31559	6.26111	5.54907	5.19187	5.4635	6.10305	5.29854	6.25506	4.85057	6.20553	6.22396	5.0828	5.6604	5.87473	5.78074	5.2163	5.1415	5.76698	5.08722	6.50371	6.24712	6.16928	5.92139	4.94765	6.74848	5.32097	5.51324	4.31833	4.79012	5.79028	5.98759	5.77977	5.63249	5.29879	5.61604	5.73814	6.10488	5.01465
CEP250	4.40024	5.98221	6.48562	6.45655	7.22368	6.77286	6.4362	5.7409	6.15257	6.55302	4.69701	6.68206	6.00853	5.09736	6.34561	6.13198	5.80357	5.98722	6.18053	6.85406	6.17581	5.39793	5.61272	5.91461	6.92671	6.30611	6.08872	4.44837	6.64245	5.4414	6.44919	7.04602	6.86892	6.68144	5.27074	4.89619	6.99982	6.26492	6.28378	4.9767	6.9599	6.70133	7.34867	6.85028	6.21479	6.17844	6.83827	6.74311	5.75689
CEP63	7.84818	7.28604	7.54226	8.24395	8.16509	8.01435	7.43555	7.89308	8.01216	7.94406	7.03284	5.14467	7.02663	7.90428	7.05935	7.49734	7.91436	8.00426	8.15167	7.75332	8.68903	8.25519	8.08892	8.28642	8.37439	7.96741	7.9583	7.99485	8.12914	7.7567	6.54378	7.28762	7.40326	8.23199	7.99595	7.72012	8.04357	7.89435	8.61983	7.64514	8.22179	8.44772	8.31141	8.13748	8.43697	8.15891	8.00183	7.85321	6.71962
CEP68	5.95643	7.01012	7.15058	7.77538	7.89306	8.05466	7.2352	7.32568	5.73697	6.78555	6.95254	7.47396	5.84423	7.41757	8.17128	6.87088	6.30795	7.3779	6.21379	5.98045	7.80721	6.8406	7.7532	7.17767	7.83081	7.37543	7.6913	5.86242	7.7308	7.07945	6.1562	6.64869	7.66599	8.27522	7.45305	6.46701	8.65122	7.73509	8.45891	7.77366	7.11998	7.76894	7.77608	8.07236	7.54115	7.94372	7.60535	7.88634	7.40129
CEP70	5.62951	5.54564	4.88682	6.143	5.74775	6.08362	4.68297	5.23453	5.06398	5.09978	5.77873	4.17216	5.6877	5.02234	4.01705	3.71916	4.02136	3.65876	4.67568	4.74864	4.82296	4.11772	4.99496	6.51953	6.21794	5.22772	4.65943	5.96547	4.21558	5.28016	3.48009	4.79325	5.13827	4.14798	5.29923	4.98338	3.54165	5.39415	4.99845	4.93741	5.46475	5.55462	5.4143	4.86052	5.63566	5.6922	5.20784	5.33986	5.31654
CEPT1	8.18372	8.68423	8.42164	9.05519	8.73068	8.62939	8.80038	7.4579	7.76499	8.46565	8.6034	8.6272	8.24306	7.96858	9.47199	7.15648	8.03744	8.66243	8.81722	6.86606	9.38957	8.40548	8.9325	7.7069	9.36936	9.01823	9.29492	6.7775	8.79189	8.15527	8.04426	8.58622	9.42175	8.52972	7.48015	8.04464	9.09958	8.44702	9.6218	7.78159	9.05956	8.89978	8.85243	8.67016	8.68184	9.14764	9.25387	9.17136	7.06442
CFL1	13.0302	13.2383	13.4446	12.7889	13.3698	13.3698	13.3205	13.1977	13.1407	13.3698	13.6148	13.6148	13.5105	13.5105	13.8694	13.0608	13.2723	13.6148	13.3698	13.2383	13.804	13.1977	13.8694	13.5105	13.7297	13.2723	13.5105	13.3698	13.7297	13.4446	13.7297	13.8694	13.4446	12.4525	12.8896	13.4446	13.5105	13.3205	13.6148	13.2628	13.3311	13.1517	13.2403	13.2146	12.9641	13.4274	13.5302	13.3997	13.5811
CFLAR	11.192	10.5985	10.5793	10.884	11.1495	10.5161	10.6694	10.7601	9.97282	10.6495	10.4569	10.4968	10.59	10.5331	10.4173	11.1271	11.3003	10.9978	10.6717	10.7194	10.9944	10.0156	10.7017	9.46471	10.0165	10.3907	10.8281	11.0462	11.3708	11.2077	11.1609	10.2803	10.6791	10.1649	10.4974	10.893	10.3648	10.0409	10.2663	10.2166	10.7029	10.8922	10.3576	10.9304	10.4568	10.84	10.8495	11.4781	10.0934
CFTR	4.3801	4.44416	5.02681	4.91209	3.83457	2.77874	5.28673	4.8694	4.99502	4.31206	4.85407	3.03652	5.22268	2.53606	3.29869	3.85571	4.5431	2.51552	3.37555	4.64948	1.94516	3.00636	2.62405	4.90765	2.98717	3.7517	2.62083	4.68116	5.86259	3.81538	1.38913	4.96635	5.0676	1.60719	3.07896	4.07184	3.65512	4.76159	2.44956	3.83071	2.76541	3.5814	5.41317	6.38328	3.74552	2.76541	2.76541	3.07451	2.76541
CGA	1.59706	3.32041	4.10899	2.18288	4.74419	2.10737	3.88361	4.63348	3.5505	4.0235	4.27918	4.84788	4.55196	2.29788	5.054	3.74964	1.25488	4.30784	4.71277	3.62499	4.6904	3.94518	4.47064	1.14144	3.31475	3.39951	3.9266	1.42722	3.65171	1.96975	5.08966	4.84517	4.89633	4.75198	3.95056	2.50804	5.75774	4.37627	1.48665	3.09248	3.09248	3.09248	3.09248	5.36525	3.09248	5.521	3.09248	3.09248	5.25826
CGGBP1	10.1869	10.0727	10.3875	10.0171	10.3549	10.2989	10.0727	10.4942	10.2724	10.4133	9.49306	9.7947	9.70673	9.29647	9.67213	10.1437	10.0026	9.86754	9.7215	10.0119	9.95894	9.59035	9.83766	9.63626	9.52541	9.87924	9.41909	9.80931	9.88825	9.77211	9.91165	9.93474	10.1068	10.2387	9.9505	10.2724	9.60983	9.63149	9.4498	9.75755	9.90417	10.3012	10.2779	10.1338	10.2729	10.1906	10.2949	10.3483	9.50691
CHAF1A	6.52434	4.71082	6.57037	6.74446	5.862	6.5736	3.10952	6.24814	3.83191	5.25577	3.74074	3.50463	4.03231	5.91845	4.62213	4.92314	4.11404	4.09856	5.59171	4.40027	4.89646	5.55862	3.74982	6.81546	6.54683	5.73608	4.60271	6.28345	4.84717	3.65916	4.54685	3.46485	6.56377	5.13941	4.451	4.11318	5.72963	4.06631	3.48467	4.91909	5.78433	4.82067	4.07063	4.22483	5.06056	4.85029	4.79546	4.04597	5.78945
CHCHD3	7.43994	7.58548	6.88241	7.97131	7.94464	7.69197	8.03881	7.82469	7.69708	7.82138	7.77393	6.70075	6.75292	7.64043	8.34286	7.82101	7.24313	7.7286	7.82061	7.21269	8.06884	7.73729	8.36985	6.15858	7.77096	7.54238	8.19564	7.52509	6.41251	7.59673	7.15759	7.90735	8.65043	7.44853	7.55128	8.13525	8.26293	7.45623	8.0827	7.92897	7.70946	7.72878	8.0529	7.84223	8.03758	7.22188	7.66827	7.32703	7.82094
CHCHD7	8.46642	8.50359	8.426	8.73349	8.64394	8.42133	8.66488	8.21072	8.45809	8.39934	9.14702	8.49749	8.98186	8.63685	8.92135	8.33276	8.57856	8.56057	9.07121	8.65374	8.71353	8.8634	9.39773	8.50019	9.25932	8.98921	9.12198	8.39813	8.5679	8.39481	8.76814	9.29863	8.70246	8.57251	8.32901	8.69724	7.9839	7.50624	8.085	8.69172	8.39081	8.83632	8.63459	8.63909	9.17433	8.96346	8.91114	9.1373	8.3682
CHD1	9.76864	10.5006	9.81334	9.60139	10.3063	10.3749	10.1859	10.1769	10.1026	10.1936	9.17941	9.85266	9.21234	10.5163	9.87512	9.92974	9.71192	9.85065	9.72862	10.1725	9.6897	11.1181	9.48289	10.5558	9.63098	11.0922	9.59969	10.4039	9.89805	10.4807	9.46789	9.71616	9.57605	9.97032	10.7826	9.97521	11.0707	10.8723	10.9848	10.4533	9.85512	10.0117	9.88665	9.76166	9.63019	9.80226	9.80055	9.75209	10.873
CHD1L	7.35405	8.38669	8.04064	7.88748	8.20553	7.88648	8.04877	7.92929	7.80177	7.89065	8.00796	7.80744	8.06376	8.06713	8.44244	7.85931	6.25399	7.9529	8.10568	7.50893	8.67462	8.327	8.51922	8.02695	8.3231	7.92841	8.32912	7.24498	8.17707	7.82262	7.34646	7.74789	8.59958	8.16931	8.04712	6.54545	8.41272	7.94938	8.60772	7.80369	7.83807	7.77549	7.08464	8.02575	7.86379	8.6647	8.01342	8.26018	7.81242
CHD2	6.43703	6.86917	6.11276	6.2072	7.0915	7.01547	6.34674	5.88737	6.62921	6.68918	5.28747	6.14854	5.30727	6.99397	6.25778	5.66566	5.43744	6.28993	4.92223	5.82303	6.51812	6.08471	6.52287	6.51812	6.30749	6.80517	6.02577	6.31232	7.09776	5.87164	5.68908	5.10746	5.47848	6.74244	6.80517	6.351	5.76408	6.87158	6.98241	6.00174	7.69711	6.00174	6.00174	6.00174	6.00174	6.00174	6.00174	6.00174	6.00174
CHD7	8.21223	8.5067	8.01312	7.65968	8.05843	8.3784	7.80194	7.84781	8.30006	8.03592	7.4388	7.79219	7.98643	8.15015	8.66685	7.35486	7.82409	8.02712	7.52107	7.70742	7.76704	8.05042	8.11962	9.29742	9.25937	7.94668	8.2577	7.80194	8.57384	8.29292	8.4501	7.36816	8.60157	8.59904	7.88777	7.60131	8.92587	8.75448	8.82673	8.14722	7.92955	8.08977	8.01312	7.49903	8.06944	8.20838	7.85472	8.32881	9.10579
CHD9	8.64293	9.45519	9.69293	9.38735	9.18599	8.9001	8.94829	8.85897	8.98487	8.74684	8.69081	8.38903	8.88851	8.54968	9.16103	8.98178	8.85099	8.96643	8.78307	8.71245	8.97965	8.85664	9.11745	9.12829	9.05408	9.11272	9.39228	9.07096	9.5222	9.211	8.85897	9.362	9.62113	9.64877	8.55673	8.67949	9.00509	9.46617	9.4723	9.16987	9.264	9.44134	9.35369	8.77966	9.22231	9.25424	9.09246	9.20721	9.07916
CHEK1	5.02147	4.61349	4.11683	5.89674	4.60044	5.28274	5.59718	5.22184	5.26338	5.18091	6.6033	5.02869	5.10582	5.15577	6.24886	4.3667	5.37887	4.43395	5.7846	5.28205	6.27622	5.7388	4.44486	6.40501	5.6437	5.96517	6.19347	6.31796	5.07453	6.83961	5.3842	5.51451	4.97864	4.86244	5.90398	6.24734	6.25829	4.77779	5.175	4.46411	5.14165	4.98692	5.20437	5.13735	4.78249	5.01296	4.89063	5.36488	3.83441
CHFR	10.2203	10.2522	10.3423	9.7817	9.57053	10.0162	10.0587	10.315	10.5274	10.3678	10.0403	9.60553	10.1623	10.0339	10.051	10.3465	10.3566	9.87119	9.90404	10.679	9.83872	10.2123	10.0709	10.5004	10.2728	9.88017	9.90267	10.4487	9.91124	10.2287	10.2622	10.2748	9.89527	9.29422	10.5143	10.0415	9.72481	10.1701	9.56532	10.3298	9.9966	10.1643	10.3784	10.1788	10.3298	9.50905	9.79996	9.7059	10.0351
CHL1	2.14875	2.33508	1.57267	4.7008	2.32051	4.10781	2.05896	1.06679	1.28707	1.9935	1.49442	2.31272	2.12575	2.03378	2.46106	1.65453	1.24886	1.87685	1.63824	2.68659	2.47442	1.62005	1.2426	1.92722	1.40434	4.99029	2.78699	0.818684	0.818684	2.09579	3.90551	2.1525	1.87915	2.08538	2.00461	1.7726	1.72282	2.36262	4.72356	1.96113	1.96113	1.96113	1.96113	1.96113	1.96113	1.96113	1.96113	1.96113	1.96113
CHM	5.40203	6.34195	5.89579	6.93639	6.6688	6.64717	7.44062	5.82493	5.86455	5.28073	5.61589	6.41239	6.33619	5.64824	5.74398	6.72231	6.16214	6.73875	5.97607	5.30868	6.30047	5.87834	5.76669	4.75214	5.29282	6.20186	5.655	5.27799	6.21824	4.9164	6.46391	6.25673	5.44723	5.13386	6.56381	5.94265	5.66723	6.67717	4.91365	6.3103	6.55617	6.31089	6.12351	6.48176	6.69247	6.36	6.59987	6.6395	4.83148
CHML	5.93127	5.97789	6.76479	5.87836	6.6563	6.58844	6.57873	6.74497	7.4089	6.44625	3.88381	6.25401	5.29273	6.05415	5.37852	6.35199	5.61524	6.37225	5.92366	5.97	5.91118	6.28691	5.64527	5.44271	5.55793	7.03812	6.04439	5.3282	5.47014	4.50627	5.51095	5.81466	5.90438	5.95088	6.24567	5.6085	5.79632	5.98314	5.26484	5.40272	5.69531	6.17753	6.02574	6.2102	5.63681	6.26412	6.42494	6.06907	6.59846
CHORDC1	7.37847	7.56252	6.86347	6.08629	7.4902	5.56252	7.00555	7.95131	7.3411	6.76558	6.73169	6.89388	7.11211	6.56494	6.52731	7.26343	6.47617	7.32164	6.68078	6.79598	7.28728	7.09937	6.51581	7.36478	5.72505	6.94633	6.04993	7.78329	6.33245	7.79534	6.12269	5.84923	6.93797	7.55278	7.27226	7.27427	6.1354	7.48513	8.14964	6.37942	7.00087	6.93947	7.03714	7.67369	7.22447	7.16768	7.4787	7.56502	6.40434
CHPT1	8.73044	8.62034	9.30035	8.68805	8.75043	9.19459	10.1526	8.83096	7.84832	6.6107	9.50241	9.00663	9.90903	9.82667	9.37579	9.57316	9.14832	9.91793	9.74898	8.69554	10.406	10.0091	9.01466	8.72836	9.69965	9.94803	9.70162	9.56228	10.0388	9.39687	9.2731	8.93409	9.44146	6.71336	7.22324	9.31535	9.95551	9.04097	10.7153	10.1792	8.36983	8.54615	9.13305	9.11372	8.46886	8.57571	8.38952	8.15682	9.39397
CHRM3	2.96452	2.79299	2.63736	0.533875	2.88128	3.09894	2.46888	2.78379	2.65293	2.95296	1.17247	3.11986	3.09878	2.59929	2.03037	2.95861	3.00998	3.26748	2.77699	2.23297	2.07913	2.2214	3.53538	3.13317	3.76006	-0.145184	3.20398	2.65248	3.13672	3.34461	0.727892	1.82949	3.77445	3.17056	2.37592	3.1	3.28512	3.13341	3.65848	3.81256	1.70101	3.68597	1.70101	3.92841	3.16644	4.09841	3.72041	3.09091	2.56113
CHRNA10	6.04925	6.12369	5.57542	6.01448	5.73511	5.05675	6.28643	5.94641	5.86718	6.37201	4.40082	4.6254	2.69448	5.6717	5.88233	5.3206	5.82928	5.42348	4.1788	5.55965	5.95006	5.88475	3.98154	6.54948	4.63201	5.92848	5.8028	6.0626	6.04448	5.50792	4.55414	3.18654	4.56096	6.19483	6.32276	4.49417	3.65724	5.66717	5.59008	4.31831	5.46473	5.26932	5.4375	5.01771	5.71131	5.68663	5.66156	6.04688	5.38859
CHRNB2	2.71916	3.58605	2.88813	3.76415	5.01398	3.45896	4.27559	3.03283	3.1712	2.5562	5.337	4.00623	4.13059	5.02526	4.07373	4.51221	2.84387	5.21857	5.73293	2.34073	4.0975	4.18214	4.51163	3.69438	4.9087	5.04879	4.01257	2.48008	4.06445	2.80474	3.71506	3.23928	4.06287	5.40863	3.64084	5.14904	5.40879	2.89001	5.6569	4.24477	3.57137	4.52275	3.57618	3.00762	4.0851	4.41878	5.0865	2.74665	3.42329
CHST1	5.26183	5.66808	6.24003	5.3345	4.97133	4.65024	5.16146	5.32862	6.68668	5.67382	6.6454	5.21992	5.35608	4.46314	5.81945	6.66792	5.93872	4.43303	5.34966	6.23929	5.25884	4.85134	4.6824	6.69768	6.65824	5.69419	5.65819	6.47598	5.34908	5.86894	5.18034	5.15068	6.22748	5.18558	6.85121	4.09186	6.06274	6.27212	3.96232	6.4456	4.3136	5.88606	6.19593	5.13923	6.54275	6.71134	5.29846	3.78842	3.78842
CHST11	4.88702	5.59549	6.4876	7.27289	5.9593	6.51038	6.83564	6.21106	6.41282	5.09777	7.01723	6.50331	6.75147	4.4385	6.29284	7.31132	8.07011	6.84954	7.25597	6.83311	6.92466	5.72115	6.39394	5.2206	5.34761	4.52521	6.46208	6.11207	6.61768	6.55925	7.35494	6.28551	6.18115	6.1326	4.88884	6.50612	5.47491	6.08692	6.19387	6.81509	5.73341	5.36843	6.31282	5.82419	5.78405	5.40666	5.74642	5.59865	6.86253
CHST12	7.59531	8.71253	8.81694	9.29276	9.72432	9.32846	9.12401	8.1415	7.74061	8.50891	7.92684	8.9172	8.27951	8.44529	8.82623	7.96929	8.60544	8.78817	8.25676	7.75521	8.28666	7.10698	7.98568	8.85665	8.87224	7.93679	8.51746	7.55365	8.95487	7.46242	8.6562	8.14084	9.19415	8.77816	7.28665	7.8745	8.61075	9.27005	8.41074	7.47962	8.62544	9.16538	8.71724	8.12671	9.16716	8.86432	8.79388	8.86024	7.84532
CHST2	5.75408	7.15403	5.7633	6.66713	8.00694	6.54962	7.50029	6.6402	7.13492	5.81697	6.43216	7.327	6.20036	7.1115	4.7778	5.73285	7.34542	7.37831	7.32892	7.63061	7.80547	5.87888	8.10698	7.8004	7.90666	6.2513	4.72522	6.37009	7.36597	7.29207	6.06583	5.98451	7.68548	7.34115	7.26655	6.21598	7.0922	5.8493	6.27403	5.77885	8.56154	7.35887	6.91414	6.3861	6.63087	7.06585	7.3246	7.20523	6.06924
CHST5	4.4805	4.65478	4.7252	4.74336	1.3689	4.61568	4.48883	4.7561	4.60359	4.39594	3.88442	3.83	3.15141	4.51573	3.38139	4.67535	4.47487	3.22846	4.05902	4.84838	3.34412	2.50229	4.83519	5.04163	4.69518	4.28742	2.93259	5.00811	4.08873	4.70494	4.59291	4.8154	4.21229	5.10522	4.37846	4.4846	4.91658	4.74392	3.472	2.54894	4.13183	5.54216	5.75727	4.5429	3.67355	4.37398	4.2632	4.03887	4.37559
CIAPIN1	7.60902	6.90389	7.3078	6.95965	7.70266	7.58595	7.66982	7.50278	7.87996	7.22765	7.64125	7.35832	7.92542	7.66958	7.2929	6.66034	7.47484	7.46083	7.5777	7.14259	6.06197	7.34379	7.54972	8.11806	5.41008	6.91599	7.82368	7.99236	7.73119	7.50426	7.05507	7.35424	7.86586	7.63516	7.03894	6.32297	7.81214	7.66204	8.09535	7.25499	7.43032	7.70485	7.83094	7.97041	7.74983	7.07586	8.08543	7.40628	7.0123
CINP	4.75308	5.74255	6.18912	5.43914	5.79363	5.57342	6.28236	5.58067	4.47227	5.18337	5.47172	6.18166	6.04304	5.68789	6.59363	5.64911	6.15997	5.14464	6.42244	6.67948	5.10752	4.76655	6.07961	6.6742	3.9265	5.37481	5.70164	6.97099	4.57548	7.41299	6.5459	5.76821	5.79648	6.74406	5.61636	5.78217	6.18582	7.75759	5.493	5.47521	5.59083	4.82307	5.2315	4.62251	5.06705	5.5635	5.27708	5.76404	6.17427
CIRBP	11.2601	10.7259	11.5858	10.9662	11.8	12.0281	11.5832	11.3484	11.0662	11.1566	10.9571	11.0963	10.9704	10.9314	9.98146	10.5673	11.0413	10.8386	11.1742	10.4991	10.4358	10.2744	10.1377	10.6771	10.4218	10.2933	10.0476	10.0718	10.7977	9.91496	10.6854	10.4409	10.281	10.2781	10.7247	11.1587	10.276	10.5757	10.6116	11.0451	10.7916	10.6149	10.2335	10.5247	11.0235	11.0887	10.8318	10.8368	11.4588
CISH	7.90958	7.63443	8.18322	8.3858	8.98216	9.31188	8.96285	8.55856	7.47847	7.65681	8.46609	8.10146	8.51296	7.34554	7.74473	8.02998	8.60984	8.01207	8.90718	8.12531	8.0793	7.58792	7.2984	7.58848	7.85632	7.3907	7.11588	7.81322	7.99489	7.36922	8.48378	7.76489	8.0688	8.2227	7.57036	8.19443	7.0509	9.78965	7.02597	8.01176	7.1988	8.16862	8.97461	8.97581	8.17136	8.33874	8.84044	8.76951	8.45881
CITED2	7.84617	7.54902	8.22484	7.69772	8.60567	7.93518	7.16243	7.78773	8.16903	7.58754	9.35982	8.42864	8.36934	7.06284	8.03315	7.77748	7.62754	7.92861	7.93936	8.05447	7.62129	8.49831	8.35421	8.37938	8.19926	7.83115	7.95065	7.76567	8.05037	7.77461	8.09595	7.8422	8.80517	8.35499	8.74287	8.4987	8.22817	7.63101	7.96483	7.97999	8.2647	8.28412	8.52646	8.72502	8.35895	8.14738	7.98795	7.77261	7.99685
CKAP2	7.76791	8.03103	8.30977	6.98196	7.3211	7.64828	7.74113	7.97763	7.87964	7.64508	6.48662	7.79902	6.28947	5.35374	7.81882	6.13807	7.23571	6.68269	6.50079	5.81901	7.59463	7.37732	6.33095	7.43162	8.42561	5.81125	6.06587	5.88982	7.41158	5.89108	6.63076	6.48919	6.89291	8.23077	6.106	6.91143	5.33105	7.27889	8.11049	7.187	7.82299	6.5658	6.47951	7.30634	7.19366	6.56379	6.20247	7.33958	6.48685
CKAP4	10.144	9.89226	10.1699	8.03431	8.40165	7.74392	8.10439	10.1127	9.75525	9.95399	9.17839	9.87298	7.88172	9.56704	9.77229	9.1863	8.88481	8.49766	9.35832	10.0564	7.53229	9.91089	8.67134	10.3695	8.28449	9.81042	10.0053	9.74745	10.3116	9.53872	8.48711	10.441	9.39886	8.48968	10.2645	8.83414	8.63506	10.2223	8.88285	10.021	8.73724	8.71231	8.67929	9.10088	8.54546	8.40013	8.30036	7.86222	9.62787
CKLF	10.6925	10.6815	10.7006	10.821	10.5944	10.0536	10.6637	10.8953	10.0356	10.3625	11.4124	11.2185	11.2897	10.7042	11.0812	11.8026	11.6224	10.6542	11.3709	11.3709	11.1804	10.9774	10.8829	9.90606	11.1397	11.0165	11.3709	11.5954	11.0188	11.2946	11.4868	11.2008	11.1726	10.9162	10.413	11.233	10.6068	10.4361	10.0169	10.8532	10.8944	10.7704	10.6601	10.9871	10.8729	10.8148	10.9032	10.3228	10.4795
CLASP1	7.99439	8.59098	8.4447	8.16921	7.51035	8.21683	8.04449	8.29425	8.26519	8.24528	8.20604	7.85026	8.00822	7.89788	8.85464	8.2141	8.05639	8.10039	7.74259	8.2205	8.18308	8.87687	8.77791	7.85378	7.41539	8.50216	8.21608	8.29039	7.84043	8.28737	8.62793	8.76596	9.12263	8.19845	8.56356	8.36198	8.60148	7.51504	8.99677	8.55118	8.01765	8.46002	8.34511	8.30438	8.41264	8.26596	8.18699	7.78572	8.90886
CLASP2	6.88561	6.72817	7.21404	7.49888	6.86326	6.46832	7.14969	7.14164	6.84636	6.95077	5.86231	6.92138	6.96511	6.95514	7.23351	6.70739	5.75724	5.60826	6.37887	7.19922	7.20469	7.17703	6.68976	7.06474	6.56473	6.59955	6.77894	6.50605	5.03445	6.21255	5.77326	6.68655	7.35349	5.91945	5.60189	7.38734	5.90803	6.78849	6.73343	6.574	6.51241	7.11983	6.6016	7.19666	6.97483	7.00182	6.94261	6.81501	5.22876
CLCN4	3.94186	3.8522	3.86151	4.00484	4.1196	2.56271	4.09134	4.35717	4.57903	3.73187	1.39696	3.76731	5.01885	2.99168	3.9279	4.82451	4.60759	1.82697	4.98963	4.83317	3.18158	2.52876	4.59111	4.67579	1.39696	4.91824	4.13652	4.59924	4.58091	3.09502	2.52427	1.73984	5.25705	1.86444	4.4991	5.03046	2.83976	4.80529	3.77025	2.93667	3.68885	3.68973	5.29767	4.37986	4.70357	4.45641	4.41247	5.37805	2.75152
CLCN5	4.74127	4.07702	4.19988	4.62298	4.04125	3.93902	4.29358	3.88692	4.0616	4.49899	4.47462	3.54944	4.82455	3.61509	4.16161	5.02219	4.72459	4.94779	4.33938	5.41818	5.14078	4.501	4.91771	4.60652	4.6609	3.72906	5.0202	5.12848	3.61509	6.03108	3.83804	3.90097	4.39029	4.02573	3.88951	3.88787	3.78535	3.84983	3.70658	4.61095	4.72259	5.66258	5.67979	5.01439	5.65874	5.01307	4.16003	3.15584	2.56467
CLDN1	4.24241	4.74194	4.57106	3.13059	1.01598	2.98756	4.08022	4.16056	4.44548	4.43017	3.59992	3.75049	3.53427	3.28712	2.64518	4.11928	3.70338	4.51964	1.94417	5.80383	3.36187	4.78946	3.35916	5.94677	3.50435	4.10157	2.59667	5.03655	3.49097	5.1416	3.19228	3.29716	3.28863	4.22246	5.29169	4.46286	3.52649	5.22333	3.62148	3.68115	3.68115	3.68115	3.68115	5.5715	3.68115	3.68115	3.68115	3.68115	3.68115
CLDN11	2.06555	5.08726	3.69157	3.24379	4.11506	5.8698	2.26114	2.98327	3.95053	4.63988	4.61129	2.08236	4.32669	3.14549	2.11341	4.09242	3.73364	2.87754	4.41506	3.00076	2.71428	2.08959	3.28383	2.71307	3.26803	2.86009	2.90999	2.82476	2.98522	3.17577	3.88962	2.09892	5.66145	3.93928	4.15512	3.09313	3.23123	2.4962	1.92376	3.28199	3.28199	3.28199	3.28199	3.28199	3.28199	3.28199	3.28199	3.28199	3.28199
CLDN18	4.39335	3.57231	3.70282	4.8117	3.80854	5.24283	4.71333	4.17797	3.91274	4.65734	4.52939	4.82983	5.11266	2.62908	2.35283	4.9276	4.73067	4.49818	4.19614	4.51276	3.73188	3.36615	5.02296	4.83268	3.34971	4.44511	5.13053	5.22862	3.87847	4.14496	4.62094	2.59806	4.17746	3.96774	4.47071	5.50662	4.83831	4.40314	5.15661	4.59649	3.61899	3.42987	3.42987	5.57366	5.5318	3.42987	4.72845	4.82494	3.42987
CLDN6	2.86133	3.72281	3.40874	3.44727	3.86151	3.73805	2.02795	3.16743	3.2323	3.68349	4.38644	3.5411	4.07146	5.01856	2.12158	4.53939	5.24046	4.52326	6.66417	3.2811	4.31489	5.94277	5.41902	5.12424	4.1258	3.77868	3.65155	3.14816	5.26198	3.9139	3.62473	2.02487	4.73989	3.73855	3.3393	3.14225	3.2597	5.22548	4.32484	3.41514	2.58623	4.03445	4.90743	2.50752	4.89127	2.50752	5.36212	4.00476	6.43265
CLDND1	8.89505	8.9693	8.94671	9.76428	9.47817	9.40262	8.95069	9.88664	8.76434	9.31526	9.06628	8.78878	8.73309	8.77612	8.14105	8.87883	8.56753	9.5067	8.77851	8.6802	8.53308	8.3173	7.36404	8.88953	8.22504	9.04042	8.23412	9.08942	8.72756	8.58184	7.12897	8.27636	9.03795	9.61558	9.28803	9.00086	8.97807	8.80443	8.6601	9.21424	8.52209	9.00918	8.56578	8.67883	9.09729	8.79075	7.87312	8.37482	9.6467
CLEC2D	10.8352	10.8013	10.512	9.95183	10.2416	10.6989	9.86705	10.5741	10.9101	10.5621	8.94174	10.1736	9.30668	9.21667	10.4383	9.13802	9.55661	9.67653	9.14883	9.77187	9.60103	9.61469	10.02	9.94981	9.72713	10.5677	8.87755	9.10508	10.0498	9.4797	9.61025	10.9524	10.3797	9.91458	9.87322	10.561	9.62324	10.8826	10.5561	10.1373	10.1901	10.6478	10.2919	10.3913	10.3968	10.731	10.6478	10.6173	9.82717
CLEC4E	6.86432	6.05444	7.3941	6.913	6.50255	5.89021	7.17381	6.81856	6.17647	5.67814	7.87376	7.00769	8.56391	6.91032	7.41329	8.31661	8.74202	7.56835	7.29085	7.43982	8.24209	6.97694	8.3491	6.63119	7.42375	8.10162	8.55772	7.23649	7.37031	8.01586	8.35392	6.99376	7.45806	6.89492	6.09483	7.99562	6.75946	6.93013	6.06026	7.2253	7.38863	6.67292	6.36911	7.29328	7.18228	6.7163	6.59851	6.13769	6.00633
CLEC7A	7.97638	8.40785	7.88422	9.06951	8.53875	6.12608	8.73643	8.12832	5.79222	7.7163	6.6677	5.81673	8.76763	6.49231	9.00282	8.74145	8.33298	8.39684	6.94294	7.80326	8.42246	8.02995	6.8482	8.63361	6.52032	8.58386	8.43159	8.68425	8.89711	7.98766	8.29896	8.96286	8.54707	8.30427	6.9518	8.2674	6.71903	7.97568	7.76146	8.84558	7.60423	7.51497	7.08456	7.90089	7.46048	6.72536	7.05511	6.3408	7.27938
CLIC5	5.07446	4.29667	4.82942	5.64483	5.50305	4.25747	5.74588	5.38565	5.02794	4.77704	4.33165	3.97559	4.76433	5.56206	5.02249	4.32416	4.13578	3.63677	3.88544	5.3217	5.81647	5.49668	5.2771	4.28484	5.52948	5.57685	3.85552	5.0471	5.07318	4.59953	4.61624	5.94818	3.55624	5.11841	4.2512	6.19913	5.68977	4.39236	4.87741	4.50754	4.50754	4.67932	5.88257	6.80064	4.87989	4.50754	4.50754	6.59619	4.50754
CLK3	8.94991	8.91659	9.18262	9.11204	8.41423	8.80418	8.41484	8.8364	9.30701	9.10202	8.82298	9.09144	9.5523	8.98843	8.38209	8.98617	8.93972	8.88044	9.1081	8.8649	8.41537	8.75817	9.00579	9.28379	8.14606	9.01147	8.37861	8.54581	9.00526	9.03172	8.99364	8.89468	9.11316	9.11204	8.88234	9.06654	9.41598	9.06256	9.08261	8.91041	8.9574	8.71552	8.81108	9.10822	9.23437	8.93864	9.09115	9.436	8.25255
CLK4	8.09792	8.43759	8.38207	9.10035	9.00013	9.08006	8.87003	8.21447	7.94273	7.49666	8.23494	8.63287	8.10009	8.3916	8.38768	8.18131	8.07656	8.3554	8.2854	7.75284	8.88357	8.39493	8.47446	8.21706	8.33499	8.85376	8.92098	7.67022	8.42799	7.83618	7.61511	7.53935	6.85724	9.01772	8.08844	8.47419	8.57888	8.64133	9.09167	8.74097	8.25248	8.68718	8.42418	8.68351	8.4866	8.58413	8.53234	8.77466	8.50258
CLMN	4.22366	3.69005	4.21835	4.70548	5.6712	5.6007	6.30079	4.8039	5.28199	4.96612	7.10705	5.40901	6.13362	5.98902	6.46512	6.41321	6.15771	5.23824	5.80151	4.6051	7.66827	4.92968	5.41103	5.79196	4.78199	5.17632	7.02481	6.6657	6.50317	4.44994	5.75729	4.68772	4.84487	6.52467	4.55886	5.19028	6.31206	4.58724	5.81505	6.15404	5.65607	4.10076	4.75501	5.92071	5.45458	4.09456	4.68093	4.10786	5.86672
CLN8	7.13012	6.58126	6.59303	6.10423	6.27944	6.24143	6.17728	5.86429	6.77094	6.05208	6.01132	5.17306	6.14911	6.51965	6.77748	6.40788	6.25042	6.62598	5.17261	6.57647	5.90496	6.86696	6.32845	6.98725	4.99277	6.1275	6.5064	5.79273	6.34547	7.00775	5.26153	5.426	5.09671	5.83637	6.09943	6.18707	7.16407	6.70475	6.90209	7.22507	6.30893	6.40712	6.43767	5.93385	5.24227	6.7445	5.96358	6.19108	6.3883
CLNS1A	10.0421	10.0505	9.84863	10.3446	10.4876	10.3145	10.6264	9.69227	9.56757	10.2084	9.93062	10.4005	9.89018	10.284	10.842	9.36723	9.20672	10.0071	10.3229	8.98971	10.3846	9.68803	10.2102	10.1108	10.6594	10.1235	10.2569	9.46805	10.5757	9.7129	9.35389	9.95629	10.5407	10.7868	9.8091	9.76024	10.6972	10.6199	10.9935	10.2751	10.2051	10.2916	10.3688	10.2181	10.6536	10.6668	10.717	10.3282	9.92647
CLOCK	7.65049	7.69039	7.42714	7.47674	7.47598	6.98936	7.45317	7.41035	7.10773	7.59057	7.11741	7.32889	6.88647	7.3672	7.06117	7.23768	6.78403	7.40829	7.24879	6.84577	7.15424	7.14663	7.2067	6.69954	7.41968	7.32674	7.37795	6.76899	7.52061	6.46347	6.94947	6.7167	7.73104	7.68693	7.20155	7.08459	7.5173	6.72694	7.49038	6.97644	7.08253	7.10041	6.69219	7.31845	6.74999	7.49352	7.20594	7.54512	7.29546
CLPB	4.04826	3.56925	3.25663	6.46619	6.27423	5.92828	5.35372	2.08096	4.09054	5.64142	3.24678	3.90315	2.81441	3.60585	4.27546	4.6942	5.14249	5.39323	3.93738	4.68857	5.02367	3.28765	5.62638	3.90743	4.94019	5.73429	6.33617	4.42868	4.25924	2.36096	5.17661	4.01935	2.94928	2.91186	2.89338	3.49495	4.70543	3.57405	4.70952	5.4991	3.76965	3.76965	6.43171	7.38919	5.00521	3.76965	3.76965	3.76965	3.76965
CLPX	8.16318	7.60071	8.29671	8.46852	8.43247	8.54565	8.59618	8.68754	8.16585	7.78481	8.17867	8.76423	8.50196	7.69227	8.21321	8.45504	8.56153	8.216	8.39937	7.81149	8.3414	7.36758	8.4517	7.37986	8.21219	8.01511	8.14656	7.55122	8.0141	7.44574	8.37382	8.09103	8.16617	8.60466	7.55954	8.50078	7.66867	7.62301	7.41336	8.40874	7.98184	8.08818	7.85062	8.14452	8.42851	8.34921	8.37418	8.21665	8.03078
CLSPN	4.90711	4.88873	5.40254	6.14444	4.66598	4.88197	4.50217	5.34847	5.17079	5.41557	3.85044	5.20282	4.49172	5.16229	5.35141	5.79508	6.54045	4.78122	4.14993	5.09499	4.89995	5.63159	5.44468	4.88197	5.23944	5.41331	3.93437	5.87741	5.37517	5.33854	4.37453	6.7298	4.98813	5.76505	5.26331	4.18568	5.05716	4.76688	6.10663	5.8929	5.29818	5.62142	3.19576	4.99321	5.31213	5.21064	5.54277	5.25239	6.07113
CLSTN2	3.3924	5.8448	5.65323	3.65798	3.99938	5.47664	3.19382	5.89061	3.60082	5.14119	5.55605	3.44441	5.06967	2.5655	4.08614	5.40173	2.65213	4.03602	6.19224	3.37125	4.70753	3.60387	4.02472	3.31158	6.44713	3.64321	3.48475	3.46661	3.64438	5.62466	5.0216	6.51457	4.32631	4.92918	5.28908	5.05555	4.42832	3.58288	2.37563	7.94501	3.98664	3.98664	3.98664	4.09043	3.98664	3.98664	3.98664	3.98664	3.98664
CLTC	8.05677	7.67103	8.36119	8.74545	6.70737	7.03094	8.58186	8.01631	7.51425	7.15746	6.877	8.28082	6.50635	7.99303	7.16783	7.1111	6.77258	6.26362	8.08413	8.43426	7.97296	6.73563	8.6044	6.36154	7.22671	6.64887	8.04641	8.00321	7.99091	8.3854	8.20377	6.96841	8.02975	7.86099	7.91365	6.95184	7.49618	8.09682	6.27898	7.72843	7.46584	7.33421	7.45568	7.60769	7.79103	6.85361	7.08334	6.63904	7.94598
CLUAP1	8.59656	8.49523	9.86386	9.42756	9.38462	8.06444	9.79856	8.68787	8.52539	8.90614	8.68239	9.14749	9.67863	8.23393	10.2209	8.22537	8.47423	9.63584	8.70737	8.73173	10.0149	8.12996	9.57042	8.58357	9.225	9.72956	8.18397	8.28635	8.63892	8.69306	9.76669	8.59433	8.83065	9.92671	8.75306	8.0065	9.84219	8.84086	10.3703	8.79955	9.03204	9.60608	9.26932	9.58542	9.54418	9.69304	9.85008	10.0548	8.43276
CMAS	7.9562	6.69301	7.22149	8.23218	8.08459	8.03084	7.64627	7.46927	6.92315	7.66674	7.38944	7.21571	7.54798	7.96804	8.46908	7.33792	7.4551	8.06233	7.53937	6.8898	8.66642	7.35172	8.23441	8.35492	8.74603	7.90278	8.33999	7.02771	8.04136	6.81008	7.59428	7.86164	8.27267	8.06055	7.07588	7.74694	8.62526	7.84372	9.26732	7.81109	7.70474	7.79548	7.70566	7.97127	8.10347	7.63941	8.2162	7.69204	6.74102
CMKLR1	6.22664	4.47396	6.27068	6.58335	6.5085	6.96046	7.26327	7.35986	6.07573	5.64039	5.94148	6.47236	6.81946	6.17358	4.10346	6.20947	7.03632	5.81184	7.13984	5.94941	6.37581	4.83472	6.57917	6.68013	6.63454	6.02875	5.23278	4.7504	4.44711	4.67391	6.35167	4.75865	5.52707	6.19833	5.66869	6.83018	5.79659	6.79017	4.18059	6.06657	6.35801	7.0571	6.64901	6.95765	7.13779	5.59305	7.18284	6.68182	3.85726
CMTM6	11.2169	11.4794	11.4388	11.0437	10.7582	10.5681	11.0454	11.1845	11.6456	11.4029	11.1872	11.1534	11.2103	11.0773	11.4113	11.9141	11.8709	11.5088	11.2211	12.0706	11.6284	11.7405	11.5947	11.4794	11.5637	11.4666	11.3376	12.1395	11.4206	11.9647	11.3074	11.3984	11.2654	10.5818	11.351	11.4866	11.4576	11.2366	11.3376	11.9093	11.6305	11.1286	11.1128	11.4689	11.2082	10.7866	11.1736	10.7126	11.1191
CNDP2	8.92165	9.10881	9.03699	9.13264	9.48983	9.26093	10.0751	8.58541	9.05875	8.52314	9.07716	9.98612	10.1612	9.93509	10.1832	8.98759	8.95158	9.7616	10.0939	9.07557	10.6455	9.24517	10.5334	9.08347	10.1293	9.75405	8.62042	9.09857	10.2268	8.94698	10.4393	10.8749	10.8022	9.24004	9.01887	9.93058	9.93232	8.91303	8.92867	9.20135	9.81343	10.0912	10.0517	9.46119	9.71721	10.0774	10.1459	10.04	8.59162
CNGB3	7.54891	6.74313	5.73726	7.94739	4.7592	4.77279	6.13832	7.72974	5.56859	6.36952	3.72472	5.38977	4.70571	6.49215	4.66718	7.04584	4.85017	3.84539	7.44309	7.648	6.79159	7.4439	3.56904	8.01365	7.03188	7.1962	4.02105	7.35979	3.27665	6.98669	4.72384	7.37365	8.0646	5.09554	7.00472	6.88611	7.74046	7.63293	5.93826	0	0	0	0	0	0	0	0	0	0
CNIH3	3.23017	3.54555	4.13958	4.56651	4.08311	1.72268	2.36173	2.21685	1.13974	1.69586	3.08037	1.85029	1.22213	1.35466	4.78748	2.72744	4.18745	1.50025	1.47208	1.4283	1.56098	1.85674	3.71598	2.45324	2.84483	4.83448	2.17104	4.56517	3.15704	4.65276	4.03343	1.54793	2.07117	2.70843	3.59161	4.33705	3.39136	4.49601	2.23971	2.69335	5.8811	2.69335	2.69335	2.69335	2.69335	2.95555	2.69335	2.69335	2.69335
CNIH4	9.29363	9.4648	9.44869	9.69132	9.36029	9.18008	9.58474	9.23054	9.46025	9.185	10.145	9.36549	9.96666	9.4211	9.97609	10.5091	10.3295	9.89294	10.1606	9.82376	10.2559	9.7794	10.2897	9.97096	10.1752	9.58806	10.1622	10.1692	9.30817	9.71888	9.99759	10.343	9.4377	9.2829	9.24916	10.0149	9.18286	9.47656	9.24836	10.1127	9.6457	9.75342	9.46282	9.66566	9.32682	9.21905	9.58036	9.44543	9.75827
CNKSR2	6.07383	5.72329	5.49971	5.40624	4.83533	5.10413	4.48798	5.67825	5.91404	5.42277	0.738947	4.81592	4.18371	4.87685	5.30189	4.32868	4.85046	4.99675	4.37369	4.0169	4.68072	5.09279	1.84652	4.67723	5.29327	5.0638	4.2073	2.7753	4.51218	4.33296	3.81209	4.13741	4.96339	5.25089	5.5731	5.62273	5.13767	5.43575	5.65495	4.6476	5.27632	5.68323	3.51086	4.6476	5.90261	5.5388	5.75567	5.3249	3.81614
CNOT2	9.14881	9.05537	9.06744	9.1902	8.82032	8.99064	7.71099	8.56332	8.68879	9.01268	9.62192	9.02274	9.60862	8.74594	9.3554	8.7846	7.74082	8.51693	9.36751	8.83801	9.30863	9.02646	9.19496	9.52187	7.9516	8.9795	9.16452	8.87063	8.8954	8.62796	7.68886	9.30214	9.43049	9.13646	8.88561	8.83878	8.1903	8.98806	9.40105	8.92776	8.49133	8.96831	8.4599	8.63396	9.15389	9.32018	9.12943	8.88571	8.7505
CNOT3	6.45592	7.42838	7.32721	6.99513	6.77339	6.93713	6.86921	6.78429	7.2888	6.76681	6.60087	6.90813	6.92969	6.7199	6.66802	6.84887	6.95682	6.81968	6.86188	6.46418	5.9196	6.53914	6.97685	6.39682	7.47886	6.88995	6.97503	6.6169	5.83176	7.13741	7.13492	7.08646	6.42603	6.37679	7.2716	6.15306	4.57669	6.8902	6.40807	6.97846	6.68763	6.83378	7.37195	7.25317	6.99117	6.96483	6.55749	7.05029	6.69408
CNOT7	10.0812	9.87173	10.0571	10.29	10.3647	10.1946	10.185	10.0391	9.80401	9.63528	10.0542	10.2015	9.91578	9.91376	10.0967	9.91077	9.96367	10.1219	10.1029	9.66536	10.1879	9.99497	9.97646	9.29869	10.1487	10.2709	9.799	9.46891	10.2529	9.13729	9.8314	10.2748	10.2555	10.6474	9.78052	10.3971	10.1188	9.75158	10.0425	9.99059	10.1052	10.1203	10.0055	10.3034	10.2362	10.1234	10.3363	10.3034	9.8348
CNTN1	2.23402	3.60893	2.54138	4.40818	3.91372	1.4413	3.53024	1.61401	2.86472	3.04936	3.1922	3.41885	4.54109	2.01181	2.37182	2.95139	3.58333	2.55929	3.01496	3.46093	3.44411	3.4414	3.89137	2.73963	5.16603	3.01551	3.86288	3.30789	3.7112	2.70678	2.48086	2.50546	2.97969	3.69682	2.98438	3.00857	3.23323	3.00132	3.47048	2.88396	2.88396	2.88396	5.26131	2.88396	2.88396	2.88396	2.88396	2.88396	2.88396
CNTN2	2.31747	1.62175	3.02623	2.45008	2.55804	3.12431	2.90336	1.58883	3.21301	3.0666	3.61499	1.20393	1.94742	2.6851	3.64849	3.77991	2.16611	2.46239	1.7318	3.38255	3.02282	3.674	2.25831	2.84222	2.49395	3.07265	2.02061	2.81948	4.3805	3.45679	1.43956	2.95487	4.71031	3.68875	2.59532	1.53626	3.77668	4.61941	2.31119	2.89133	1.84788	1.84788	2.06896	3.81052	1.84788	2.57249	1.84788	4.51913	1.84788
CNTN5	2.15665	3.33422	3.13646	2.33121	1.52256	3.08101	0.306874	3.25145	2.07915	3.1988	1.79556	1.84064	3.95004	3.27442	1.05815	3.21429	3.46396	2.55253	2.20766	2.56556	1.25523	1.80713	1.00176	3.2951	4.33316	3.58131	3.64873	3.40774	3.9799	3.0766	4.09395	3.67887	2.08147	0.744423	1.72086	1.8821	2.42615	3.75966	2.05152	3.15368	2.39325	2.39325	5.40894	2.39325	2.39325	2.39325	2.39325	2.61046	2.39325
COBLL1	6.05378	6.35918	6.61112	6.41773	5.97596	6.78237	6.91562	7.5878	6.83526	7.22257	5.95646	6.22884	5.88638	7.02463	6.04709	7.35642	5.94618	6.42231	6.31429	6.32194	6.65892	5.35387	5.96019	5.5443	7.07437	7.00724	5.96546	5.80331	5.91122	6.45922	6.5698	8.40425	6.60883	6.34422	7.67182	7.24221	8.1806	6.27886	5.45993	6.27869	7.11067	6.22966	6.20761	5.91999	6.41115	7.4873	6.705	6.92508	7.26637
COG2	8.00512	7.46088	7.92764	8.35995	8.92651	8.88174	8.65893	7.34887	8.01993	7.36343	8.55058	8.79435	9.04706	7.54718	7.44322	7.52457	7.58147	7.59658	8.35333	6.19112	7.99631	6.6192	8.31111	8.36154	6.88125	7.42884	7.45634	7.11528	6.79231	6.46955	7.26545	6.77364	9.02731	7.10885	7.20457	6.54259	8.871	7.85477	8.54837	7.06443	7.86578	8.24244	8.08955	8.05541	7.9561	8.38757	8.54852	9.13325	8.06508
COG5	6.68563	7.35951	7.43396	7.5297	6.5531	7.68983	7.87035	7.00783	7.38387	6.41131	7.35514	7.72999	7.1906	7.078	5.60921	7.47838	7.64668	7.51397	8.04284	6.12022	7.78476	7.06163	7.59672	6.30619	7.2738	6.71125	7.23394	6.94507	6.91214	6.99458	7.19251	7.58886	7.16207	7.61117	6.90646	7.03501	7.56679	6.91406	7.44874	7.50288	7.12987	7.34752	7.46339	7.62765	7.40102	7.61297	7.26664	8.3295	6.35819
COG8	6.88169	6.81292	7.06488	7.00773	6.7759	6.85152	6.17623	6.83696	7.4577	7.12262	6.79845	7.0131	6.78936	7.02961	6.77834	6.45019	6.54762	7.45225	6.66097	7.2876	6.87612	6.14237	4.85945	7.01205	7.7899	6.0488	6.64881	6.63633	6.6253	6.36549	7.28073	6.36247	7.10311	7.26694	6.22316	6.79142	6.75668	6.68509	5.42396	6.72535	6.66849	7.08602	6.95766	7.48413	7.12746	7.83752	7.19566	7.08645	5.62786
COL11A1	2.85092	2.27515	1.35779	1.68108	3.78646	2.84705	4.05261	1.3982	1.19969	1.91072	2.93749	1.4858	3.96424	2.7693	4.95443	1.3982	2.90045	4.69267	1.3982	3.30969	1.19969	1.42159	4.15711	2.42653	1.73923	2.16509	4.35331	3.06807	2.57082	2.01935	4.46718	1.80428	5.03947	3.43281	2.7798	5.07694	2.24949	1.4858	1.46539	3.41914	3.43063	1.71636	2.95709	3.85547	1.5587	0.738951	2.84037	2.13837	2.25998
COL1A2	4.34577	2.87093	3.54817	2.61677	2.77365	1.89379	2.41331	2.98846	3.24522	3.47416	3.96742	2.61553	1.9653	2.48553	3.1025	2.53355	3.11089	2.77747	5.31364	3.27606	2.73199	5.48038	4.55593	5.49978	3.32565	3.97061	2.93348	3.25988	2.7707	4.32221	5.29432	5.55417	4.79926	5.34614	3.0665	3.55399	2.22337	4.33836	5.0612	2.44259	2.44259	5.38507	3.78034	2.44259	3.86093	2.44259	3.44999	2.44259	2.44259
COL3A1	3.31821	2.43516	3.14179	1.92919	1.58309	2.27978	4.83728	2.87141	3.3046	3.22142	4.56668	3.97603	3.38429	4.37439	0.425579	3.31161	3.82256	3.24355	4.12998	3.15301	2.6642	2.30413	3.14103	3.79999	3.31906	2.76033	2.3004	3.34195	2.73339	2.81839	4.56495	5.27863	1.79518	4.69478	2.43431	5.56986	2.08064	2.89761	5.40558	2.62933	2.30209	3.15459	2.99961	4.5632	1.19373	3.73749	3.38678	3.68947	4.02222
COL4A3BP	8.84849	8.68439	8.98323	8.6537	8.21989	8.36798	8.63956	8.00485	8.40718	8.37888	8.74015	8.47545	8.8306	7.81513	9.29753	8.60263	9.35718	9.0317	8.8085	8.52435	9.6035	8.93203	9.7442	8.65686	9.0476	8.88783	9.4899	8.93203	8.8306	8.94395	8.68439	9.51891	9.45269	9.82576	7.32825	8.58738	8.88344	8.90772	9.24578	9.04547	9.14756	8.86563	8.68368	9.15061	8.33777	8.63546	8.5498	8.70887	8.93635
COL4A4	2.69427	4.01017	4.40494	4.33784	2.78655	1.78884	3.89733	3.44484	3.9383	3.87092	-0.0489624	2.61434	3.41723	3.01818	2.56043	3.78333	2.84434	3.3249	2.42992	4.23431	3.298	3.29352	2.60058	2.87155	2.28802	3.79365	2.69962	4.05958	3.04575	4.04579	2.8237	3.25028	1.69936	4.27379	3.87092	4.49486	1.39572	3.69644	3.19984	2.23973	4.89034	4.25936	2.23973	4.40449	2.23973	5.0284	2.23973	2.23973	4.97698
COL4A5	2.33998	3.39386	1.04299	3.00159	3.29124	3.77842	4.12707	3.88693	2.24503	3.88828	2.28912	4.00366	2.57615	1.54607	4.03964	3.54373	3.47803	3.37876	2.97372	4.15804	4.2295	4.00749	0.893277	4.21685	4.96492	3.53668	1.94011	3.53732	1.40359	3.92588	1.88435	1.73728	3.37546	3.14756	3.11079	1.19319	3.08778	1.58817	1.19639	3.49971	1.96531	1.32457	4.88358	3.05524	4.05825	1.32457	1.32457	2.69571	3.63646
COL8A1	3.4704	2.68243	2.25656	3.26341	0.8727	2.47861	3.80588	1.69209	2.78466	3.06126	0.785303	3.57101	3.59967	3.39517	3.39829	2.56093	2.71262	3.56525	1.12619	1.36755	0.764338	2.84244	4.02944	1.66664	3.77828	3.5848	3.36494	2.97209	3.51214	2.39456	2.55383	4.0212	3.43164	2.47542	1.20362	3.50139	4.28084	3.35452	1.38003	5.03928	2.37326	2.37326	2.37326	2.37326	2.37326	2.37326	2.37326	3.09129	2.37326
COL9A2	6.94027	6.86318	6.73063	6.81736	6.33762	6.44805	6.63714	7.22047	7.38932	7.26306	6.08835	5.43753	6.33762	5.95609	7.06721	7.12977	6.98049	4.91193	6.49869	7.36558	5.07305	6.26978	6.72918	7.60288	6.58537	4.8324	6.2466	7.48807	6.40441	7.82596	5.31766	5.22193	5.18145	6.92241	6.87439	7.22212	6.17464	7.36833	7.11295	7.89129	6.88124	6.60606	7.36489	7.14347	6.8884	7.24812	5.81044	5.41157	7.62683
COMMD10	8.45506	8.22821	8.5184	8.16933	8.29981	7.96118	8.89247	8.8085	8.58372	8.22852	9.15455	8.87161	8.87522	8.43841	8.73753	9.37617	8.76899	8.62373	8.92591	8.99128	8.75089	9.09629	9.14468	7.44776	8.82035	9.23012	8.90882	8.84611	8.60194	8.20469	8.27956	9.05626	8.49347	8.31533	8.16933	8.34225	8.2948	7.69803	8.44931	8.59011	8.83626	8.81884	8.81217	8.77089	8.58654	8.69019	8.74711	8.58827	7.80011
COPB2	8.5711	8.61669	7.90109	9.2061	9.06237	9.16988	9.00138	8.22687	8.22868	8.26714	8.15414	8.99271	8.60602	8.88417	8.26997	7.99065	8.36072	6.82432	8.7986	8.17481	9.58104	9.08559	9.60199	8.15979	9.61284	8.72045	9.32922	8.64315	9.30013	8.21715	9.36518	7.61768	9.04802	8.82136	7.73744	8.0689	9.36188	8.25259	8.86411	7.83003	8.92317	8.71645	9.3152	9.25095	8.72333	9.09905	9.25265	9.04153	7.49871
COPS4	8.25646	8.80123	8.45491	8.95283	8.72956	8.11434	8.63262	8.19178	8.38739	8.78927	8.31966	8.08422	9.07326	7.82918	8.30116	8.05945	8.36654	8.35231	8.6836	8.47704	8.23044	8.77716	9.35525	7.52786	9.09912	7.38985	8.84789	8.81447	7.74928	8.496	8.11453	7.46648	8.35398	8.62555	8.31821	9.0785	6.76511	7.69168	8.86426	8.25068	8.26797	8.36387	8.421	8.85451	8.48666	8.48426	8.70767	8.43181	8.18883
COPS7B	8.48144	8.35715	8.13926	6.49908	7.87198	7.49305	7.63997	8.44944	8.2666	8.19588	7.93614	8.25441	7.33832	8.20904	7.39522	8.18491	8.65059	8.46582	8.07703	8.17756	7.1406	8.55263	8.22254	7.03402	6.7807	8.14887	7.657	8.0793	7.22087	8.16066	6.95402	8.27528	7.56583	8.03218	7.89185	8.31597	6.58	8.10274	7.15696	7.4564	8.19943	7.78656	8.20408	8.27436	8.41594	8.56628	8.20814	8.31566	7.62953
COPS8	6.99108	7.21461	7.19674	7.50546	7.52594	7.69352	7.68961	7.21621	6.96037	7.22872	6.56162	7.32338	7.64661	7.39349	7.12636	7.48205	7.07237	7.39171	6.56348	7.35938	7.61275	6.80027	6.71172	7.67502	6.445	7.03579	7.18255	7.16116	6.06917	7.58835	6.92185	7.61304	7.03237	6.2565	7.38679	7.2647	6.559	7.0981	7.36459	6.71942	6.70834	7.059	6.8565	6.67892	6.50359	7.28805	7.26906	7.21995	7.08422
COPZ1	9.84474	9.7245	9.61249	9.30139	9.12904	9.4472	9.29682	10.2173	9.98946	9.76604	9.51762	9.30746	9.57361	9.29522	10.0335	9.7472	9.74346	9.66673	9.7472	9.97059	9.5906	9.59925	9.96071	9.84474	9.57844	9.58164	9.51243	10.0286	9.56619	9.97059	9.9449	10.3024	10.0335	9.41401	9.40057	9.6476	9.57361	9.42846	8.98928	9.72649	9.743	9.60214	9.46893	9.56856	9.77139	9.82085	10.045	9.75919	9.50678
COPZ2	4.98371	5.4183	4.97265	4.81325	5.08769	3.28705	3.39078	5.34022	5.53232	4.13897	4.20156	5.0861	6.00799	5.73589	4.54429	4.40778	5.61389	6.10839	2.8102	4.78643	5.85651	4.89138	5.97803	3.47929	6.86856	5.77459	5.67889	5.44542	6.13776	4.129	5.97698	3.83344	4.1374	5.84925	5.51223	6.13864	4.86657	3.25282	3.74459	6.12323	3.48266	5.95698	5.6577	5.72389	5.39919	4.93488	5.07781	4.68354	2.24157
COQ2	8.40469	7.79967	8.25371	7.61298	8.04485	7.11066	7.52504	8.3294	8.20645	8.28424	7.78317	8.55427	7.67011	8.07758	8.57892	8.41607	8.33443	8.4107	8.1386	8.08438	8.1574	7.79056	7.81649	8.45497	7.85078	8.75195	8.76423	8.67914	8.03478	8.03217	7.40555	8.75276	8.85199	8.97609	8.36452	6.95555	8.32207	8.17143	8.19279	8.23343	8.35485	8.12939	8.15114	8.82518	8.26503	7.25431	8.02937	7.38781	7.86672
COQ3	7.10543	7.1631	6.8881	6.63549	7.45791	7.72863	7.21363	7.22329	6.66547	7.25447	7.17194	7.08913	6.47567	6.93121	6.59433	6.46412	7.14072	7.68047	7.4008	7.17412	6.90571	7.26796	7.06898	7.05549	7.26419	6.9405	7.03896	7.00114	6.94949	7.04411	7.07963	8.71642	7.3437	7.53629	7.59321	7.55337	6.80483	7.19193	5.8733	6.60643	7.01321	7.42936	7.30059	6.97299	7.44866	7.52692	7.74379	7.89182	6.90617
COQ9	8.22682	8.22875	8.3349	8.25451	8.51842	8.31241	8.37938	7.36981	8.2726	7.97692	8.09392	7.68889	8.57216	7.72765	8.4491	8.4988	8.3261	7.33106	7.35863	7.50528	6.77238	8.41115	8.35464	8.11498	8.66965	8.49289	8.52005	7.53061	7.70808	8.45158	8.49514	8.72507	8.96566	7.54932	8.36894	8.34763	8.32836	8.69783	8.39488	8.34946	8.46374	8.16176	8.66879	8.68093	8.75832	8.50773	8.52654	8.20477	7.76715
CORIN	3.82128	2.46095	2.82062	2.48291	4.12602	1.16795	1.72734	2.70037	3.83212	3.2914	1.80646	2.18642	1.67733	2.22242	1.38125	2.95861	1.69313	3.85916	0.944314	3.64462	0.889569	1.05591	3.30193	3.30193	0.881752	2.72172	3.76933	2.73365	2.55477	3.54321	2.70232	0.941995	1.65021	1.59222	2.92848	3.04972	2.54607	3.71717	2.11775	2.50897	1.33653	1.51936	2.75763	3.54672	1.33653	2.85852	2.89925	1.55641	4.28958
CORO1C	9.52326	9.5927	9.38084	9.88412	9.31779	9.16903	9.81882	9.59127	9.31963	9.5591	10.8122	10.1174	10.8122	10.5626	10.1208	10.722	10.5692	9.97179	11.0399	10.2553	10.4991	10.7946	10.8295	9.37169	10.1691	10.5692	10.7037	10.8025	10.5501	10.5268	10.6032	10.1655	10.5626	9.69808	9.38877	10.7088	9.80055	9.15262	10.0278	10.5344	10.1837	9.83707	10.2264	10.2419	10.0284	9.71098	9.6198	8.7937	9.42317
CORO2A	6.68559	6.73199	5.94437	7.09605	6.89655	7.50547	7.09087	6.16891	5.95883	7.22113	7.2256	6.72055	7.25858	7.72474	7.66245	7.35143	7.60698	6.82587	7.91033	7.65848	7.26147	7.2889	7.16135	6.35781	7.83968	7.27548	7.22433	7.10045	6.939	6.92805	7.99609	5.71838	6.87381	6.50049	7.24002	6.66363	6.84274	5.95146	7.4532	7.78897	7.30238	6.58435	6.38783	7.10844	6.47941	6.67955	6.92865	6.78634	6.77592
COTL1	10.0593	10.0333	9.84525	10.2772	9.97169	10.0177	10.3489	10.0835	10.3718	9.76961	10.74	10.9483	10.5808	10.9483	10.0593	10.7982	10.0177	9.93245	10.6497	10.4125	10.1554	10.3489	9.95447	10.314	10.5808	9.78762	9.99546	10.74	10.2146	11.0281	10.6989	9.99546	9.5538	9.26089	10.2146	9.82986	10.3489	9.45307	9.82986	10.7806	10.6249	9.67418	10.2557	10.1725	9.99425	9.56351	9.78901	9.29591	10.6259
COX15	7.47153	6.98445	7.15899	7.53351	7.25545	7.15667	7.23905	7.08839	6.99399	7.26831	7.88683	7.23067	7.00004	7.1852	8.2541	6.90737	7.20244	7.42206	7.74838	7.10866	7.65864	6.80704	7.84547	7.20244	7.45849	6.86017	7.54207	6.48511	7.10642	7.19492	7.21683	7.94278	7.25031	7.87856	6.506	7.4043	7.25859	6.89841	7.79732	7.31394	7.60337	7.11096	7.20447	6.96952	7.03888	7.49047	7.92786	7.90063	6.66193
COX4I1	12.8153	12.9482	12.7252	13.2194	12.9963	12.9779	12.9224	12.7492	12.8542	13.0028	13.103	13.1689	12.6782	13.2922	13.0119	12.6194	12.6492	13.1916	12.9779	12.7252	12.933	13.062	13.021	12.8082	13.0028	12.8542	12.8863	12.576	12.868	12.2248	12.9863	12.868	12.9224	13.2315	13.0838	13.021	13.3071	12.1689	13.1689	12.5624	13.0325	12.7723	12.784	12.5767	12.6359	12.9709	13.0325	13.156	13.069
COX5A	11.1784	10.937	10.8541	10.3146	9.62854	10.3235	10.5	10.8901	10.9966	11.1712	10.2823	10.9058	10.191	10.5418	10.979	11.0475	10.5465	10.8488	10.054	10.168	10.2668	10.8617	10.8376	11.1748	10.8793	10.9958	10.3128	10.9425	10.5125	11.0897	9.90622	10.7508	9.82066	10.647	10.8963	10.9151	10.8982	10.9958	10.7781	10.6231	10.8164	10.5036	10.6471	10.5868	10.4191	10.1271	10.5265	10.4705	10.8789
COX6A1	9.60499	9.65097	9.61901	9.18823	9.30121	9.50138	9.58517	9.51483	9.40269	9.6543	9.56577	9.31435	10.091	9.45972	11.064	9.30538	9.59601	10.0359	9.72965	9.735	9.93618	9.31958	9.39614	9.45013	9.26616	9.07617	9.80929	9.92689	9.64043	9.8812	9.85679	9.94483	9.30738	9.61722	9.94303	9.52775	9.6236	9.83	10.1159	9.71768	9.53659	9.36811	9.56443	9.42154	9.38277	9.62058	9.62594	9.25958	9.98649
COX7B	10.1347	9.90641	9.9625	10.2313	9.56908	10.237	10.1077	9.83599	9.30354	10.4244	9.98466	10.2705	9.99875	10.2395	10.1822	9.62419	9.98236	9.66444	10.8374	9.25351	9.73666	10.6088	10.1729	9.18267	10.056	10.2684	10.0633	9.60551	10.1129	8.57818	10.0361	10.7526	9.85826	9.57901	9.75336	10.3481	10.0313	9.75068	10.5851	10.2195	9.81518	9.78445	10.1086	9.97577	9.85991	9.58425	9.93926	9.08542	10.026
CP	3.19902	3.59183	4.43412	2.32896	4.98495	3.39621	3.69699	3.82169	4.45098	4.39929	4.26237	4.38335	4.14734	2.1378	3.28637	3.70895	3.87422	3.16786	4.24675	3.42855	4.08442	4.54219	3.12643	4.39055	0.968046	2.26945	5.17023	3.64265	4.03804	3.89669	3.23311	3.95962	2.594	3.39019	3.39108	3.41236	4.24754	4.30761	4.66263	3.18722	4.91459	4.43092	5.37563	4.64968	4.21017	4.46408	3.82942	2.0537	2.40565
CPD	8.67512	8.55934	8.18987	7.76301	8.76564	8.83822	8.10841	8.32383	9.05435	8.66319	7.89748	8.75423	9.56858	7.89074	8.88527	8.46365	7.97302	6.94628	7.47473	9.41138	8.99033	7.86071	7.08486	9.48748	7.85091	8.00233	7.6903	9.70975	7.60201	9.36757	7.38368	7.38813	7.21824	8.78356	9.43996	7.52491	7.75882	8.77161	7.95819	8.68754	8.19263	7.86344	7.53392	7.97259	8.31008	7.41157	7.9605	7.49856	8.23715
CPEB1	3.52662	3.13352	3.13679	2.57467	2.82724	3.33249	3.24776	3.4986	3.28099	3.17191	3.12188	2.83737	2.14968	2.6317	4.3278	1.99245	3.57045	2.9834	2.38391	3.41693	3.15274	2.74131	2.57639	3.5981	3.25577	2.60948	2.90897	3.90507	3.43697	3.78203	4.44469	3.30382	4.2053	2.82431	3.49997	2.74891	2.51118	3.42903	3.51474	2.90324	2.90324	3.85424	4.92929	2.90324	2.90324	2.90324	2.90324	2.90324	2.90324
CPEB3	6.0851	6.20889	5.12009	6.62032	7.06561	7.02226	7.49718	6.03544	5.64777	5.84438	6.50244	6.02716	6.24294	7.19429	6.38721	4.70308	5.57897	6.93075	7.17207	6.33549	6.14227	4.77044	5.87676	5.62588	6.43624	5.15802	6.64836	6.58878	5.81313	5.60513	5.3154	6.58115	7.37307	7.37307	5.3961	5.99634	6.77949	6.04998	6.74621	5.79103	6.63453	6.54867	6.1691	6.11151	5.86864	6.367	6.70266	6.31444	4.97119
CPLX2	3.11856	3.63745	4.51169	4.1048	4.18781	5.19579	4.54383	4.2382	3.63676	3.3384	2.35382	3.97565	3.12121	3.21357	3.77431	3.75669	1.63861	2.13912	2.23479	2.81676	5.10849	3.0757	2.94085	3.1914	3.35347	3.03815	1.79858	4.95488	3.77302	5.30568	3.48754	2.60667	4.7809	2.6668	3.77189	2.77038	6.12747	4.99965	4.46036	3.77821	5.29764	3.09648	3.40861	2.87591	3.9218	3.97507	2.88971	3.72553	3.83154
CPLX3	4.95539	3.62786	4.3994	3.87553	3.42559	2.90094	4.55843	5.06226	4.02149	4.24578	4.77706	4.09712	5.2418	3.30345	3.29072	4.23143	3.32975	3.2284	3.85663	4.73264	3.95075	3.38492	5.01686	5.14999	4.35226	4.06508	3.38599	3.70203	3.40897	3.5247	5.07906	4.13945	5.44183	4.59711	3.72047	5.26755	1.90267	3.99519	3.22749	2.71318	5.35289	2.71318	2.90813	3.18711	4.29933	4.75116	2.90899	4.31934	4.97203
CPM	5.45523	5.43065	5.56069	6.08812	5.46598	5.57666	4.79581	5.53265	6.21972	5.24588	6.59574	5.62037	6.26945	5.53538	5.84825	5.18619	6.12377	6.56456	5.30075	6.01134	5.48416	5.53783	6.98904	5.95802	5.60742	4.61916	6.15699	6.36619	5.5059	5.75486	5.22151	5.73905	5.42907	5.82212	5.05378	5.39975	6.19003	5.54956	5.59314	5.82056	5.35085	5.77362	4.38376	5.81427	6.03068	5.76729	5.2319	5.25259	4.75068
CPSF6	6.34097	7.47335	7.36513	7.08331	7.01704	8.38529	7.9467	7.67148	7.81794	7.4219	6.23582	7.26463	6.07012	8.0366	7.03811	6.99646	6.68121	6.98657	6.7996	6.8501	6.84734	7.35126	6.56818	7.22134	6.83573	7.98994	6.34733	6.88885	7.53053	6.84474	6.34001	5.5593	7.05428	6.62299	8.31125	6.76285	6.48732	6.83286	6.8566	7.11982	6.79052	7.157	7.63755	8.13577	7.79104	6.81566	6.15214	7.27892	6.1839
CR1	7.12396	7.28225	7.25096	6.33131	6.55503	6.52105	7.19981	7.04748	7.42613	6.7654	7.85657	7.2142	7.99443	7.47124	7.12171	9.30041	8.18701	6.94124	8.1728	8.86605	8.2415	8.22566	7.92818	6.97486	8.25212	7.87342	7.87342	9.85704	8.21949	8.93494	7.66333	6.87142	6.81766	7.63197	6.7994	7.86939	6.68111	6.51791	6.24206	7.86092	7.27092	6.71259	6.32035	7.15387	7.00829	7.0194	7.01345	6.87238	7.07223
CR2	6.93288	5.64003	5.03173	7.51516	6.29611	6.43592	8.07029	5.40411	5.34894	6.99623	5.32261	6.37969	8.04685	7.94879	4.83281	5.51704	6.11432	8.18213	6.44468	7.09273	4.44097	7.05645	6.98649	7.09111	5.38953	7.46588	5.95435	7.57396	7.06351	5.68429	5.94174	8.60081	5.11203	3.79877	6.21769	7.45256	7.40321	6.29657	5.4267	5.37125	7.92024	6.89268	7.12465	7.22608	6.98826	7.63184	7.17102	7.69247	6.08239
CRB1	2.3334	2.25986	1.6137	3.07932	2.34553	2.41696	3.18141	2.68208	1.82588	4.73034	1.61118	4.45644	3.97194	2.66874	2.8364	3.19299	3.01585	2.7671	4.29002	3.59974	3.65535	1.88146	4.90176	1.91339	4.72895	2.26558	3.38852	2.32665	3.99877	2.16364	1.67307	2.10752	2.90595	5.18155	2.78362	2.42135	1.70798	1.94301	1.47175	3.98093	2.25613	5.22906	2.25613	4.07524	2.25613	3.7975	2.25613	2.25613	2.25613
CRBN	10.2532	9.8528	10.0959	10.6341	10.7647	10.6164	10.9174	10.6164	9.77428	10.3354	10.0752	10.4684	10.284	10.4684	9.97683	10.12	9.99404	10.2532	10.8553	9.8528	10.7847	10.4533	9.69025	10.0182	9.98035	10.2805	9.78275	9.64074	10.3386	9.21825	10.3386	10.0289	10.2398	10.1676	10.4229	10.7222	10.5049	9.72267	10.4007	10.3393	9.93249	10.7822	10.6269	10.4982	10.3473	10.7268	10.6822	10.7443	9.85542
CREB1	10.3357	10.1924	10.4716	10.0203	10.6894	10.5579	10.2335	10.4369	10.5821	10.2749	10.2771	10.4481	10.422	9.846	10.9062	10.0987	10.2169	10.3632	10.6319	9.60963	10.8214	10.2888	10.3853	9.43929	10.8407	10.2529	10.1347	9.47187	10.4762	9.89382	9.61464	10.4793	10.4707	10.5251	10.0546	11.0428	9.95267	10.0156	10.3756	10.4404	10.2566	10.6273	10.4646	11.1413	10.5899	10.5674	10.4262	10.4686	9.97595
CREB3L2	8.14338	8.74878	8.20454	8.84755	8.31163	8.55005	8.45973	8.21547	8.1111	8.29394	9.0187	8.72131	9.04001	8.95202	8.97365	8.69826	8.78592	8.54679	9.09461	9.41085	8.60996	8.93639	8.86903	9.22321	9.14842	8.48933	8.84912	9.50684	8.50772	9.34646	9.15988	9.18951	9.01843	8.52736	9.33549	8.59353	8.98022	8.95178	8.61868	9.01878	8.7997	9.01878	8.69167	8.48444	8.96905	8.47786	8.89425	8.7488	8.27193
CREBBP	8.36253	8.89154	9.23999	8.97438	9.40031	9.0882	9.38598	9.14162	9.37183	8.82855	9.13466	9.02885	8.63259	9.29988	9.46385	9.43114	9.21065	8.59922	9.15209	9.00578	8.70025	8.59262	9.37129	8.14612	8.88652	9.0463	9.20826	8.61756	9.02113	7.07671	9.07654	9.09162	8.75532	8.94128	9.13603	8.79379	7.77806	9.25573	8.89538	9.29696	8.95013	8.87028	9.2585	9.50136	9.16951	9.10271	8.82286	9.26313	8.71602
CREM	5.08186	7.25785	4.41193	3.70482	4.01312	3.81712	3.08596	4.50051	4.99937	5.93438	4.39438	2.99388	4.05011	5.84457	5.11478	5.03775	4.39868	4.98088	4.55615	5.61917	4.60783	6.45575	4.83812	6.24428	3.64625	5.96369	5.60109	6.10033	4.9974	4.84231	4.29319	5.44317	3.7985	4.92998	7.26955	4.66616	6.444	7.25673	7.72375	4.46157	5.46528	5.03384	4.4837	4.72409	4.91982	4.67031	5.18676	4.31061	5.71378
CRIPT	7.70682	7.52908	7.80086	7.90516	8.47632	8.06122	8.15636	7.67919	7.10743	7.63658	7.70982	7.7196	7.89932	7.23846	8.99782	7.69462	7.80654	8.17856	7.6982	7.69237	9.16249	8.37446	8.48923	7.70375	8.53575	8.27088	8.71743	7.92815	7.44955	7.97645	8.43782	8.86238	9.1925	8.46806	6.66062	7.70505	8.4832	8.04346	9.22468	6.38686	8.53649	8.08917	8.33593	7.97727	7.24827	7.94533	8.45364	9.23877	7.27702
CROT	6.06218	6.47161	5.73102	5.56197	6.25172	7.05102	6.39696	5.75305	6.38667	6.19731	5.67401	6.73859	6.1548	5.89857	6.42973	6.38834	5.40279	6.62921	6.39247	5.19177	6.5572	6.55755	6.8617	6.19532	6.33457	7.14904	5.10656	5.7611	7.09002	6.1771	6.24542	6.74287	5.45797	7.29003	6.43836	6.78339	6.68599	7.08828	6.45057	6.51111	6.33303	6.90476	6.40237	6.45375	6.57712	6.36761	6.52885	6.73421	6.3463
CRTAP	7.33262	7.61521	7.51479	7.4225	7.35867	7.37293	7.68065	7.33781	7.45783	6.92958	8.28968	7.85749	7.89413	8.26504	6.91827	8.09491	7.174	8.51895	8.19285	8.11213	7.61717	8.02508	6.88616	6.49018	6.79715	6.6572	7.93263	7.83281	8.02378	6.93919	7.40256	7.8357	6.83908	7.43158	8.05718	7.94273	8.11988	6.44374	7.65975	8.29732	7.28026	7.64209	7.40002	7.38384	7.76763	6.98184	7.33859	6.43206	7.06461
CRX	3.74596	3.95482	3.32299	2.65701	4.65927	2.84932	3.7046	3.77956	4.21478	3.69613	3.81529	4.15014	3.21198	4.83975	5.32557	3.32956	3.78429	3.02859	4.62072	3.71553	4.11507	2.03061	3.57592	3.57548	2.82679	6.0277	4.01706	2.8933	4.16512	3.38275	5.76655	3.3738	3.88059	4.00693	3.26385	3.94668	3.98392	3.60762	3.20477	3.90828	4.5699	3.4021	1.13421	3.41724	3.80271	3.86136	4.40592	4.73966	2.65359
CRYZL1	8.23146	7.95378	8.11462	7.74084	8.39351	7.62781	8.08371	7.79249	7.59737	7.87295	8.21739	7.93698	8.16583	8.07847	7.75295	8.12107	7.52271	7.84542	7.97805	8.34065	7.83948	7.79584	7.39505	6.97784	7.31734	7.46305	7.73303	7.87118	8.00893	7.96508	8.02824	8.31109	8.13869	8.01203	7.91382	8.26375	7.71961	7.32547	7.7135	7.98219	7.82985	8.23019	7.90485	8.07779	8.29072	8.37873	7.8996	8.16734	7.46255
CSAD	6.87385	7.56072	6.47626	7.06526	6.57104	6.52307	7.30092	6.88034	6.28496	7.29626	7.78556	6.30365	7.03569	7.06999	6.80556	7.23151	7.36056	6.34114	8.73116	7.86506	6.53484	7.13471	7.53475	6.59038	8.59725	6.66471	7.01965	7.26332	7.22755	8.42898	7.20938	8.19117	6.86844	6.44886	8.28178	7.48831	8.56319	7.71317	6.52472	7.84732	7.3697	7.07187	7.16157	7.53417	7.61328	7.09905	6.17954	7.4241	5.16578
CSDE1	8.40549	9.5412	9.33903	9.3564	8.90051	9.00878	9.47998	9.44256	9.44945	8.99317	8.95883	8.82449	8.69536	9.19725	9.16996	9.33072	8.67537	9.12923	8.87497	9.58067	9.44256	9.83469	9.74394	8.84496	8.84954	9.58067	9.00878	9.53154	9.3564	9.09825	9.09825	9.41909	9.22539	8.95883	9.58067	9.72112	9.5212	9.4723	9.42707	9.25974	9.04042	9.48798	9.06283	9.1792	9.00737	9.3782	9.07335	9.08108	8.90797
CSNK1A1	8.12944	8.3949	8.08324	8.20607	8.47839	8.23157	8.43687	8.16253	8.1127	8.26068	7.88846	8.2902	8.28017	8.39738	8.73825	8.23756	7.8786	7.98333	8.19488	8.28922	8.87929	8.5713	8.64209	8.67397	8.39276	8.87418	8.91753	8.48746	8.41994	8.45162	8.34031	8.2972	8.64964	8.4594	8.19004	8.1911	9.0334	8.20607	9.13084	8.2392	8.31358	8.53145	8.35712	8.46092	8.29292	8.31533	8.68416	8.55936	8.18618
CSNK1E	6.89277	7.64504	6.75529	6.84535	6.70867	6.66537	6.48674	6.86446	7.28859	7.3345	7.15836	6.89425	7.06399	8.03201	6.94241	6.4652	6.686	6.73592	6.84087	7.32282	5.92805	7.57821	7.13066	8.19393	6.40198	7.65157	7.0769	7.57301	7.07096	7.5823	6.92075	6.50567	5.35843	6.89308	8.22105	6.70779	7.51096	7.98691	7.20784	7.55053	6.5467	7.01218	6.84768	6.16507	6.44412	7.20259	7.05931	7.24257	7.31504
CSNK1G1	6.85056	7.10283	7.10046	7.19786	6.80105	6.81309	6.64671	7.05635	7.12196	6.93762	6.90523	6.78471	6.99072	6.68812	7.07001	6.74054	6.41376	7.01156	6.5468	6.45942	7.08328	6.60642	7.23254	6.96093	6.89768	6.81551	6.87374	6.07679	6.43701	7.23959	6.34067	7.63112	7.46423	7.11145	6.47875	7.09265	7.38351	7.60528	6.89464	6.82987	6.72727	7.23372	6.85546	6.14377	6.76714	7.00435	7.25011	6.92922	6.7548
CSNK1G3	7.22174	7.95308	7.69158	7.90074	7.06352	7.36574	7.08485	7.24763	7.37867	7.06697	7.50106	7.54028	7.13737	7.29858	7.74438	7.40072	7.26583	7.63495	7.36692	6.81801	7.63283	8.23496	7.32598	7.58703	7.63704	8.15749	6.9931	6.8638	7.46456	7.15175	7.52507	7.68303	7.64109	7.49458	7.65497	7.24392	8.30892	7.51643	7.9059	7.75604	7.79015	7.7647	7.13762	7.52631	7.59694	7.78671	7.49394	7.58593	7.22105
CSNK2A2	8.45729	8.01018	8.09372	8.88503	8.35389	8.43109	8.72485	8.44567	7.76349	8.12105	8.54526	8.92069	8.34563	8.87188	8.34815	7.82306	7.98168	8.66117	8.69452	8.04707	8.6563	8.9385	8.34815	8.05332	8.70001	8.85621	8.40997	8.15076	8.89032	8.09251	8.36757	8.31228	8.45915	8.06661	8.52896	8.39247	8.59702	7.71438	9.09783	8.40212	8.66523	8.41459	8.99144	8.70335	8.82076	8.73392	8.66251	8.54725	8.13535
CSPP1	6.91439	7.04522	7.04387	6.6885	6.91506	7.23818	7.45401	7.27954	7.04997	7.40985	6.9743	6.63132	6.31764	6.89966	7.15538	7.111	7.37556	6.51847	6.79724	6.81435	6.71976	6.79044	6.53093	6.30947	7.54968	7.1946	6.56474	6.87642	7.1296	6.46617	5.96574	6.57159	7.22653	6.17858	6.68755	6.87642	6.35686	7.06188	7.02759	7.02203	7.1772	6.84577	7.06439	7.06484	7.44313	7.26705	7.15403	6.87188	5.54564
CST3	11.5189	10.6682	11.7182	11.5541	10.4015	10.8941	11.0367	11.7318	10.2948	10.8308	12.0221	11.8534	12.2887	11.5417	9.63161	12.4571	12.2947	11.8657	11.7146	12.1669	11.5031	11.4145	11.5313	10.7484	10.5714	11.188	11.7953	12.0524	11.6501	11.409	11.1608	11.5189	9.54885	11.2355	10.9413	11.7898	11.7982	9.97021	10.9554	12.2676	11.5707	11.345	11.5472	11.7147	11.5375	10.9765	11.289	9.88194	11.9644
CSTB	10.978	10.1408	10.3954	9.57226	10.1026	10.8822	10.5815	10.5881	10.6076	10.5459	10.5797	10.945	11.1828	10.7714	10.706	10.6732	10.7063	10.7948	10.1915	10.5067	11.1311	10.4304	10.4445	9.48758	10.151	10.8147	10.8083	10.3531	9.44467	10.2559	9.56332	10.8105	10.6542	10.7837	10.3688	11.0287	10.6927	10.2103	11.1647	10.619	10.6896	10.2654	10.4525	10.6833	10.398	10.6543	10.7015	10.2418	10.2354
CSTF2	6.36229	5.38602	7.14764	7.83712	7.56657	7.65958	7.54806	7.19279	6.97134	7.25077	6.51564	7.53739	7.42906	7.3598	7.43407	7.46176	7.41978	7.27552	7.77436	6.98154	7.5601	7.47282	7.19553	6.75772	7.54806	7.20804	7.07537	7.37793	7.64533	6.57238	7.3079	6.85704	7.54819	7.61718	7.2093	7.62604	5.01017	6.82253	6.98268	6.3426	7.26591	7.40152	7.73501	7.46316	7.56899	7.50196	7.27386	7.47408	6.44745
CSTF3	8.5538	8.79755	8.54386	8.68361	8.76292	8.62384	8.4438	8.51793	8.40891	8.55797	8.1299	8.48853	8.014	8.44747	8.67747	7.99579	8.08442	8.3154	8.2889	8.05399	8.10587	8.82116	8.20761	7.92171	8.79464	9.01577	8.42773	7.589	8.64895	7.78271	8.12545	8.44268	7.77159	7.81407	7.87781	8.70353	7.92381	7.78252	8.69783	8.1323	8.43802	8.61046	8.4913	8.37455	8.73793	8.77103	8.63872	8.68793	8.20923
CTAGE5	4.97219	5.38967	4.5451	4.91037	5.54907	5.73632	5.34581	5.17871	5.45408	5.27038	4.81327	5.52563	6.03722	5.61957	5.536	5.28988	5.25326	5.01514	4.54201	5.19876	4.52539	5.61556	5.14697	5.20658	5.62109	5.09564	4.9757	4.81531	4.93489	5.54439	5.82022	5.33685	4.82195	5.26711	5.6136	5.43678	6.53133	4.91897	8.33525	4.36166	5.09071	6.21883	5.82765	6.22938	5.66574	5.86336	5.89635	5.29765	4.74135
CTLA4	6.79365	6.57466	6.14422	6.35714	6.57615	6.20686	5.81757	6.68807	6.90621	6.91088	6.43437	5.73336	5.67399	7.19929	6.64138	6.20037	5.97896	7.0263	6.38423	7.36826	6.25266	6.99879	7.00824	7.41561	6.23324	7.21857	6.64496	6.35441	6.82984	7.0733	7.01582	7.51131	6.97442	5.72425	8.40475	7.14266	6.26452	6.50893	6.05997	6.02248	7.12163	6.8232	6.14028	6.91173	6.38907	6.75278	5.92088	6.95291	7.46835
CTNNA3	3.01871	2.93663	2.59236	2.69913	2.53198	3.11132	3.37618	3.14679	3.36455	2.84486	2.89689	3.34074	1.18541	3.34499	2.52628	2.79808	2.98741	1.07559	1.54666	3.63847	2.37662	3.27369	2.47579	4.00351	2.20639	2.42272	3.13024	3.31984	2.08555	3.32226	3.50729	3.07341	1.334	2.52661	3.44195	3.34631	3.1632	2.70322	3.52686	2.15934	3.49346	3.79457	2.33817	2.91962	2.85472	3.02331	1.57694	3.00327	3.39435
CTNNB1	7.38911	7.88466	7.59308	8.35387	8.45221	8.56936	8.48974	6.58772	7.18732	7.19874	8.58629	7.90809	8.61317	8.47496	8.86724	7.18673	6.92795	8.01971	7.67574	7.733	8.79112	8.29093	8.63789	8.03686	8.82981	8.47356	9.32114	6.87669	8.46118	7.70963	8.08294	7.8537	8.82768	8.58152	7.97312	7.2773	8.90607	7.66238	8.85618	8.21226	7.84116	7.92717	7.69882	7.85172	7.82518	7.80928	7.51941	7.50424	7.2048
CTPS2	6.56313	5.83746	6.5436	6.84438	6.94545	6.48078	6.1504	6.42149	6.76158	6.35904	6.10786	6.67402	5.7189	6.42516	6.20549	5.81818	6.30423	6.21484	5.9384	6.59018	6.29947	5.83616	5.90404	5.70711	6.5499	6.50448	5.6438	6.09852	5.98237	6.42204	6.57077	6.00019	6.57316	7.16032	6.47402	6.69652	6.33618	6.52416	6.55923	6.03041	6.30327	6.70305	6.50428	6.30926	6.40023	6.63908	6.6255	6.78383	5.93492
CTSB	11.2737	10.7585	10.7929	11.2633	10.4783	10.3013	10.8064	11.0616	11.0616	10.5112	11.5211	11.2597	11.4789	10.9035	10.9791	11.7244	11.1554	10.9628	11.6003	11.5012	10.935	10.8528	11.7587	10.5094	11.3195	10.9035	10.8423	11.4013	11.5012	11.5655	11.0635	9.87837	11.1453	10.4671	10.044	10.8423	10.6852	10.194	10.2445	11.5492	11.0385	10.9345	11.1717	11.0889	10.9275	10.5969	10.3281	10.3406	10.7337
CTSC	9.35443	9.66488	9.58369	10.2389	9.37075	9.40565	9.76212	9.78413	9.91984	10.1185	9.98952	9.67218	9.71367	9.6401	9.67317	9.98548	10.3388	10.0541	9.31709	9.56183	9.28428	9.91396	9.90449	8.95069	9.12332	9.50522	9.54523	9.80266	9.54869	9.79059	9.93748	10.3124	8.91072	9.67426	9.21411	10.2275	8.98855	9.49294	9.05727	9.79084	9.78195	9.45622	9.51599	9.8265	9.41897	9.15461	9.70501	9.23159	9.14509
CTSS	11.9574	11.7791	11.7791	11.681	11.9574	11.3327	11.681	11.4566	11.5485	11.2286	12.3835	11.681	12.5653	11.7791	12.0935	12.4996	12.2	11.6188	12.324	12.3835	12.019	12.0935	12.0935	11.502	11.502	11.502	12.3835	12.6166	12.0935	12.0935	12.4497	11.681	11.8874	11.4566	11.4566	12.0935	12.019	10.808	11.4566	12.3619	12.0538	11.5871	11.9065	12.3709	11.7086	11.3965	11.6886	10.9534	11.9688
CUEDC1	7.41939	7.50196	7.84397	6.99393	6.92138	6.81348	7.75536	7.07779	6.56021	7.56127	7.62729	7.49171	7.71003	7.98021	6.62631	8.28396	7.83601	6.864	7.6968	7.93731	7.82518	7.21838	5.06179	6.38763	7.47366	5.76175	7.41309	7.54584	6.89462	7.13912	6.69441	6.65937	6.15519	6.9755	7.47853	7.0866	4.62613	6.42137	4.79115	7.53628	7.47362	6.89286	6.84653	6.483	6.00741	6.56685	7.16322	6.14042	7.27604
CUL1	8.34998	8.67546	7.93521	7.96563	7.8095	7.58019	7.9711	8.17109	8.65381	8.32981	8.40219	8.40219	8.76082	8.78584	9.04687	8.31188	8.2834	8.62896	7.74959	8.69191	8.18328	9.02855	8.26602	9.23233	7.0127	9.4486	8.50221	8.83498	7.36899	8.70447	8.43818	8.66731	8.11023	8.64	9.195	8.2974	8.82112	9.10376	7.88608	8.48401	8.66241	8.63165	8.96483	8.96287	8.85238	8.74798	8.47946	8.63662	8.29751
CUL4A	8.50842	8.5263	6.54001	8.13676	7.11482	8.00786	7.22054	7.0927	8.19837	8.32874	8.55639	8.45102	8.18511	9.11837	8.93578	7.41172	7.16512	8.68895	7.59297	8.41302	7.86645	9.11837	8.25834	9.11988	6.8714	8.93244	8.74694	9.03566	8.3162	9.37101	7.87616	7.82076	8.98522	7.02333	9.35192	6.76654	8.70192	9.07483	9.05322	7.93117	8.48584	8.84641	8.1951	8.35455	8.56273	8.66965	9.16455	8.72231	6.76966
CUL5	8.17091	8.31282	7.85571	8.88618	8.49225	7.65154	7.27457	8.18217	8.15125	8.17392	9.15806	9.12045	8.75151	8.94868	9.14235	8.73863	8.23877	8.38868	8.35021	8.32919	8.52245	9.03493	8.34587	8.00087	8.04159	8.54617	9.03276	8.22183	6.70853	7.57433	8.03927	8.88443	8.70324	8.03589	8.13625	8.88069	8.93765	8.18734	9.08108	8.69158	8.33844	8.73272	8.23496	8.23496	8.53852	8.35801	8.75791	8.32492	8.49567
CUL7	5.93489	6.33072	5.24819	5.21976	5.58607	6.00612	4.63918	4.56297	5.73538	4.61074	4.49044	5.95725	6.35071	5.89581	4.45462	5.90769	5.45311	5.27113	4.69381	4.65304	5.54137	4.92449	6.29547	4.03965	5.23431	5.59518	5.03752	5.159	5.90743	2.88747	6.03877	4.06634	4.53387	5.04563	5.48566	5.0317	4.78206	4.96419	5.89311	4.95224	4.79275	6.62616	5.67422	6.01358	4.9555	5.43486	4.79982	5.7134	6.124
CWF19L1	8.52845	8.85127	8.19979	8.65866	8.99331	8.83242	9.05665	8.49748	8.90885	8.78335	9.17638	8.7384	8.98941	9.28269	8.95102	9.35995	8.67001	8.75885	9.3471	9.14868	8.68763	8.99402	8.74738	9.19473	8.79144	8.89856	8.481	9.48309	8.98868	9.65062	8.75613	9.09444	8.94964	8.86939	8.88108	9.30381	8.74815	9.07704	9.10534	8.81295	8.93745	8.76792	8.54087	8.69329	8.57	9.0328	8.84646	8.84104	8.74848
CXADR	3.79991	3.53984	4.23116	2.26924	3.68355	4.17284	3.48735	4.77081	4.55614	4.32317	3.50521	3.03042	4.09009	3.07563	2.83944	4.23231	4.34472	2.42106	3.82672	1.70702	1.88766	3.05232	2.17714	4.41463	4.06434	3.1485	2.1802	4.73412	4.33008	3.91702	3.68355	4.01221	3.28097	1.20932	4.07514	2.11833	4.69642	2.53827	4.20402	3.83378	3.64103	3.28381	2.54501	3.32423	3.64	4.30337	2.76549	3.38241	4.51234
CXCL14	4.31423	4.68235	5.03638	7.71614	4.74377	5.33798	5.55164	4.90017	4.46053	4.5209	4.80987	4.38655	5.11187	4.60486	5.98214	4.86507	5.38946	6.17906	4.59146	5.60159	6.03364	5.68075	4.71143	4.57847	5.07628	4.9348	5.28119	4.45128	5.04866	5.51254	5.18584	4.73294	5.15988	4.42239	5.15822	4.91678	4.77827	4.51208	4.40963	5.3667	5.1836	4.50587	4.69181	4.52241	3.11288	5.09019	3.75806	4.65657	5.93925
CXCL2	2.86759	3.94708	2.53344	1.57958	4.3653	4.11008	4.82336	3.09287	2.89198	3.72763	5.73992	4.67008	2.28975	1.50932	4.78897	5.07931	3.03027	4.78051	4.65479	5.18541	5.58363	5.267	5.98391	5.26868	4.11057	4.24602	4.30053	4.02509	3.65225	4.00858	1.67306	4.95185	2.77027	4.00369	4.42782	3.45121	1.72055	3.96285	4.17328	3.82023	2.57079	4.06229	1.4153	3.85129	4.23199	3.10746	2.51613	1.4153	1.4153
CXXC4	5.21982	5.18941	5.19146	5.83395	5.72092	5.01806	5.12263	5.7475	5.57174	5.7045	5.50696	5.05813	3.23009	5.34395	3.85236	4.90581	4.30652	5.7743	4.22869	5.27318	6.75406	5.49606	5.21182	5.51022	4.51702	5.49239	4.68861	5.85094	4.56199	4.08062	6.45564	5.72403	3.7845	3.65451	3.95858	5.73157	6.1643	5.6672	5.83813	5.7727	5.68352	5.45382	5.92801	4.54267	5.67909	5.95979	4.89703	5.82574	3.80765
CXorf36	8.57583	7.58413	8.02717	7.87874	6.07364	8.08881	7.9406	8.04006	7.9772	8.08675	7.85938	7.84321	8.37669	7.77714	7.39912	7.88654	7.07617	7.85536	5.70151	7.53773	6.89479	6.94995	7.17961	8.8572	8.34119	7.71751	6.94322	8.55213	7.63593	7.38677	7.77364	6.42828	7.36899	7.26229	7.24368	7.31461	6.93975	7.78376	7.88381	0	0	0	0	0	0	0	0	0	0
CXorf56	4.96387	6.5566	4.51019	5.39687	6.08732	6.37719	4.04654	5.59807	6.25221	5.6211	6.08064	6.65118	6.6887	6.20448	6.15591	5.70381	5.96598	5.2016	4.92699	5.84053	6.76143	6.23632	4.49168	4.30318	4.79638	6.88187	6.55985	4.45373	4.44369	5.19155	6.8286	4.21802	4.77134	5.1061	4.14547	6.24525	6.72915	5.87573	4.44004	6.15821	6.29018	5.13991	5.82988	5.26833	6.03867	5.35951	5.32341	5.45113	5.59916
CYB561D2	8.99699	9.22655	8.89087	8.83484	8.68317	8.93944	8.45633	8.98582	9.11202	9.31502	8.46507	9.17728	7.49501	8.78031	8.49309	7.35559	8.64782	8.40493	8.66546	8.3749	8.38797	8.78042	8.11598	8.82554	8.22364	8.57786	7.52667	6.95527	8.5711	7.71169	7.24477	6.82132	8.46409	9.0169	9.34875	8.56283	8.28633	8.3704	8.24083	8.03359	8.63563	8.64649	8.91622	8.90391	8.72935	8.51115	8.65275	8.3743	8.8009
CYB5R4	9.17399	9.1228	9.54311	9.38997	9.40035	9.70292	9.47049	9.38857	9.37184	9.03901	9.10552	8.84743	8.70179	9.14767	8.83807	9.21955	8.98105	9.81428	9.278	8.71205	8.86666	8.7793	9.20592	7.75776	10.1795	9.60307	9.7304	8.99861	9.54831	9.19539	8.86618	9.537	8.56043	8.83031	8.73384	9.52415	9.1621	8.38107	8.84813	9.43483	9.10508	8.8356	8.60096	9.09838	8.9035	8.50429	8.80558	8.41467	8.98953
CYBA	11.0331	11.4089	11.1281	11.8326	12.1532	12.2438	12.35	11.5928	12.0149	10.5264	11.9941	12.2703	12.1935	12.7722	11.3064	10.7239	10.3768	12.0969	12.1283	11.9109	11.6852	11.8726	9.94251	12.349	10.6468	12.0794	11.6721	12.2403	12.4578	12.2489	12.3952	10.125	9.66765	11.6149	11.8541	12.1033	11.3814	11.464	11.7822	11.8337	11.8095	11.107	11.2928	11.5254	11.7034	10.8377	11.5455	11.107	10.8903
CYBB	9.80359	9.62794	9.71498	10.1438	7.4283	9.85526	9.36697	10.0721	9.74668	10.0471	9.97352	9.15621	8.97883	9.73467	9.12963	9.71564	9.66089	8.55373	8.99886	10.0486	9.85926	10.142	10.3454	9.88635	10.2803	9.82859	9.42026	10.42	9.80734	9.98832	7.29743	9.94387	9.91451	10.4135	9.90561	10.0667	9.50773	10.2663	9.5457	10.2503	9.95301	9.63157	9.72509	10.0942	9.71382	8.86021	9.51181	8.36347	9.35196
CYBRD1	7.25703	7.35164	6.4587	7.22626	7.07118	7.39196	6.7246	7.76573	5.68819	7.24001	7.76828	7.56412	8.12836	7.62963	5.98281	8.38389	9.0711	8.0579	8.04888	7.90435	7.68826	7.15065	9.13592	5.42871	6.02999	6.57659	8.10473	8.09498	7.67987	7.38337	7.33289	7.19948	6.62357	5.39006	6.18945	7.8438	6.04346	4.04495	4.70933	6.69307	7.6476	7.12027	7.14174	7.3018	7.26486	5.57354	7.17951	6.46554	6.55011
CYCS	8.18194	8.52319	7.95399	8.22509	7.72232	7.6612	7.72536	8.0809	8.69428	8.24326	7.82103	8.0094	8.16014	7.98225	9.03052	7.39679	7.51573	8.11721	8.13879	7.46827	8.6707	8.03487	9.26374	8.41652	8.82604	8.61522	8.4216	6.82121	8.18892	7.86004	8.0044	8.56419	9.15926	8.64905	7.28611	7.76615	8.56458	8.45559	8.55024	8.25621	8.03014	8.45684	8.08545	8.18945	8.50075	8.05342	8.66951	8.66669	7.85655
CYHR1	6.60339	6.06434	6.34171	6.23455	6.23728	6.1932	5.96751	6.03748	6.38638	6.54199	6.47851	6.3039	6.06129	6.21662	5.5427	6.59552	6.59409	6.73947	6.01103	5.7876	6.22205	5.81453	5.7876	6.46477	5.36064	5.57372	5.99258	6.19104	6.01021	5.97354	5.73293	4.56287	5.32255	6.3737	6.35951	5.7355	5.15689	6.03714	5.3097	5.90082	6.4298	6.352	6.0715	6.38887	6.27525	6.72338	6.14208	6.47659	5.94052
CYP19A1	3.24928	3.65769	4.12006	3.9704	3.99734	3.84641	2.37624	3.74863	1.95253	3.14329	4.52387	4.01211	5.30005	2.60284	3.13167	2.15471	3.21838	3.17148	4.46482	3.27093	3.96683	3.80903	3.91317	5.226	4.00102	3.9692	4.86367	2.22762	2.89706	4.12675	3.86505	4.55315	3.03669	3.43006	3.09637	3.77947	3.33162	3.11776	5.7193	3.94029	3.81611	3.83229	4.59724	3.98487	3.16728	3.28948	1.996	3.22	3.37528
CYP26B1	3.50446	3.63614	3.57428	4.46099	3.20101	3.09506	6.73964	3.49252	4.084	3.4712	2.52449	2.59188	3.42825	3.66062	4.69929	3.66277	3.91599	2.1776	3.75613	4.35469	3.56593	5.14495	4.81778	2.81212	3.04838	7.23115	4.09872	3.78206	4.63896	4.32551	2.23463	4.25193	1.75856	1.71484	3.0836	4.88135	2.17232	4.24844	2.38515	2.51574	4.56465	5.60593	2.51574	6.44963	2.51574	2.51574	2.51574	2.51574	2.51574
CYP2R1	7.6302	7.46753	7.45366	7.14382	7.74784	7.88383	7.59252	7.56608	7.31653	7.24925	7.47417	7.71714	7.41936	7.71986	6.77827	6.75797	6.93992	7.27662	7.83411	7.03414	7.18503	7.74361	7.23857	6.14823	7.3046	7.73109	7.16131	6.48529	7.82317	6.88236	7.12063	6.80653	6.80958	7.40315	7.81824	7.24278	7.04566	6.32847	7.62771	7.24369	7.37693	7.69472	7.36697	6.80475	7.51605	7.44546	7.47898	7.84848	7.35492
CYP2U1	5.11092	4.9347	5.64779	4.8859	5.00032	5.46328	4.86838	5.61803	5.52539	5.09124	4.46394	5.14542	4.63548	4.19764	5.0784	5.21022	4.99999	4.90231	4.84217	5.32732	4.49475	4.19265	4.16479	5.86969	4.13146	3.94363	3.60809	4.9031	4.61326	5.46863	4.14097	4.38986	4.95344	3.72653	5.22065	4.99817	4.99729	5.23286	3.36633	5.41521	5.40478	5.09378	5.60896	4.83482	5.50598	5.08424	5.27368	5.09045	4.95635
CYP39A1	3.29194	2.26202	2.92909	3.55525	2.27074	3.55371	2.60199	2.41619	2.64913	2.88735	-0.259415	2.4965	1.66276	0.657173	-0.417187	2.67962	3.06512	3.69657	3.1727	3.1799	0.787158	0.141976	2.58459	3.64054	2.52905	3.26786	1.1665	3.56875	2.54895	2.98945	2.66865	2.88162	0.75709	2.47554	3.18061	3.11924	3.52282	3.33041	2.76101	2.95792	3.38614	3.38838	3.09221	1.99369	2.90973	3.10933	3.06898	3.30858	3.71762
CYP3A4	8.03531	8.27359	7.96246	7.9206	7.10492	7.96746	8.16461	8.25579	8.24275	8.66659	7.86897	7.59246	7.25561	8.24563	7.93655	8.21783	8.39842	7.845	7.62422	8.39989	5.30499	8.09452	8.34429	8.36292	7.33363	7.78549	7.45602	8.6743	7.15396	7.83626	8.52515	8.30059	8.11817	7.88238	8.37311	7.21737	8.18473	8.48375	7.2937	0	0	0	0	0	0	0	0	0	0
CYP3A5	2.83674	2.55525	3.18647	4.07395	3.41393	2.17567	3.91382	2.74097	1.94574	2.90373	3.44666	3.47087	3.39597	1.81532	3.58272	2.61449	2.91876	0.148854	3.73286	2.90373	4.17559	3.20303	4.05681	3.96977	3.61878	2.56737	3.30787	3.5901	2.96459	3.13631	3.38063	3.60768	2.97556	1.04786	2.96084	4.02809	4.16641	2.30355	3.87526	2.47726	3.54414	2.47726	2.47726	5.79476	4.09252	2.47726	2.9271	2.47726	2.47726
CYSLTR1	7.79168	7.73662	8.52723	7.98808	7.70857	7.94434	7.77469	8.18537	8.24401	7.12826	7.9918	7.48742	8.43884	6.67408	9.06646	8.62167	8.29752	8.28377	7.56311	8.17805	8.65982	7.43255	8.13374	7.1208	7.20378	8.29752	8.48624	7.21749	7.98678	6.99093	7.55414	8.25034	8.20731	8.44122	6.74854	8.13696	7.4237	8.47932	7.73006	7.8224	8.64412	7.99849	8.20867	8.7061	8.14926	8.08415	8.46363	7.98277	7.20178
DAAM1	7.30689	7.10322	7.69137	8.08626	8.18806	8.0617	7.07806	7.77883	7.84202	7.02896	7.19469	8.01001	7.79126	7.88323	7.20838	7.37036	7.42538	6.73201	8.22371	7.47958	7.64966	6.99885	7.96876	7.52527	8.23135	7.46309	7.11773	7.35305	7.22638	7.8475	8.29283	7.20574	7.9058	8.18143	7.13745	7.31742	7.4278	7.69992	7.20949	7.59409	7.72106	7.76742	7.73349	7.99569	8.12227	7.75038	7.45309	7.49954	7.22863
DAB1	3.07234	2.96031	2.53114	2.79031	3.08465	2.84128	3.26903	3.05921	2.88293	2.45044	1.12645	2.99906	3.36362	2.92724	3.17635	2.25957	2.59523	1.89477	3.10201	2.64719	3.80653	2.92522	2.65869	2.57724	3.68599	3.29752	1.41214	2.91419	2.34614	2.67114	0.297944	0.425679	2.50238	2.54092	3.17722	3.55798	2.97171	2.73803	3.52209	4.40559	2.39315	2.39315	2.39315	3.63261	4.26549	2.39315	2.39315	2.39315	2.39315
DACH1	5.42782	5.41971	5.7165	5.93574	6.2729	5.81655	6.00494	5.84164	5.58948	5.60337	6.09625	5.16513	6.40046	4.62288	5.83374	7.025	7.70728	4.28795	6.65854	6.82657	6.76272	6.09461	6.81432	5.6562	6.68606	6.44748	6.13757	6.33503	6.61108	5.38478	6.76389	6.09538	6.40739	6.36545	4.75826	5.49748	5.44165	3.79654	4.42347	4.99022	5.85458	5.78361	5.94631	5.91428	5.20637	6.36441	6.1793	6.20574	4.62209
DAD1	11.5495	11.8116	11.5681	11.3304	11.2629	11.1696	10.9009	11.6843	11.5764	12.1669	11.1504	11.2567	11.2128	11.3712	11.1367	11.3712	11.5245	11.2408	11.3596	11.1207	11.0223	11.3053	11.7066	11.4729	11.1974	11.269	11.1929	11.44	11.2183	11.0126	11.353	11.7066	11.3712	11.6948	11.4666	11.8007	11.0535	11.6733	11.1696	10.9924	11.3145	11.4093	11.5798	11.3175	11.3818	11.7538	11.6232	11.7156	11.4668
DAP3	9.21324	9.25208	9.57746	10.1	10.0005	10.0291	9.97544	9.42318	9.13026	9.07932	9.99074	9.96548	9.90865	9.77752	10.2399	9.5781	9.27511	9.75382	9.96702	9.31989	9.99311	9.83036	9.77298	9.30282	10.2044	9.81927	10.039	9.04653	9.97141	9.18788	9.50599	9.68581	9.99987	9.96962	8.8902	9.77848	10.0918	9.2041	10.2366	10.1635	9.78474	9.75224	9.7984	9.71947	10.1539	9.81622	9.90643	9.71349	9.95975
DAPP1	10.6058	10.5405	10.8208	10.6538	10.0362	10.0006	10.3925	10.7472	10.3698	10.6313	10.6029	10.3562	10.561	9.69574	11.504	10.8886	10.607	10.9702	10.9865	10.2027	11.2937	10.5689	10.8739	10.6335	10.004	10.48	10.7446	10.3587	10.368	10.166	10.5564	10.6191	11.6813	11.1796	10.0443	10.883	10.4584	9.73878	11.2719	9.91568	10.926	10.7522	10.956	10.9935	10.5014	10.9062	10.9773	10.8278	10.5868
DAZAP1	8.7321	9.17102	8.6379	8.3984	8.50318	8.29614	7.86241	8.59876	8.59876	8.79421	8.14991	8.15719	7.99594	8.66331	8.17011	8.52575	8.35329	8.10578	8.34196	8.27312	8.01083	8.35329	7.86475	8.30911	8.20405	8.9383	8.22473	7.49249	8.56276	7.65238	8.34196	8.36277	8.03933	8.30911	8.42217	8.01507	8.44042	8.84913	8.40395	8.54156	8.58994	8.01971	8.15012	8.66685	8.79497	8.41902	8.52341	8.21086	8.2491
DAZAP2	11.2242	11.4161	11.9937	11.5709	11.8945	11.8982	11.76	11.539	10.9399	11.9018	12.1228	11.021	11.3974	11.67	12.5688	10.985	10.5007	11.6554	10.7433	10.963	11.3037	11.6926	11.588	10.8129	10.9099	11.4645	11.192	10.8433	10.9876	11.3762	12.2476	12.1906	11.5637	12.7719	11.1312	11.3442	11.6713	10.8845	12.1421	11.6105	11.4569	11.2642	10.9254	11.3617	11.4733	11.1796	11.139	11.0639	11.3617
DBF4B	4.34008	4.21917	3.50543	4.02199	0.830709	3.92869	3.83621	3.6999	3.81013	3.80639	3.09862	3.57108	4.45448	4.1932	3.45574	3.67483	4.02967	4.0236	4.1073	3.7277	1.40556	3.51315	4.56065	3.8529	3.67353	3.19027	2.34065	3.68239	2.36127	4.09062	4.51493	4.9542	3.67292	4.26446	3.62661	3.3647	3.37385	3.84918	2.15779	5.00636	3.65221	2.85301	3.30864	1.23967	4.61503	2.97383	4.59032	4.15605	4.47389
DBH	2.33418	2.75567	2.63927	3.5737	4.00178	2.45709	5.8186	3.12872	2.63976	2.21078	3.84671	2.86847	3.14169	5.70782	2.88064	3.34821	2.9497	5.76418	3.27132	2.58872	2.75292	3.60172	4.3124	2.55201	2.35661	2.56465	2.99416	2.21033	3.06107	4.4358	6.09865	6.70228	2.51721	4.04148	2.05604	5.63717	2.93364	3.26606	3.17819	1.45768	3.5544	2.10698	2.41048	2.26723	3.84728	4.48644	4.23758	3.97544	5.60365
DBR1	6.13684	6.44478	6.63562	6.70592	6.8013	6.82034	7.42845	6.66419	6.38949	6.77744	6.53722	6.90914	6.17497	6.60219	6.50901	7.08283	7.13891	6.17804	6.95451	5.88337	6.71968	6.43576	6.11593	5.17572	5.81783	6.62298	5.24781	6.04036	6.77229	6.05674	5.58547	6.67831	7.22452	5.96111	6.94916	7.27516	5.93387	6.2347	6.51599	6.47293	6.51432	6.69273	6.27263	6.95883	7.18806	6.66526	6.99645	6.75207	5.71454
DBT	7.98818	7.7977	8.82692	8.73569	8.74868	8.65443	9.03505	8.67156	8.24055	8.26216	8.36359	8.58809	7.98027	7.51085	8.50509	8.5641	8.21042	8.07203	8.26702	7.77309	8.449	7.57582	8.16098	7.78672	7.90714	8.12355	7.86459	8.1896	8.43562	8.09737	7.70534	8.65824	8.23482	8.25156	7.53598	8.58598	7.09053	8.07943	8.53893	7.8227	8.42741	8.58373	8.57063	8.44202	8.22306	8.55009	8.89775	9.13752	7.98595
DCAKD	8.09775	8.06898	8.0579	8.0553	7.58639	7.42675	7.71475	7.79551	8.47878	8.30086	8.07518	7.84117	8.04486	8.48543	5.72013	7.9516	8.15724	7.26734	8.33802	8.16297	7.31849	8.41995	8.05221	7.66941	7.49984	7.99971	7.77804	8.22998	7.74031	8.35463	8.41568	7.89422	7.74552	8.15895	8.19902	7.92336	7.88485	8.25396	8.35496	7.61708	7.90137	8.08294	7.75009	7.71202	8.1662	8.49926	8.21268	8.34149	8.09189
DCBLD2	4.28685	3.78977	4.3919	4.00547	3.16407	4.5924	3.59731	4.0892	4.2766	4.4455	4.13131	4.17216	4.47831	3.93889	4.33532	3.5233	4.51743	4.52049	3.56493	4.62944	1.26866	5.17393	4.26959	4.69666	4.32631	4.02239	5.09134	4.36074	3.2889	4.41845	5.38485	4.04922	4.06185	3.8459	4.86536	2.82654	4.3946	4.47573	4.95668	4.44042	4.56319	4.7841	4.7082	4.71157	4.45183	4.98019	4.17133	4.83515	3.55873
DCC	1.82667	1.83815	3.89152	4.06027	3.599	4.74769	2.69884	3.23178	2.9014	2.67885	5.45132	3.78418	2.39996	2.57333	4.33353	3.5102	3.03561	1.52733	2.9595	3.69242	4.7393	3.46211	2.94537	3.09024	4.31898	2.17433	2.75859	2.24992	4.8844	3.97864	4.37912	2.87952	4.06792	2.82211	2.20234	3.75542	3.77283	2.56901	4.22845	3.05851	3.05851	3.05851	3.05851	3.05851	3.05851	3.05851	4.04836	3.05851	3.05851
DCHS2	5.97557	3.71148	5.81143	4.00541	3.93634	4.7646	3.68228	5.70069	5.01357	3.48812	7.10219	5.27866	4.87207	3.51766	6.94322	6.85929	4.63942	3.98967	3.39536	4.21527	5.23058	6.97285	4.67152	6.68687	5.07842	3.4028	4.04527	4.48331	7.00378	4.46136	3.82239	6.93939	7.19495	3.78703	5.35984	4.82244	5.25012	4.66718	5.05229	0	0	0	0	0	0	0	0	0	0
DCLRE1B	5.4668	2.68255	5.57093	5.8216	5.67668	5.84553	6.08205	5.90456	5.81227	4.71444	6.87257	5.67586	6.12861	5.47192	4.97008	6.42032	5.76609	5.78096	5.85936	4.98633	5.75889	5.18511	6.68296	2.23393	5.98862	4.43647	5.66306	5.13915	5.17805	4.66657	5.29621	5.87703	4.99868	4.13189	4.19801	6.33349	2.02916	3.34708	4.36986	6.39107	5.25272	6.14405	5.07999	4.59159	6.16854	5.61868	6.00105	4.91426	5.80547
DCLRE1C	8.45539	8.4592	9.26979	8.31788	9.3598	9.11242	9.16896	8.63227	8.6337	8.30369	8.22364	8.83391	8.68338	8.14574	8.39534	8.83555	8.8748	8.14848	8.5187	8.02985	8.77026	7.89946	8.96536	7.4313	8.65486	8.3235	8.2604	7.87037	8.61335	7.74185	7.98165	8.66297	8.81079	8.73092	7.61695	8.31142	8.04254	8.34824	8.58218	7.97405	8.66505	8.66774	7.95055	7.99129	8.18353	8.88641	8.98752	8.84002	8.51939
DCN	4.24268	4.52375	4.42625	4.72538	3.22126	3.76574	3.72216	4.11276	4.77583	4.67404	5.04217	1.04648	4.20765	3.168	4.97203	3.37097	3.78908	3.70995	4.40237	4.86229	4.3667	4.52298	4.67959	4.2917	2.6732	4.00401	3.14604	4.27751	4.10876	5.17784	4.48231	4.31355	4.58584	4.65457	3.95405	4.20679	3.01453	4.34654	2.55131	3.54888	4.43525	3.5974	5.17223	3.00077	3.04418	4.57244	5.43928	4.40773	3.77843
DCP1A	9.15993	9.22051	8.64181	8.67291	8.93887	9.19645	8.64055	8.86156	8.41273	9.1155	7.99767	8.54444	7.99911	8.70053	8.59478	8.23087	8.15774	8.78177	8.377	8.72798	8.39192	9.20562	8.20773	9.26805	8.17527	8.98631	8.44339	8.93569	8.52414	8.96887	7.98578	8.43435	8.68716	8.4193	9.66861	8.39511	9.10721	9.03029	9.01493	9.29449	8.20506	8.37421	8.45447	8.46151	8.49622	8.46934	8.16675	8.30484	9.06549
DCP2	9.44774	9.67858	9.56206	9.62474	9.51694	9.49802	9.2923	9.86141	10.2895	9.88448	10.2383	9.87903	10.072	10.302	10.2952	10.5755	10.2187	10.1347	9.85695	10.5162	10.473	11.094	10.2365	9.99416	10.3871	10.1126	11.0352	10.2273	9.77342	10.0876	9.94713	10.3366	9.79611	10.1347	10.2825	9.92034	10.5152	10.089	10.045	10.2551	10.561	10.5436	10.5188	10.1752	10.5245	10.0955	10.669	10.3655	9.69135
DCTN2	8.47408	8.70321	8.27428	8.4348	8.51895	9.05431	8.66385	7.8416	9.09774	7.93205	8.46578	8.64839	9.897	9.01982	10.1017	8.84509	8.41606	10.2257	8.6366	8.35847	9.59188	8.96189	8.72761	9.9427	8.75794	9.54983	9.79879	9.82069	9.10602	8.48157	10.3823	9.536	8.14149	8.53429	8.63623	8.06795	9.72079	10.0635	9.78852	8.82991	9.1686	8.86457	8.95512	8.50355	8.86042	9.11792	9.21092	9.13975	8.77582
DCTN4	8.08209	8.07068	7.45683	8.17867	8.02902	7.89934	7.8629	7.45918	7.14702	7.8586	8.46157	7.8694	8.33646	8.3205	7.75021	8.08345	8.26489	7.78709	8.46664	8.22713	8.44358	9.04298	7.63196	8.15293	7.41441	9.02256	8.31898	8.39001	7.87589	8.10654	7.98869	7.54628	8.02455	7.54179	7.99319	8.30812	8.53386	7.99412	8.70112	8.40574	7.97603	7.84838	7.80851	7.73976	7.65389	7.80933	7.92818	7.55167	8.44428
DCTN5	8.75567	8.55227	8.95307	7.80825	7.98857	7.24288	7.00271	8.891	8.41874	8.75976	7.14966	8.55748	7.42044	8.82382	8.49052	9.06693	8.81138	7.12411	8.83053	9.17782	8.13351	7.40877	7.80419	9.01819	7.16852	7.78158	7.92541	9.22289	7.21929	8.88693	7.53783	8.08393	7.27935	7.83996	8.67676	7.64121	7.09668	9.25478	7.57404	8.08153	7.5451	8.14983	7.97588	7.6575	8.12834	7.97868	8.44253	8.68971	8.68791
DCUN1D1	7.62794	7.6912	7.58191	7.70985	7.23802	7.71731	7.62763	7.53978	7.519	7.71589	7.61959	7.06968	7.00516	7.41618	8.38603	7.86734	7.79378	7.92907	7.95917	7.9874	8.46312	8.79952	8.2018	8.03726	7.25124	8.21727	8.20569	8.40859	7.39101	8.84508	8.41977	9.0994	8.18201	7.72812	7.90443	8.04924	8.22367	7.79735	8.48135	8.21884	8.11133	8.03454	7.99677	8.47946	7.78736	7.83749	8.12392	7.84825	7.63157
DDA1	8.35684	8.08387	7.8535	9.38386	9.20777	9.41865	8.14497	8.14007	8.69811	9.23351	8.10332	8.71301	9.42742	8.72624	7.80016	8.37646	8.00281	9.14637	8.60488	8.39305	7.93889	7.96639	7.61793	9.7362	9.02818	8.60378	8.93369	8.51265	8.4835	8.89428	8.47329	8.87202	7.62328	9.6959	8.31106	7.9499	8.33686	8.50731	9.17421	8.6482	8.08324	8.18209	7.99611	8.36541	8.16294	8.428	8.41417	8.42544	8.95373
DDAH1	3.24649	2.6961	1.30835	3.50408	4.1093	3.6373	2.95172	3.95228	3.29715	1.64953	3.99651	4.03158	3.57255	2.34932	4.66106	4.66379	1.45863	1.59803	4.31668	2.36079	4.66865	3.30046	4.0578	3.64105	3.95633	2.69656	3.3688	2.80723	2.23312	4.1129	4.21261	0.691655	1.67433	0.477984	1.60372	2.64544	3.41355	1.76469	4.32627	2.19169	2.32649	2.19169	2.19169	2.19169	2.19169	2.65611	4.04783	5.49567	4.81096
DDR2	3.95653	4.01278	3.20816	3.09046	2.8301	3.2625	2.00883	4.32338	3.56861	3.94206	4.04613	3.9158	2.95473	3.23105	2.33694	3.68098	3.6529	2.47588	3.67433	3.82372	3.83455	2.68253	3.5078	4.16424	3.91884	3.62431	3.67275	4.18864	4.63278	4.00228	4.52379	2.68129	4.21685	1.00832	3.79211	2.79822	3.82372	3.90481	3.91747	5.38347	3.57578	3.46879	4.56523	4.66663	4.48541	2.80089	2.52	2.52	3.69555
DDX11	6.09717	5.22146	6.08481	6.33198	6.43926	6.25174	5.81274	4.61873	5.76021	5.54949	5.4492	5.28255	4.95605	6.8137	5.49619	5.07756	5.7452	6.53508	5.96794	3.89645	5.88229	5.77822	5.89361	5.9991	5.90476	5.57637	5.2938	5.05368	5.38545	6.21005	6.46081	6.74603	3.91541	5.14141	5.33513	6.09984	6.82558	5.9363	6.10834	7.13733	5.70867	5.63716	4.95379	4.95379	6.5316	5.32257	4.95379	5.85754	4.95379
DDX17	10.8306	10.6574	11.1051	11.206	9.78661	10.2133	9.98541	10.1725	10.4523	10.2575	10.2261	10.0272	9.9314	9.41886	11.5032	9.19555	10.4886	10.3794	9.9881	9.75596	10.8849	9.58057	10.5991	11.1936	11.8557	9.70234	10.768	9.61754	9.93921	10.5155	10.715	10.7992	10.9706	11.3032	9.42349	9.28802	10.417	10.491	12.4622	10.5242	10.5999	10.9749	10.8963	10.7971	10.8577	11.1259	10.7082	11.0584	9.77674
DDX21	10.1611	10.6218	10.1385	9.68764	10.1715	10.7962	10.2433	10.0467	10.4588	10.115	9.65458	10.0661	9.83379	10.5746	10.2433	10.3507	9.67074	10.386	10.1898	10.5255	9.8607	11.4741	10.5255	11.5055	10.1253	11.6941	10.2587	10.7641	10.3507	10.1611	9.93945	10.5579	10.2587	9.8192	11.4205	10.2987	10.9257	11.3775	10.8321	11.3293	10.2595	10.1859	9.88074	10.3691	10.3284	9.56232	9.84569	9.60043	10.8191
DDX31	5.58222	5.67561	6.24426	5.75812	7.10097	6.88692	6.81576	5.99237	5.73708	4.32695	4.61058	6.40415	6.45894	5.75446	6.56508	5.88155	5.96767	6.57588	6.4237	5.05649	4.42253	5.18716	4.40131	4.07223	5.96747	5.30869	4.15604	4.39165	4.65926	2.56145	3.72853	5.81546	3.85404	5.00618	5.2757	5.67317	5.37765	5.33992	4.10066	4.92638	5.73291	5.89272	5.6032	5.1738	5.32259	6.30713	6.59313	6.35903	5.78375
DDX46	9.30042	9.2505	9.50492	9.34875	9.26413	9.10927	9.50358	9.52395	9.42827	9.62699	8.9006	9.39178	8.93543	8.935	8.7453	9.35772	9.25767	8.99821	8.66614	9.01169	9.54702	8.90256	8.83417	7.69944	8.70473	9.04883	8.53676	8.99023	9.27138	8.33473	8.78646	9.09449	9.4367	9.06535	8.87047	9.344	8.66729	9.15133	8.7222	8.58622	9.00994	9.42914	9.04813	9.11396	9.29153	9.36467	9.69924	9.55386	8.68064
DDX49	5.48679	6.31228	6.0211	6.03062	7.10879	6.96906	6.02715	7.26164	7.74428	5.64386	6.65205	6.78333	6.31164	6.41683	6.44178	6.57371	7.03861	5.11411	7.01729	4.88886	7.16057	5.06957	5.89236	5.56117	7.11533	5.96641	6.90015	5.69331	6.34959	6.73904	5.9417	5.78298	5.87166	5.64919	7.1901	5.34974	5.85247	6.64854	6.08652	5.84762	6.28033	5.87402	5.88424	5.68366	5.68859	6.20964	5.37099	5.83614	7.476
DDX51	7.03325	7.56681	8.34359	9.09336	8.79095	8.27571	7.90183	7.45618	7.33749	7.03922	7.98287	7.88144	8.93525	7.53027	8.08749	7.79909	7.32905	8.70328	8.07554	7.87398	9.2882	7.79646	8.07973	6.92985	8.71976	7.56012	7.88842	7.26537	8.35832	7.33198	8.24374	7.76454	7.63646	7.80927	7.47987	8.07233	9.70288	7.60078	8.37647	8.37884	7.92544	8.64631	8.97721	8.36225	8.40638	8.08697	8.17271	8.05485	9.00545
DDX54	7.46044	7.10211	7.6075	6.8263	7.56895	7.23183	6.67622	6.9769	6.93391	7.04237	7.48977	7.1994	7.40869	7.23962	6.59903	7.22301	7.53439	7.66145	7.42435	6.7093	7.23183	7.25948	6.45772	7.08824	7.36339	6.97216	6.77908	6.57217	7.00144	6.7285	7.20806	7.20065	6.31032	6.07157	7.10947	6.8443	6.42803	7.06533	7.11829	6.33893	6.88453	7.24349	7.17504	6.93539	7.14908	7.6944	7.48583	7.31096	6.54934
DDX56	8.53032	8.12937	8.54525	8.1364	8.2766	8.45384	8.77905	7.99909	7.95901	8.39863	6.94857	8.15922	8.67616	8.27613	8.99546	8.04131	8.26057	9.19451	7.85987	7.8761	8.88033	8.6185	8.87221	8.23668	8.90542	8.54277	8.73241	8.17436	8.87536	7.9317	8.36574	8.18701	8.47861	9.22806	8.17524	8.09837	8.96119	8.86845	9.0623	8.79846	8.16947	8.51297	8.81674	8.71105	8.81242	8.70475	8.4805	8.71629	9.24321
DDX58	7.88018	7.78298	8.92858	7.12217	7.97967	8.43444	8.81518	8.65671	8.17261	6.26684	7.96166	8.06005	7.77805	7.84406	7.97499	8.58486	8.38054	8.18268	8.07851	7.65419	7.57837	6.86234	6.80617	7.2671	7.05096	8.22754	6.98773	6.80392	6.07345	6.77316	7.60807	8.37093	7.08848	7.63736	7.78864	8.32049	6.69078	9.35773	7.22146	7.28563	8.29131	8.32537	8.43271	8.49487	8.53617	8.20924	8.52609	8.5944	6.57722
DDX6	6.71732	7.23451	6.32263	6.775	7.23451	6.97369	6.31494	6.61079	6.85447	7.09631	5.8032	6.86936	4.55609	7.24885	6.06339	4.82227	5.88176	6.06946	3.17974	5.84239	5.95564	6.70569	5.6911	7.38366	6.3918	6.63843	6.00921	5.9792	6.99017	6.31494	5.54	5.61382	6.33918	6.34665	7.13049	6.04865	7.34545	6.70569	7.59963	6.81027	6.5357	6.89529	6.12441	5.20002	5.51344	5.70752	6.01805	6.61079	7.2628
DEAF1	6.00715	6.24872	6.16557	5.90042	6.15928	6.07527	5.50973	5.28818	7.01464	5.46932	6.58057	6.30239	7.4141	6.16557	5.5722	6.15763	5.79326	6.3616	5.61498	5.65609	7.20066	6.01522	6.16524	6.65659	6.43025	6.42627	5.37306	5.73177	5.61853	5.47518	6.18281	6.26716	7.87803	5.76827	5.69722	6.24488	6.90635	6.16048	5.60588	6.44955	6.51651	6.1142	6.49162	6.29933	6.19152	5.60759	6.25094	6.39269	6.6925
DEF6	10.4054	9.43069	9.95678	10.3935	10.3778	10.6815	9.99262	10.1911	9.78585	9.62261	10.2247	10.1496	9.93517	10.2472	9.64771	9.74887	10.0725	10.2323	9.93745	9.37817	10.1214	9.53604	9.16065	9.63544	9.77923	9.27575	9.72759	9.67173	10.1911	9.84708	10.1184	9.59676	9.73443	10.1241	9.75919	9.99262	9.44535	9.79935	9.30795	9.4644	9.85345	10.2277	10.3229	10.2468	10.0963	10.1441	10.0335	10.324	10.0758
DEFB126	2.42019	2.57036	1.41026	2.553	3.27922	3.444	2.64037	1.91479	2.17536	2.14563	1.76937	2.84809	2.88301	2.15445	2.86515	1.64464	2.36817	2.56808	5.64378	1.97305	3.63861	2.33553	2.74099	2.3993	3.33323	3.24929	1.91827	2.52717	4.10028	2.40542	2.46698	1.25379	4.03036	2.84232	3.58419	3.22486	5.95171	4.19219	4.83844	3.65551	2.74497	3.22532	2.90706	4.67683	1.81523	1.81523	2.95903	1.81523	1.81523
DENND1A	7.52811	6.97772	6.76138	7.00416	6.08664	6.29847	7.2827	6.44924	7.3016	6.9583	7.98601	7.42736	8.08868	7.40912	7.17546	7.99001	7.22973	7.34216	7.97849	7.91295	7.09155	7.0399	7.16571	7.59073	6.47894	7.20462	7.72113	8.04868	7.68515	7.47255	7.60785	6.24398	6.61754	7.21511	7.25211	6.60895	7.12258	7.58939	6.85455	7.84493	7.41093	6.98155	7.17927	7.31639	6.95407	6.52368	6.71283	5.91244	7.30456
DENND1B	6.52447	7.41765	7.49839	7.25511	7.1077	7.29527	6.47405	6.18175	6.29656	7.21846	6.21776	6.93297	7.16034	7.59813	7.87229	6.59493	6.85174	7.34083	7.62752	6.65831	6.58808	7.35001	6.86981	6.1327	5.80053	7.0983	7.53064	6.54927	6.55844	6.60625	6.86645	6.91638	6.28034	6.64322	7.06978	7.06065	7.53342	7.55677	7.75891	7.13179	6.7646	7.08429	7.5585	6.86586	7.00874	6.48721	6.43108	5.48777	5.48777
DENND2D	11.0127	10.2871	11.183	9.3965	10.5292	10.5066	10.3998	11.0204	10.3636	10.866	7.93255	9.47512	7.83093	8.8682	9.05825	10.3202	10.0842	8.75394	8.90958	10.061	9.48312	8.88043	8.9595	10.111	9.72184	9.46905	8.82025	9.79717	9.43428	9.53629	9.05296	9.54664	10.0426	9.60154	9.80605	9.66234	8.89116	10.3099	9.37944	9.43598	9.78312	10.1836	10.4709	10.5605	10.4885	10.644	10.3383	10.5119	9.02575
DENND4C	7.90043	8.04796	8.40959	8.35272	8.61169	8.53895	8.0805	8.68149	8.12331	8.30457	7.8485	8.38011	8.01267	7.71007	7.95604	8.63378	8.53141	8.369	8.26141	7.42962	8.18081	7.93321	7.81688	7.60589	7.43979	7.90252	7.6009	7.61605	8.33809	7.6781	8.42477	7.55901	8.45638	8.1738	8.20315	7.8094	7.56353	8.4442	7.97722	7.57871	8.1457	8.26387	8.34815	8.1633	8.55649	8.36861	8.31553	8.56361	7.83857
DENR	10.0804	9.75677	9.79073	9.9149	9.97819	9.88151	9.78418	10.1471	10.3622	9.9724	9.72234	9.9724	9.89931	9.97438	10.0335	9.49731	9.83007	10.3622	9.89726	9.77903	10.0217	9.98208	10.3178	9.50031	10.1778	10.2249	9.60179	9.46245	9.9569	9.33954	9.76509	10.5698	10.084	10.0453	9.84879	10.2269	10.1302	9.3639	9.69106	9.58278	10.1598	10.4051	10.2499	9.95242	10.3099	10.3372	10.2089	10.02	9.72865
DEPDC1	3.6186	2.98669	2.24495	3.82704	2.94256	3.77475	3.71775	2.93484	2.83763	3.34373	2.51286	3.56059	3.36305	2.14772	2.96495	2.23537	4.75305	1.08961	3.195	2.28988	4.07983	2.15825	3.8183	3.40476	3.34828	3.26448	2.49177	3.85051	3.03624	3.05934	3.63465	4.70124	3.12903	2.55398	2.72333	3.04609	3.53134	3.21704	4.01374	2.4285	2.4285	2.4285	3.47467	2.96975	2.43251	2.87866	3.94046	2.4285	2.4285
DERL1	9.11098	9.38654	9.79911	9.34648	9.18905	9.39892	9.47106	9.64124	8.81996	9.07969	9.21532	9.66887	8.94486	9.48059	9.10442	9.42471	9.30056	9.50135	9.62331	8.79628	9.1717	9.58903	9.09251	9.20856	9.55229	9.63623	8.94915	9.01476	9.52899	9.00061	9.08531	9.41205	9.55071	9.53499	9.48587	9.83467	9.44055	9.71505	10.0252	9.66971	9.22066	9.45592	9.6726	9.95294	9.56832	8.95262	9.32541	9.17969	9.59902
DERL2	8.24401	8.56722	7.68215	8.52582	8.19046	8.6738	6.67987	8.36182	6.95932	8.24532	7.21419	8.46971	7.68861	8.09536	8.10704	8.29759	8.60597	8.08638	8.39367	7.3247	8.30268	8.11154	8.10553	6.7597	6.72013	7.92706	8.07512	8.02789	8.45316	7.97355	7.92426	8.48685	7.79903	7.52904	8.97057	7.57635	8.60471	8.17715	8.03982	7.52452	7.81608	7.94013	7.51375	7.01836	7.66197	7.88224	7.9922	7.68273	8.82159
DFFA	8.30142	8.15537	8.36668	7.78791	7.9528	8.0301	7.84689	8.45477	8.12939	8.33372	7.93877	7.65294	7.82477	7.55207	8.0815	8.39796	8.31086	8.08646	7.94815	8.24118	7.77862	7.90665	7.6943	8.22502	7.78791	7.77862	7.89996	8.10371	7.88268	8.55786	8.13216	8.66868	8.37233	8.38632	7.6351	7.92387	7.50664	8.23975	7.1499	7.6951	7.89928	8.15116	8.37194	8.22833	8.25962	8.54455	8.28074	8.48609	7.58635
DGKE	4.79552	5.31142	4.34198	3.96992	6.46423	5.28106	5.79816	5.54938	4.11597	4.68771	2.83835	4.78869	4.43949	5.71022	4.50748	3.89673	3.75501	4.67573	4.38621	3.98003	2.59197	5.83919	4.80349	4.57239	4.76286	4.46572	3.39627	4.4795	4.23663	3.88439	3.6338	3.45752	3.72725	6.00529	5.29784	4.22877	4.3059	5.60436	6.05163	3.94942	4.80631	5.45648	4.52072	5.0882	5.32066	5.02312	4.79142	4.68776	3.27337
DGKG	5.17316	5.08301	4.69268	4.06905	4.83543	3.22211	4.94806	5.22661	4.73769	4.85288	5.24317	4.70174	4.72192	3.46102	4.85186	4.72555	5.36373	2.62873	2.12101	4.76797	1.63521	3.99258	2.21051	4.21813	4.24929	2.37764	4.4666	4.91135	3.36983	4.04531	1.64451	4.67784	2.09552	5.18737	4.46449	2.11125	4.93686	5.34698	5.41391	6.0157	4.86121	5.02304	3.15652	5.78861	4.11441	4.23726	4.07544	3.19423	2.96703
DGKH	4.19933	4.00931	3.58528	5.66948	5.91189	5.59292	5.06696	4.86335	3.59599	4.92149	3.97424	5.00574	4.71045	4.42714	5.55287	4.13589	3.85866	6.01477	5.34549	3.66028	5.20495	4.84051	4.17614	3.97149	5.04917	4.96984	4.99128	2.31023	3.60547	5.30873	5.08602	4.78403	4.12813	5.62708	5.09669	4.35278	3.43952	4.51204	5.87685	4.15258	3.0698	5.02063	4.25695	5.09531	5.76423	3.0698	4.87313	5.53866	3.0698
DGKQ	7.74265	8.11459	7.62396	8.04926	7.8338	7.56737	7.28733	7.75293	7.16002	8.36837	7.78827	7.68132	7.70475	8.24648	7.12966	7.70141	7.44571	7.59232	7.22823	7.01198	6.48144	6.33047	5.85724	7.59787	6.69915	6.5316	6.44876	7.52297	8.27166	7.47618	7.21356	6.82551	7.06593	7.15526	8.04926	6.6002	6.94668	8.46826	7.10931	7.98216	7.75533	7.48545	7.88374	8.31038	8.15248	6.71405	7.17103	7.17103	8.15186
DGKZ	6.47008	5.67851	5.81612	6.64143	5.88753	5.4509	5.95126	6.86916	6.31055	6.66103	6.76724	6.54396	6.59507	6.52141	3.95965	6.98713	6.56771	6.51748	6.36642	6.63965	4.08526	3.99598	5.8763	6.94581	5.94286	3.79503	5.73064	6.72498	6.20837	6.70575	7.00094	5.46193	6.13465	6.29545	7.31741	6.01097	3.72344	6.42353	3.36713	5.95927	5.9187	6.50894	6.53456	7.10707	7.14225	5.4024	4.12267	5.78414	7.15944
DGUOK	9.58857	9.73503	9.37505	9.13241	9.31803	9.45286	9.52369	9.40744	9.30768	9.36563	7.57283	9.01775	8.61379	8.34794	9.35771	9.36749	9.4895	8.40396	8.51044	9.51145	8.88207	9.37607	9.09301	9.39235	8.24449	8.74245	7.84814	9.51439	9.16943	9.53202	9.45704	8.30283	9.02757	9.38507	9.62855	9.4578	9.55944	9.19973	9.20434	8.52984	9.27302	9.24383	8.73987	8.6253	9.09711	9.32648	9.89713	9.87257	9.36711
DHDDS	6.79203	6.98797	6.70256	6.98659	6.23682	6.53477	6.75802	7.3385	6.50145	6.09311	7.90451	6.24957	6.29263	6.00093	7.5884	6.40444	7.39703	5.63602	7.64591	6.34226	6.70411	5.6839	6.21983	6.09534	6.45349	7.04297	7.26985	6.25099	7.26585	6.80561	6.52163	6.15675	6.24629	6.3548	7.07892	6.90797	5.99338	6.50518	6.69661	6.44138	6.60621	6.40037	7.30125	7.33808	6.43231	6.81747	6.63	6.24088	7.17561
DHRS7	9.63003	9.34656	9.67241	9.93388	9.81335	9.68356	9.96284	9.76312	9.78058	9.78948	10.0182	10.2648	10.2401	10.2687	9.5914	10.0861	9.54042	9.57705	9.6393	8.51884	10.2748	10.1878	9.64526	9.87577	8.31738	9.04464	10.0837	9.93375	9.8555	9.78999	10.3314	8.25849	10.527	9.54698	10.2304	9.97954	9.37356	9.39859	9.80631	10.142	9.23168	9.91426	9.72861	9.94064	10.379	9.51419	9.99484	9.82413	9.0848
DHRS9	5.38705	4.94743	6.39352	5.73995	5.42422	5.10642	6.70906	6.45276	6.40938	4.84839	7.06848	6.66286	6.41747	5.81085	7.99129	6.04496	7.66246	6.21965	6.98066	6.41291	6.63555	5.15416	8.64036	6.27852	7.94801	5.71493	6.50227	6.16479	6.14929	6.67418	7.75529	6.97104	6.4512	6.30811	4.95235	7.32679	4.34875	6.65939	5.35746	4.08366	7.18081	6.84051	6.98714	6.18014	5.70446	6.24687	6.84641	6.56388	5.24219
DHTKD1	7.72867	6.96557	7.37326	7.31587	7.62165	7.54753	7.32659	7.14861	7.68741	6.66344	7.1503	7.40867	7.70475	7.00193	7.50783	7.65893	7.57795	7.11435	7.3664	7.57631	7.71206	6.29498	6.81826	7.0363	6.6823	6.29949	7.55167	7.42365	7.06899	7.63994	7.85895	7.62937	7.80493	7.22587	6.96082	7.75828	6.55412	7.24401	6.51559	7.15878	7.97463	6.88981	7.41552	7.729	7.39636	7.59732	6.66863	6.8743	7.01333
DHX30	7.66199	7.97053	7.563	7.49463	7.89209	7.7902	7.52223	7.49732	7.72882	7.78611	7.86849	7.74048	7.81721	8.03883	8.401	8.1886	8.06269	7.68802	8.01274	7.56078	7.80807	7.93572	8.14383	7.39278	8.08049	8.1848	8.7629	7.85706	7.09488	7.73575	8.04409	8.30714	8.02101	8.28768	7.72288	7.53151	8.46156	7.72458	8.18495	8.35675	7.50298	7.95581	8.12665	8.02208	8.16807	7.87649	7.74461	7.86341	8.58879
DHX35	7.50165	6.47871	6.29605	6.19235	6.42622	6.41387	6.3369	7.00869	7.04451	6.41387	5.78496	5.26442	6.92028	6.5233	5.75524	6.49729	6.1756	7.206	6.41164	7.57736	6.74524	6.3655	5.54174	6.89107	5.14259	6.51253	6.37674	8.17955	6.84842	7.49568	6.77061	6.61346	6.56026	5.48529	7.43361	6.54391	7.01791	6.59788	6.79369	6.48415	5.76875	6.6793	6.60893	6.43578	6.59329	6.55086	6.45636	6.71787	7.22408
DHX40	8.25174	8.50879	8.13352	8.12452	7.90801	8.11727	8.07729	8.37746	8.47347	8.22956	8.09984	7.33599	8.24985	8.05096	7.94734	8.53169	8.04264	8.3843	8.03921	8.64459	8.39282	8.96211	8.68265	8.58838	7.90315	8.65234	8.1541	8.83573	8.37746	8.75323	8.52536	8.67297	8.32304	8.37356	8.94644	8.87336	8.0466	7.99281	8.57761	8.52757	8.18503	8.35139	7.8545	8.14607	8.47376	8.38465	8.04432	8.28513	7.80323
DHX57	4.17549	4.67823	4.70829	4.8256	5.0291	4.93808	5.08949	4.20946	4.14232	1.60039	2.23592	4.40435	4.69094	4.57944	5.66909	4.60911	3.61707	5.40679	3.15759	3.61253	5.29955	4.47701	4.76907	3.63105	5.93973	4.58647	4.79616	3.74328	5.30593	3.35819	2.62816	2.76376	5.1809	5.55145	2.4242	5.45867	5.46964	4.00414	4.47862	4.95109	4.6006	4.36957	4.23266	4.92752	4.26362	3.6135	4.34641	4.06155	2.58191
DHX8	6.91322	7.43374	7.08988	7.67917	7.47706	7.71294	7.46689	7.07794	6.98718	6.8319	8.12044	7.72274	7.98306	7.29599	7.19308	7.50076	7.64513	7.47538	7.70425	6.58062	7.30179	7.22294	7.50242	7.12872	5.74683	7.53107	7.35882	7.19999	7.78494	6.79249	6.87226	6.95087	7.18416	7.42085	7.57015	6.62506	7.10021	6.19376	6.68269	7.41189	6.96224	7.08996	7.25033	6.97862	6.51272	7.24113	7.45116	7.21578	7.75508
DIAPH3	3.0861	3.31282	3.27514	3.63596	2.90528	2.85277	4.64486	2.97184	3.85218	3.53509	3.94828	2.25736	4.32907	2.70254	3.60155	2.96634	4.71353	4.232	4.619	3.50878	3.3858	4.04895	4.58724	4.31539	3.77232	3.92766	4.54221	3.26611	2.77984	2.89637	3.6811	5.52705	1.5264	3.84164	3.64934	4.68707	2.70949	3.71	2.56883	5.23967	1.53732	3.22312	4.05113	3.75594	2.79898	3.08803	3.99004	3.40062	1.41928
DIDO1	7.85151	7.55639	8.14063	7.40245	7.54834	8.10672	8.05805	8.16151	8.21513	7.98147	6.56187	7.67404	6.6366	7.62224	7.20708	7.85676	8.15285	7.64916	7.52402	7.96061	7.54799	7.20015	7.51899	7.53428	7.17605	7.85499	7.48488	7.55621	7.78581	7.68127	7.91911	7.66518	7.07529	7.50338	8.27166	7.99304	7.67203	8.15576	7.4354	7.28421	7.73022	8.02166	7.98341	7.6788	7.9253	8.12448	7.84788	8.20681	7.57623
DIO2	3.78941	4.11897	4.09827	0.946845	3.24114	4.05025	4.20216	3.95483	4.99457	3.82653	3.58205	4.34104	4.13911	3.70128	3.05431	4.32546	4.32001	4.5516	3.40555	4.34894	5.19265	4.14111	5.04603	3.8244	4.50808	4.17567	4.06771	4.88455	3.91499	4.18539	3.65593	4.05454	4.21969	3.69707	4.58152	4.41781	4.35879	3.16583	3.91881	3.74258	3.74258	3.74258	4.449	3.74258	3.74258	3.74258	3.74258	3.74258	3.74258
DIP2A	7.51417	7.22093	7.87792	7.92988	9.10109	8.48815	8.50407	7.83493	7.10023	7.7889	7.26768	7.56967	6.89412	7.49794	7.58747	6.19185	7.38206	7.47615	7.35042	6.73373	7.67353	6.62438	7.50588	7.02003	7.95641	7.73143	7.18738	6.33132	7.66165	6.49949	7.23053	7.28222	7.85194	8.02603	7.35267	7.4884	8.06954	7.19644	7.59811	7.14103	7.11732	8.30888	7.87464	7.11448	6.82709	7.14168	7.46962	7.93955	6.99717
DIRAS2	4.43881	2.84085	4.45568	4.27788	2.38475	4.68034	4.93315	2.29186	4.00694	4.69308	1.6164	4.56149	1.86855	3.63718	2.69111	4.72031	4.59575	0.916751	4.08321	2.83547	2.76492	2.80871	2.06881	4.99565	2.48718	3.7009	3.5346	4.76456	5.10726	2.68268	2.92657	2.4754	4.65878	5.36267	0.926344	5.61693	4.82129	4.01847	4.2553	3.51727	3.69091	2.89874	3.58812	4.82064	1.84828	4.25035	3.58197	2.21901	3.90481
DISC1	5.1587	2.40814	4.78847	5.52728	3.21763	4.42984	4.99043	4.84091	5.63112	5.3134	3.75533	5.14611	5.14201	4.91934	5.50319	4.60237	5.15984	5.97501	1.97592	5.41408	5.87442	4.59652	6.26473	5.15832	4.3535	5.25442	5.29834	6.05312	3.17673	5.49924	4.24336	5.91054	5.88465	6.21878	4.87327	5.67169	4.3641	5.50013	5.63719	5.60977	4.56253	4.70204	5.45898	5.466	4.65296	3.94875	3.85591	2.84357	5.4386
DKK2	2.47145	2.93864	2.90373	3.14461	0.917203	1.21818	3.16344	2.70087	1.63691	3.09746	3.35882	3.10409	0.860377	3.4521	1.79743	3.08544	3.11976	0.105921	3.48032	1.95524	4.57414	3.70834	3.53045	1.04893	2.59233	3.34714	-0.282498	2.33639	4.0906	2.02704	4.36174	3.55775	1.34352	2.02236	2.69462	3.9471	3.21392	2.78894	2.57187	3.04053	2.41487	0.823271	2.86308	4.38158	1.85608	3.21659	3.52042	1.45104	0.823271
DKK3	3.52876	4.35097	4.5249	4.10192	3.9411	4.77678	2.27126	3.12273	4.85731	4.89626	4.28719	5.24103	3.72745	5.04291	1.68727	5.07634	4.21254	4.24982	5.15701	5.07562	2.72319	4.58717	2.34769	5.00403	3.06343	2.83255	1.5144	4.28141	5.14599	3.23735	3.14847	5.07112	3.56787	4.67554	4.39369	4.85225	3.18666	4.6224	3.64779	3.56978	2.97953	5.07397	4.62373	3.94124	4.97227	4.82599	3.85673	3.81372	2.63804
DLC1	4.32552	4.88834	4.5933	3.99211	6.09946	4.10108	4.32301	3.39492	4.98691	2.71789	5.42461	3.99725	4.85081	2.20762	5.49573	5.47518	5.49182	4.74967	6.06739	3.82923	1.85154	4.72746	5.29533	5.15369	1.74997	3.67737	4.96524	5.18872	2.80593	4.25405	4.83458	2.76621	5.74842	5.62939	3.49318	3.26615	4.88372	4.02713	4.41658	3.83027	2.9007	2.9007	5.4324	5.81603	4.84644	4.40816	4.424	2.9007	4.98174
DLD	8.54161	8.29365	8.63877	8.55595	8.91752	9.15137	9.04139	8.37288	8.47778	8.59678	8.43874	8.45083	8.52299	8.54102	9.64162	8.17884	8.6577	8.74551	8.80635	7.81535	9.48948	9.09934	9.38261	9.13353	9.20071	9.156	9.12103	8.35432	9.04929	8.7813	8.4462	9.04184	9.33917	9.04617	7.85737	8.60628	9.08641	8.94028	9.61273	9.36035	8.57572	8.69573	8.47204	8.98063	8.46335	8.68695	8.59083	8.38714	9.27866
DLEU2	3.02466	4.31906	4.28669	3.98208	5.06113	4.30018	5.86957	3.98449	3.5075	1.5893	3.52226	5.1894	4.7602	3.24428	5.9375	4.95077	4.14114	4.81355	3.51076	3.2	5.23279	4.43193	4.51858	4.4723	5.03807	4.46263	4.55786	1.90504	5.13398	4.50728	5.00645	2.15104	5.48588	4.93096	4.15185	4.70783	5.04319	4.10403	5.67128	4.32433	4.5781	3.32924	3.33958	3.06132	4.35273	3.00874	4.81411	3.24792	4.70297
DLG1	4.65745	5.4209	5.41338	5.72243	6.81404	5.91807	6.35068	5.57034	4.46515	4.848	4.7328	5.54816	5.26936	5.40202	7.27634	4.42504	3.87245	6.04345	5.69912	4.52521	6.61332	5.42417	6.32178	5.06409	7.4118	6.11255	6.74919	4.36892	6.05959	5.37731	3.94298	5.54486	6.53194	7.09208	5.01012	4.92483	6.7796	6.47193	6.92544	6.19377	5.6215	5.5193	4.70514	6.22525	6.51671	5.75902	5.75805	6.47322	3.12945
DLG2	3.29625	4.40637	3.93479	2.71191	2.41904	2.73188	2.2542	1.99415	3.90594	3.00153	1.50102	3.70585	4.10471	2.19497	4.10802	4.27443	1.86063	2.57668	2.61634	2.99706	5.18065	1.96697	2.49387	3.90486	4.524	3.004	1.75924	2.60299	2.40258	2.76446	2.17239	2.20831	4.1701	3.1427	5.46476	2.9463	4.91362	2.94106	1.50488	2.52913	3.65669	2.53778	2.5624	2.97453	3.00833	3.41491	2.39664	3.10683	2.69507
DLGAP1	2.52574	2.28972	2.1551	0.93815	0.93815	3.20179	2.21631	2.6583	1.73983	1.77977	4.05901	3.53377	3.36759	0.737145	2.2959	3.20007	2.13087	3.73974	3.65487	2.99651	3.08693	3.36208	3.15174	3.6467	2.05739	1.02893	3.0898	2.96966	3.90986	2.32357	3.16809	3.66709	3.66208	1.70658	1.75763	3.73131	1.51606	1.34386	1.59511	2.21307	2.21307	2.21307	2.21307	3.72549	2.93039	2.21307	2.21307	2.21307	2.21307
DLGAP4	6.56598	7.07743	7.01148	6.82788	7.06473	6.80712	7.03186	6.44964	6.58687	6.50095	6.34144	6.76494	6.60363	6.61713	7.2784	6.30454	6.4596	6.92852	5.90281	5.91409	7.28008	6.46274	6.93404	6.85655	7.88321	7.06183	6.84878	6.27235	7.02298	6.38824	5.87351	6.79341	7.45586	7.17882	6.28377	6.47851	7.50592	6.93296	7.47332	7.47783	6.78217	6.57014	7.53267	7.33092	7.23028	6.79313	6.45609	6.59571	7.20134
DLK1	2.87659	2.78767	3.30651	3.50406	3.35702	4.21828	3.32041	3.4625	2.4367	2.62817	3.01151	3.75737	4.57983	3.51389	4.36351	3.05913	1.96171	2.94539	3.16973	3.26845	4.63502	1.73824	2.26523	1.45667	5.56049	2.84116	4.32034	3.13507	3.15704	3.07464	2.75306	3.28939	3.44045	4.46516	3.78849	2.56703	3.77518	2.9653	4.29783	2.99998	5.33414	2.99998	2.99998	2.99998	2.99998	2.99998	2.99998	2.99998	2.99998
DLL3	3.73224	3.34506	3.40479	3.85353	3.55237	3.93931	2.94993	3.00174	2.87831	3.32426	1.67524	3.76852	2.9304	2.94615	2.98736	3.74759	3.86702	2.88977	3.72858	3.79552	4.25056	1.99454	3.80886	4.02456	4.68581	3.71735	3.14393	4.2592	3.02431	4.07518	4.15037	3.28827	3.19811	3.03485	3.8898	1.34633	3.01597	4.57532	3.71548	2.37897	2.37897	3.06898	4.20769	4.45447	3.85091	4.32897	3.83256	4.15914	2.37897
DMD	4.36977	5.21574	4.21158	5.27264	4.17527	4.22164	4.65773	4.78684	3.1934	3.66268	4.57407	3.9916	5.07458	4.07374	5.33985	4.32252	4.54902	3.86061	5.29626	3.27581	3.86668	3.30345	3.04615	4.68075	3.93483	3.33372	2.84812	3.88603	3.88346	4.30189	3.60737	4.36231	4.43834	4.70396	4.48624	5.53578	3.96966	3.08905	4.54988	4.09525	4.09525	4.09525	4.09525	4.09525	4.09525	4.09525	4.09525	4.09525	4.09525
DMXL1	6.14217	6.16023	6.8136	7.72747	8.82068	8.08677	8.31436	6.18862	5.20505	5.99426	6.92324	7.35052	6.89259	6.44058	8.27206	6.31465	6.21236	6.90074	6.92896	5.81566	7.67757	6.99207	7.77317	6.39491	8.05263	7.09302	7.01543	5.85905	7.87831	5.90812	6.84426	7.2027	8.25313	7.70861	5.23873	7.1915	7.17044	5.84757	7.58334	6.68635	7.38397	7.54191	7.13973	7.26117	7.15339	7.30675	7.60975	7.48809	7.48751
DNAH7	6.08834	5.38924	4.88474	5.47902	4.9308	5.59712	4.48223	5.90735	6.06091	6.11204	4.73306	4.96526	5.91324	3.70919	5.56117	5.30349	4.73035	5.40519	6.21844	6.50506	3.9124	3.89856	4.94647	5.63211	6.23745	4.88736	5.68801	5.73445	4.20365	6.57248	5.00183	5.92018	5.28923	6.07704	5.59308	5.87928	6.32202	5.98202	5.19258	4.52032	5.41451	6.63656	6.46409	5.81455	5.91622	4.76944	4.76831	5.06238	4.67633
DNAH9	4.21855	3.63313	4.00326	1.89503	2.11874	3.39057	1.94474	3.72669	3.80297	3.76468	2.5833	2.10416	1.58681	2.99033	3.73666	3.71235	4.36604	4.07002	2.15826	4.35241	3.12093	3.58559	1.82333	3.97141	4.36618	2.84463	2.16541	4.55296	3.50282	4.17233	2.68475	2.6247	4.00837	2.3061	3.80493	2.63519	3.87845	4.13425	2.18396	3.00353	3.00353	4.47621	3.00353	3.00353	3.00353	3.86773	3.00353	3.00353	3.00353
DNAI1	3.6955	3.66331	3.97632	3.90779	3.31887	2.05542	3.2567	3.77118	4.76236	4.5889	2.0717	3.69629	4.30786	3.56425	2.08757	3.63774	3.81417	2.93497	3.06513	3.9363	3.73995	3.37614	2.57633	4.6747	4.82502	3.29923	4.29424	4.5958	2.89616	4.57476	3.92276	4.85335	4.50729	4.22604	4.48282	3.95538	3.0095	4.79308	3.61293	3.76035	2.93678	3.95116	3.71842	3.56997	3.15218	3.40398	2.82274	2.18417	3.98905
DNAJA2	9.46193	9.71672	9.62959	9.62428	9.68315	9.86014	9.88547	9.77335	9.48067	9.64007	9.72483	9.41299	9.82849	9.6663	9.47818	10.1647	9.87539	9.60422	9.73641	9.77519	9.7452	10.121	9.51459	8.83284	9.95121	10.2422	9.74303	9.74653	9.53555	9.57824	9.31569	9.82674	9.74558	8.90375	9.87409	9.51757	9.72658	9.82285	9.78806	9.84765	9.64541	9.86687	10.0386	10.1616	10.1073	9.77141	9.81021	9.70861	9.20488
DNAJA4	8.60903	7.85024	8.71741	8.64657	9.20971	9.45272	8.67066	8.68995	8.34554	8.38828	8.39897	8.29591	7.99081	8.70842	7.57631	7.11723	7.21718	8.4281	8.65534	8.72529	8.76336	9.08522	8.61878	8.94344	8.24885	8.13432	7.97814	9.6109	7.60532	9.81119	8.98395	9.71511	9.33781	9.00155	8.87173	8.1476	7.74098	9.293	7.86716	8.06717	9.43336	8.70533	8.64568	9.03798	8.52147	9.3368	8.91723	9.30441	8.17518
DNAJB14	8.29784	8.17707	8.70522	8.50491	8.35828	8.17707	8.4382	8.65243	7.95441	8.13033	7.37552	7.83936	7.52473	7.60036	9.19696	8.07167	8.10307	8.27679	7.62152	7.34938	8.93091	8.26843	9.04807	8.13729	8.75375	8.4302	8.19476	7.71543	7.8977	8.12157	7.72807	8.70846	9.26089	8.46302	7.99392	7.90058	8.46873	8.18824	9.64297	8.74358	8.24945	8.49368	8.41785	8.42832	8.05984	8.19745	8.30433	8.23345	8.19921
DNAJC1	6.43785	6.79988	6.63784	7.77205	7.0594	7.01959	6.95107	6.90962	6.6027	7.04148	7.52914	7.19325	7.39312	6.9538	7.51402	6.40277	6.98428	7.25066	7.75862	6.22693	7.4154	6.81705	7.94135	6.80361	7.26636	6.89977	7.82557	6.45222	6.75163	6.90737	7.33303	7.88848	7.72652	7.56384	6.19002	6.45002	7.72652	7.10196	7.25066	7.10789	7.78726	7.55838	7.33661	7.02152	7.39634	7.38892	7.61165	6.50536	7.50818
DNAJC10	8.11826	8.22214	8.37148	7.88597	8.02859	8.13403	8.01433	8.61366	8.91448	8.11826	8.15305	8.08181	8.6958	8.47469	8.28973	8.65323	8.14985	8.3802	8.15416	8.77877	8.18223	8.5029	8.10582	7.5343	8.12632	8.45225	8.00527	8.51858	8.08708	7.86597	7.46285	8.37542	8.17175	7.5929	8.26002	8.43326	7.79203	7.349	7.42495	8.14155	8.25854	8.40724	8.01571	8.46876	8.33069	8.27119	8.22702	7.42274	8.23769
DNAJC12	1.46478	2.57798	1.83978	1.7767	2.89586	3.78685	2.53016	2.17226	2.55526	2.11222	3.71279	2.7066	5.28319	3.77082	3.1942	2.48573	2.16017	3.22419	2.6801	2.8004	4.17148	3.70523	2.76795	1.98013	2.7461	1.47419	3.40657	1.66003	2.19034	2.30084	2.32579	2.33466	2.23154	2.4678	2.2555	2.56609	4.76075	2.38734	4.24698	2.29012	4.32622	2.94327	2.29012	3.06328	2.39995	3.17745	2.29012	2.29012	2.29012
DNAJC15	9.08861	8.85803	9.07345	8.41359	8.33461	8.48455	8.60256	9.28579	9.19756	8.63167	7.95305	8.52156	7.92422	8.04523	8.10084	8.18494	8.55824	7.96725	8.5828	8.94405	8.29684	8.53041	8.69744	8.92549	8.88977	9.10394	8.31243	9.02716	8.35753	8.86793	8.15345	8.74411	8.00556	8.28478	9.07585	8.62752	7.72323	7.5941	8.13279	7.35938	9.03383	8.95911	8.84829	7.48794	8.96423	9.02258	7.90669	8.58213	8.38092
DNAJC3	6.84585	7.09647	6.67346	6.78733	6.14364	5.70609	6.25779	6.40273	6.33918	6.3927	7.12479	6.48669	7.00607	6.56526	7.1342	7.60729	8.18532	7.18748	7.42049	7.15263	7.41742	6.68954	7.39444	7.52013	7.18365	6.63136	7.57904	7.89927	7.04864	8.28105	7.69734	6.81805	6.63986	6.3927	6.92839	6.16375	6.18381	7.4335	7.25366	7.28014	6.77216	6.31287	6.45393	6.51724	6.37865	5.8548	6.03769	5.91205	7.29452
DNAJC4	6.80862	6.26242	6.20819	7.06421	6.51328	6.51101	6.34544	6.50849	7.20022	6.84849	7.59755	7.05791	7.19824	7.24852	5.95193	7.17275	6.92277	7.68818	7.02262	6.93497	6.52726	6.58239	6.07723	6.18857	6.71123	6.80987	7.02169	6.83825	6.64125	6.6481	7.81872	6.14257	6.47633	6.53303	7.05658	7.1713	6.97236	5.11778	6.45414	5.89073	6.9677	6.44384	6.38061	5.58154	6.44384	7.39874	7.04792	7.10669	7.3706
DNAJC9	8.94442	8.41113	7.38916	7.77964	9.10999	7.59228	8.53705	8.80137	8.51818	8.58964	7.88819	8.48313	8.0584	8.31266	7.11507	8.27289	7.82997	8.93071	8.31136	7.84735	7.90574	8.71371	9.08449	8.73893	7.46764	7.38664	8.63515	7.39991	8.62233	8.27401	7.46361	9.01917	9.04963	8.49783	8.85675	9.35097	9.16082	8.43556	7.66763	7.5572	8.63312	8.63885	8.31979	8.28695	8.49688	9.10021	8.79277	8.75586	8.02306
DNALI1	1.86487	2.57976	2.62919	3.87751	3.26077	2.85139	2.17009	2.30689	2.27451	2.59657	3.48185	2.24166	3.05158	3.33322	4.15019	3.35761	3.00659	3.60549	3.89157	2.60939	4.24216	3.62249	2.84893	2.47796	4.00989	1.46237	3.0538	2.18751	2.62038	2.48739	3.44711	2.01744	3.09716	6.61745	2.36312	2.13047	5.13072	2.23497	3.22357	2.92681	2.92681	2.92681	2.92681	2.92681	2.92681	2.92681	2.92681	2.92681	4.69997
DNASE1	4.74427	3.86782	5.26636	5.45147	5.09925	5.3914	4.23816	4.3203	4.57249	4.25504	4.8472	4.86406	4.16339	4.59423	4.82758	3.22907	4.79705	5.08533	4.49503	3.82255	3.85719	2.0278	3.8745	3.57662	3.09009	3.87867	4.02412	2.2842	4.55832	3.37459	4.79359	3.79931	4.41512	4.58175	3.3241	4.35636	4.04719	3.07791	3.25787	4.40529	4.66224	5.06979	4.43518	4.26679	4.35173	4.96839	5.18133	3.33935	4.06476
DNM1L	7.93279	8.11779	8.04152	8.29024	7.92597	7.89304	8.29628	8.12853	7.99885	8.24245	8.16822	8.19998	8.20706	8.34227	7.89627	8.78814	7.77624	8.68906	8.58705	8.25217	8.30175	8.44524	8.43085	7.47686	7.94524	8.42233	8.02445	8.43976	8.01776	8.11779	8.16155	8.65573	8.53146	7.8623	8.22891	8.49986	7.8298	7.5658	7.71844	8.47317	8.16733	8.27868	8.14169	8.61291	7.98957	7.96471	8.14245	8.19405	7.61256
DNMT3A	6.24946	6.03219	6.01141	5.9535	6.52103	6.74629	5.75583	6.28049	6.82473	6.51539	6.69802	6.36868	5.5593	5.96516	5.83772	5.91262	5.87263	6.3185	5.81061	6.44273	5.37548	5.73655	5.82626	6.79222	6.17331	6.34303	5.42597	6.51152	5.9032	6.3177	6.27084	6.33031	5.50312	6.11222	6.38441	6.08542	6.02105	6.62334	5.10786	6.21692	5.48259	5.64377	5.81939	5.66961	6.11281	6.1549	6.05771	6.14728	6.62887
DOCK1	5.10845	4.22948	3.04693	2.22479	5.19039	3.31638	2.67437	4.75417	4.81228	3.11415	5.45805	3.87072	3.32769	4.74338	3.71697	3.6698	4.08896	5.1532	2.65009	5.32346	2.56348	4.08094	4.19448	4.84361	4.65042	4.69073	5.77844	4.35242	5.16086	4.1182	4.67161	3.58657	3.38868	5.74163	3.81499	5.50115	4.10843	5.24047	3.90271	3.51684	3.6696	3.51684	3.51684	3.51684	3.51684	4.73919	3.51684	3.51684	3.51684
DOCK4	3.19735	2.96434	2.82585	2.21171	4.02495	2.25633	2.12597	3.77152	3.74191	3.10522	3.68924	2.003	4.24903	3.76777	4.89184	3.19323	3.18631	3.26425	3.54485	3.56993	3.50509	4.18063	4.64091	4.26971	3.83898	5.19248	5.53509	3.94869	3.87539	4.61	4.69644	2.36559	4.73833	3.63213	4.45681	2.35683	5.14866	3.5476	5.41653	3.83134	4.06389	2.50816	4.06188	2.50816	4.19012	4.34768	2.50816	4.96413	2.50816
DOCK5	5.79792	6.14209	6.93605	7.15387	7.00903	6.36449	7.2956	5.66559	5.77142	5.86761	6.92974	6.18879	7.06899	6.42489	7.1574	7.44868	7.5329	6.60369	7.02464	6.64278	8.32209	7.2055	8.0952	5.62252	7.43189	7.34916	8.47306	7.00538	7.72209	7.14529	7.37607	6.35248	7.20878	6.609	5.99747	6.86083	7.38691	6.43191	6.90575	6.53325	7.19734	6.62724	6.27145	6.7668	6.52628	6.1753	6.5367	5.97641	6.18113
DOCK9	6.42568	6.08008	6.05463	6.5626	6.88238	7.21912	6.91871	5.94193	5.82688	6.29165	5.80832	6.34663	4.92927	6.55173	6.74364	5.34774	4.9525	6.20013	5.95443	4.54222	4.59587	5.68874	6.48586	6.15927	7.42632	6.82793	6.66389	5.44751	5.64684	5.45453	6.37958	4.7849	7.3171	7.13557	6.33959	6.83547	6.975	6.05233	7.26267	6.47239	5.85288	6.50739	6.51569	6.34547	6.75786	6.52437	6.93562	6.8482	6.79924
DOK3	7.06777	6.45653	6.92501	6.95843	6.58947	6.64196	7.17151	7.04756	7.10482	6.48181	8.30761	7.18479	7.92588	7.07801	7.07801	8.46288	8.58272	7.32656	7.77641	7.95722	7.57846	6.77823	7.58405	7.60439	8.32896	6.96473	7.57846	8.53237	7.57343	8.54415	7.94587	5.87995	6.96148	5.7201	6.80495	7.2937	6.57768	6.64196	6.24122	7.57211	7.70479	6.73999	6.61858	7.47121	6.87518	6.86786	7.13637	6.62619	7.2631
DOT1L	4.46669	4.66757	4.11723	4.02935	4.38887	4.33819	4.21091	4.95672	5.44175	4.74528	4.78713	4.9219	5.22337	5.24962	4.95481	4.75425	4.86742	4.13992	4.59211	5.6255	4.16935	5.24741	4.50413	6.38808	5.30993	4.23091	4.37602	5.95238	4.64003	6.35743	5.776	4.69282	3.76161	4.20258	4.35558	3.85636	3.64702	5.54201	4.00347	4.64296	4.92223	4.42694	4.75499	4.73361	4.44702	4.15387	3.21076	3.52436	5.61057
DPF1	5.15678	4.48987	3.76069	3.75575	4.40745	3.75653	4.01992	3.90598	3.12739	3.90495	4.82486	1.39651	3.67464	4.18187	5.00811	4.47191	4.33378	5.05771	5.29773	4.57165	3.79176	5.03087	3.3946	6.06009	4.16282	3.9078	4.20882	4.61021	3.21827	5.60688	4.77982	4.82441	5.03787	4.92538	4.61574	4.95265	5.38179	5.1208	4.33426	4.76953	1.14129	4.63685	4.64013	5.5172	4.017	5.25668	4.37454	4.59934	4.87133
DPF3	5.03951	5.37467	5.00156	4.81738	4.53791	4.1931	3.76254	5.49407	5.70148	5.59179	4.94714	5.09334	2.92752	5.1777	5.96066	4.56683	5.15899	5.57344	2.22158	4.14302	4.79832	4.65242	3.51882	5.10068	4.75401	4.82259	3.16904	4.83887	4.5565	5.1144	3.31427	5.62434	4.44357	5.08796	4.96795	5.50208	3.8799	5.2262	4.12344	4.89413	3.70376	3.67447	6.35708	5.01777	6.7406	5.59617	3.67265	4.08304	3.67265
DPH5	9.70016	9.5682	9.71919	8.89604	8.98487	8.71235	8.74743	9.8264	9.48231	9.94254	9.18369	8.80323	8.59273	8.95655	8.60141	8.48948	8.55768	9.05186	8.73095	9.16702	8.51561	8.8857	8.92511	9.38058	9.27504	8.72161	8.46009	8.68754	8.63341	8.91263	8.74743	9.3374	8.87887	9.34015	10.1684	9.25842	9.22033	8.70122	8.90422	8.95565	8.90681	9.33126	9.1898	8.5675	9.46591	9.61761	9.67371	9.58525	9.23273
DPP3	7.28626	7.58298	7.48536	7.51061	6.71888	7.06971	7.15049	6.79727	7.47914	7.19564	7.71767	6.87283	7.71767	7.46521	6.88173	7.49806	8.00458	7.55263	7.23329	7.74955	7.28982	7.01778	7.43929	6.86115	7.68808	7.15049	7.061	7.0462	7.63686	7.30493	7.43716	7.61032	7.11224	6.46428	6.84767	7.20244	6.35373	5.24406	6.56623	7.11937	7.17717	6.6017	7.05353	7.19085	7.47675	7.04269	6.77675	6.90207	6.88478
DPP6	4.89155	4.16369	3.56282	2.23509	4.55199	4.8285	4.25348	3.84623	2.14839	4.89327	5.0867	3.75426	2.63468	2.3681	2.85531	4.59904	2.22484	4.83735	4.73578	4.34618	2.9831	3.58066	3.3785	2.74045	5.00435	2.09359	2.00508	3.66093	2.48256	3.03135	3.0504	4.52276	3.04446	4.02252	3.38461	4.61824	5.41279	2.34931	2.82085	4.1468	3.84178	3.79292	2.47582	2.371	3.01782	4.02486	4.4379	4.67592	3.92566
DPP8	8.52009	8.50734	8.56471	8.76415	8.8102	8.58768	8.93623	8.54183	8.64198	8.74774	8.79266	8.87556	8.95807	8.42305	8.39543	9.40054	8.66757	8.40526	8.82903	8.91164	8.84677	8.48265	8.29567	8.32059	8.68305	8.3579	8.18067	8.55849	8.96392	8.15715	8.48265	8.84904	8.50346	8.56679	9.07466	8.86991	8.06178	8.13446	8.096	8.67755	8.63335	8.59719	8.55594	9.08456	9.06024	8.93788	8.69453	8.43244	8.14598
DPPA4	5.11214	5.26813	4.60724	5.40174	3.73683	4.14837	4.76794	5.16263	6.00841	4.40697	4.35632	2.78997	4.97052	3.24741	5.27137	4.67051	3.90934	4.9501	5.59802	4.99964	5.814	5.32979	5.19401	5.31305	6.0647	5.22957	0.42268	4.79121	5.36444	4.97335	5.41191	5.17428	5.52613	5.09	4.02993	5.53976	6.59466	4.5224	4.9219	3.74734	5.45246	4.69525	5.20424	2.3336	5.27054	4.20217	5.67561	6.96912	6.02371
DPY19L4	6.15213	5.85992	6.66838	5.92044	6.56657	6.80047	6.72941	6.38338	5.45552	6.23165	5.63377	6.09362	4.9596	5.82811	6.70923	6.35247	5.90216	4.71809	5.43245	4.90243	7.27784	5.04479	4.49357	4.85968	6.14807	5.92445	4.11491	4.83338	6.3603	4.88033	5.2424	4.62115	6.50875	4.28453	5.8052	5.73396	5.62727	4.78314	5.70272	5.60525	5.66436	6.56684	6.01905	6.3668	6.50404	5.98605	6.12789	6.60671	4.96887
DPYSL3	3.70294	2.78466	3.12915	2.60639	3.86421	2.78722	3.29843	2.59758	3.05633	2.94125	1.81326	2.99906	2.7781	1.73761	5.48825	3.10453	2.44853	2.66623	2.47128	3.26384	3.10268	5.31733	2.8927	3.18441	6.41463	2.45618	2.33008	3.33252	1.87301	4.24946	3.68544	3.17197	2.9282	2.75543	2.83955	1.95837	3.12023	3.11644	2.56171	2.24913	2.24913	3.93389	4.09586	3.67089	2.24913	2.48714	2.24913	2.24913	2.24913
DR1	8.5732	8.68951	8.86952	9.11653	9.23077	8.79888	9.00142	8.75965	8.37298	8.39606	8.95262	8.42647	8.74419	8.97709	8.74604	8.69351	8.92297	8.88621	8.92987	8.23898	8.77861	8.83582	7.1548	8.07828	8.94437	8.82626	8.88553	8.42092	8.09091	8.62095	8.3762	8.71713	9.16379	8.66554	8.66057	9.16545	8.90269	8.23416	9.01395	8.32502	9.05027	8.88914	9.19503	9.39671	9.04593	9.07535	8.79601	9.03985	8.20455
DSC2	5.91826	6.98604	6.17973	5.50178	5.39897	5.55733	6.66792	5.99359	6.15104	6.00794	7.56762	6.77246	7.26405	7.19114	7.37	8.46239	7.54777	6.97331	7.87463	8.51799	8.32719	8.24032	7.79718	7.80324	7.96857	6.90754	7.98057	7.59624	7.94478	7.99901	7.56665	7.71035	7.48914	6.36024	6.946	6.24385	5.84593	7.2351	5.698	5.86752	7.58071	6.85376	6.31551	6.3527	6.04113	5.75383	6.65254	6.67161	7.03043
DSC3	4.72747	4.64841	3.66533	3.4285	5.15548	3.10623	2.61507	4.23911	3.05916	5.77587	5.04995	3.08945	3.09604	4.37962	5.02281	3.18423	2.97345	3.48133	3.18565	4.04318	2.38643	2.45979	1.80602	2.825	1.85314	5.00757	2.85957	3.82155	4.63354	3.61263	5.95721	5.81026	3.60826	3.68042	5.51706	4.53178	2.64145	2.97836	4.08035	3.16579	3.16579	3.16579	3.16579	3.16579	3.16579	6.33862	3.16579	4.79924	3.16579
DSCAM	5.34154	5.69946	5.20147	5.70682	4.54977	4.88759	5.03808	5.66878	4.95264	5.66417	5.29821	5.4517	5.35952	5.24395	3.78334	5.41888	5.16232	5.06059	5.42065	5.70211	5.38699	4.35496	6.11009	5.65302	4.38429	4.81826	3.85413	5.64331	4.41968	6.02018	4.66426	3.67473	5.07168	4.48448	5.94245	5.36019	4.96325	5.80283	4.30067	5.63885	4.99958	5.32335	3.3556	5.09612	5.45744	5.7127	5.61551	5.29742	4.02715
DSG3	2.54187	2.75381	4.58792	3.4091	3.39334	4.75674	3.28618	4.14302	4.16081	2.43888	3.58414	1.62256	2.15795	4.1959	4.04636	2.55982	2.57973	2.85127	2.47418	3.23912	3.09439	3.95957	3.08667	4.64821	2.75848	1.57692	2.45365	2.87412	1.97982	3.94341	3.28231	2.47126	1.35326	2.85779	2.40915	4.64407	2.04417	3.69289	2.03832	2.89087	2.89087	2.89087	2.89087	2.89087	2.89087	2.89087	2.89087	2.89087	2.89087
DST	2.70518	2.37	3.62624	4.09743	4.23054	3.71234	3.8996	3.93403	2.68179	3.03562	2.72119	3.16653	3.97123	3.92228	3.9505	4.44899	3.85814	4.25613	4.17652	4.28597	3.34186	3.88326	2.93373	2.65522	2.26153	2.57966	2.29545	2.98496	3.9364	4.19347	1.87321	2.81214	2.54754	3.23049	3.77259	1.80017	3.67276	3.46098	3.41344	3.81032	3.90648	3.49477	2.72958	4.03267	3.51564	1.04239	3.8093	3.41447	3.27062
DSTN	8.12597	8.8381	8.84186	8.18622	8.64312	8.12513	9.1312	8.59405	8.64636	8.86892	8.13865	9.03813	8.53607	8.41215	8.83264	8.79967	8.67026	8.85739	8.85713	8.81676	8.51727	7.39923	8.99047	8.55771	8.74751	9.09922	8.22042	8.78045	8.78462	7.64441	8.99574	7.21893	7.23079	9.05016	8.63412	8.48216	8.82656	8.65882	8.73206	8.89422	8.50642	8.37104	8.50341	8.47791	9.60439	8.15078	8.11415	8.22467	9.00162
DTL	4.56484	5.22847	5.77558	4.08226	4.8615	5.01173	4.07864	4.54596	5.23146	3.97684	5.24549	5.07661	4.82118	4.77663	6.6891	4.85528	6.66675	5.05495	6.61599	5.9053	6.37036	4.91652	6.18092	6.36068	5.94416	4.73405	5.23698	5.00394	4.98166	6.15626	7.00162	9.30746	5.99746	4.25508	4.43458	5.81729	4.49534	5.95542	3.9745	3.27248	6.4013	4.48947	4.78683	4.35926	3.19784	5.03911	4.65894	5.16849	5.01507
DTNA	3.30201	3.9632	4.06067	2.85631	3.48224	1.35218	3.78872	4.00586	3.9597	3.67728	3.40935	3.49312	2.65637	3.7965	4.58579	3.59051	3.34576	3.19028	4.00897	4.32108	4.09974	4.07318	3.23915	3.01931	4.25173	3.49451	3.6794	4.15431	1.9788	4.37331	4.09941	4.01584	4.5798	3.05078	3.46906	4.23635	3.64021	3.84359	2.94883	3.82554	4.53388	2.93669	2.85204	3.76269	3.70526	3.27595	2.85204	2.85204	3.53525
DTWD1	5.91804	6.27984	5.6184	6.63661	7.13993	7.03248	7.02423	6.04172	5.30049	5.92801	6.3698	6.43699	5.69526	6.62777	6.77366	6.18673	5.99223	6.47397	6.7404	5.24649	6.99625	6.81077	6.20382	5.62685	6.08738	6.8684	6.71477	6.16406	6.9164	5.74074	6.15149	6.11905	6.87988	7.23451	5.65269	6.29986	7.01415	6.01697	7.31367	6.3366	6.40396	6.53467	6.87557	6.88618	7.18122	7.18378	6.83688	6.79871	5.70958
DTX3	7.02045	6.64914	6.40863	6.61529	6.63007	6.6434	6.45	7.02473	5.70604	6.49889	5.5142	6.05757	5.82873	7.02473	5.85555	5.91343	6.50505	6.4741	6.12129	5.83988	5.53145	5.55572	4.55246	6.85981	5.28837	5.42271	5.17892	5.79245	5.96716	6.50959	7.01261	6.9761	5.60788	5.67118	7.24796	6.24087	6.19625	6.88272	6.32604	6.55339	5.52303	6.34052	6.54576	6.34878	6.68837	6.45847	6.33958	6.82234	6.83767
DUSP1	11.8794	11.3749	11.0812	11.8091	11.6204	11.2455	11.1549	11.3705	11.6902	11.3942	12.1569	11.7158	11.2854	11.9484	12.1509	10.9281	10.9692	11.8033	11.2973	9.91167	11.6622	10.9987	11.9176	11.6829	11.2146	11.9173	12.2694	11.8874	11.0452	11.0694	12.0693	11.7721	12.5395	11.9521	12.072	11.5996	12.3634	11.6671	11.5422	11.7585	11.4392	11.5525	11.9937	12.1209	11.3815	11.0607	11.3201	11.0607	10.8055
DUSP4	2.56841	4.84948	3.33151	2.66716	1.95955	2.08182	3.10521	4.11869	4.53435	4.18491	2.88942	2.38235	2.68254	2.98413	2.1717	3.91249	4.04702	4.38224	1.98109	4.63209	2.32427	4.83466	3.35449	4.66798	2.57493	4.74277	2.82171	4.56109	3.6351	4.84784	2.85542	2.95124	2.26555	1.95226	4.60858	3.76056	4.78728	4.63787	5.21691	4.5803	4.0032	3.15207	2.72328	2.89967	2.39417	2.22466	2.06808	2.45732	4.75758
DYM	8.36561	8.36561	7.7151	8.58322	8.79227	7.90524	8.13601	8.06714	7.94287	8.24044	8.46087	7.97517	8.60203	8.42864	7.10618	7.93759	8.15437	8.75046	8.77442	7.58111	8.27505	8.84573	8.96331	8.06481	8.4348	8.75046	8.72518	7.79954	8.25696	7.27223	8.19293	8.23948	8.47594	8.75902	8.40908	8.54784	8.98192	7.02786	8.48924	8.80957	8.51417	8.30049	8.39967	8.64898	8.38542	8.01697	7.8121	7.4569	8.06677
DYNC1H1	8.82955	9.04749	8.94535	9.07369	9.06376	8.66096	8.90887	8.35058	8.564	8.94569	9.08388	8.84516	8.67721	8.72557	9.77055	7.54932	8.82199	9.46794	8.74246	7.72966	9.14525	8.67855	9.56778	9.27117	8.98454	9.01434	9.52399	7.53611	8.93521	9.07015	8.57767	9.13155	9.22524	9.68969	8.28804	8.54248	9.41613	8.99392	9.76756	8.39	9.24712	9.41825	9.2784	9.22375	9.34729	8.85237	8.48118	8.9505	9.05975
DYNC1I2	8.93976	8.81709	9.37573	9.33926	9.12438	9.4822	9.42961	9.40152	8.37326	8.40604	9.30691	9.48902	8.89557	8.67151	9.05417	9.14952	9.61839	9.00734	9.6768	8.99413	9.54514	8.52066	9.30657	7.91233	9.09873	9.08012	8.74766	8.3826	9.00882	8.44937	8.43055	8.99314	8.02205	9.28257	7.97855	9.61839	8.93472	8.22465	8.42775	8.93865	9.21384	9.18499	9.19395	9.38275	9.2956	9.172	9.52524	9.27035	7.81667
DYNC1LI1	7.59665	6.97236	7.15247	7.13238	7.39823	6.19149	6.92809	7.29692	7.55616	7.60695	7.88186	7.07564	8.10343	7.4003	7.74128	7.42187	7.52733	7.55196	7.51661	8.01585	8.15576	7.85592	8.21873	7.45761	7.92123	8.22203	8.11973	7.70081	7.91842	7.90729	7.4414	7.92376	7.66306	7.02179	7.09953	7.87484	7.6578	7.33084	7.82281	7.01341	7.63726	7.26232	8.00057	8.22389	7.78622	7.85008	7.90579	7.44973	6.23065
DYNC1LI2	9.73744	9.90782	9.85014	9.6393	10.1637	9.79602	9.99604	9.22373	9.40573	8.96032	9.873	9.68693	9.52766	9.79378	8.9568	9.51413	9.47948	9.30957	10.1496	9.68693	9.95171	9.27628	9.30208	9.39925	9.43543	9.43863	9.64675	9.54004	9.73969	9.61229	8.67736	8.82346	9.16541	9.21603	9.27463	9.24351	9.9443	9.05515	9.53438	9.62809	9.29579	9.71964	9.16514	9.24735	9.42651	9.80899	9.5289	10.0341	9.00894
DYNC2LI1	4.11296	2.53201	4.56421	4.89413	4.85973	5.77004	5.25256	4.13061	2.75027	3.83542	5.61382	5.42512	4.40331	3.44557	5.62435	3.39424	4.20791	4.58395	4.66071	1.73989	3.05822	4.02411	4.78893	4.1465	6.2332	3.42396	4.25759	4.55926	4.78511	2.56062	5.41641	4.96969	5.11847	1.92607	3.44981	4.13445	2.74465	2.87871	5.29777	3.24416	4.35743	4.97524	5.06687	4.52228	5.62422	4.69562	4.64325	4.38809	3.00968
DYRK1A	8.75543	8.48357	8.25083	8.54298	8.17072	8.49456	7.0135	8.3338	8.35689	8.43289	8.06883	8.41052	7.88027	8.41749	8.09142	8.76924	8.30437	8.33416	8.2619	8.26011	8.36576	8.73156	7.74104	8.11888	8.77538	8.53497	8.06109	8.33416	8.20402	8.85799	8.19109	9.27719	8.48795	7.95727	8.06219	8.75953	8.34622	8.13829	8.18647	8.42021	8.33092	8.5602	8.608	8.51624	8.49442	8.53319	8.08629	8.30748	8.48252
E2F2	7.88051	7.28561	7.62237	7.17553	7.32152	7.98813	7.81278	7.56986	8.25282	7.5944	8.52949	8.0323	8.71859	8.06165	8.77865	7.98305	8.66016	6.84127	9.10465	8.28431	8.63153	8.70809	8.76207	8.98877	9.30657	8.32966	8.44188	9.38474	7.27869	10.443	9.83741	10.8121	8.44947	7.82344	7.91449	7.99294	7.30651	9.21758	6.03846	7.20031	9.39298	7.71456	7.68213	7.66917	6.67073	7.83197	8.05985	8.31905	6.83608
EBF2	3.75551	2.32373	3.4784	4.15918	3.364	4.01415	3.50134	3.119	1.61254	3.70465	3.68979	0.865163	-0.151755	1.12656	1.28369	3.39162	3.62552	0.828666	3.67841	3.69644	2.47377	3.15903	2.64598	3.4532	2.3016	2.79824	1.1291	4.30981	2.19078	3.20677	4.27399	4.27742	2.276	3.49791	3.65488	3.90168	0.876835	3.51868	1.80349	2.51288	2.51288	2.51288	4.90049	2.51288	2.51288	2.51288	2.51288	2.51288	2.51288
EBP	7.79269	6.93145	7.63653	8.21573	7.7348	8.18431	7.56517	8.08782	7.83124	7.35479	7.88219	7.37833	8.15692	7.36471	8.3582	7.28177	7.77439	7.82267	7.49988	6.83833	8.38842	8.33787	7.98656	8.4345	6.95553	7.33068	8.20563	8.00249	8.2231	7.04893	8.35473	7.96003	7.34049	7.38533	6.92951	6.45944	8.67429	7.4833	7.77161	6.70306	7.53538	7.81744	7.23576	7.1169	7.7299	7.59937	7.52504	7.99146	8.3
ECE2	5.29745	5.57158	5.69372	5.20155	5.62788	5.60602	5.04277	5.49471	5.23199	5.4053	5.82186	5.96104	6.03033	5.88512	4.09928	5.15626	6.04226	5.47384	4.07712	4.5614	5.09396	3.17413	5.42802	2.64404	5.85086	4.94941	5.5915	2.95153	5.46007	4.6844	3.89979	4.50142	5.01083	5.29615	4.31738	5.82805	2.94204	4.18045	3.48187	6.50315	4.171	4.171	5.39992	4.171	4.56839	5.28492	5.22447	4.171	4.171
ECHDC1	8.05272	7.96116	8.26904	8.4993	8.28422	8.05902	8.45463	8.24244	8.15247	7.78953	8.5185	8.23679	8.30529	7.91171	8.25303	8.87358	8.29208	8.59236	8.44782	8.22102	8.70532	8.14658	8.37379	6.8327	8.15526	8.24244	8.11559	7.58662	8.45066	7.67789	8.24593	8.68391	8.47716	8.21171	7.07752	8.87956	7.6081	7.48234	7.749	8.02823	8.2167	8.23471	8.5942	8.91125	8.22624	8.02588	8.68721	8.36033	7.83639
ECHDC2	9.41124	8.87936	9.29163	9.71526	10.1077	9.8543	9.81985	8.98371	9.29897	9.58507	8.66141	9.45343	9.0916	9.6605	9.7612	8.80613	8.72141	8.661	9.74344	8.66581	9.49666	7.99899	8.83599	9.05768	9.37374	9.02797	9.08431	8.15641	8.94716	9.26602	10.0409	8.72421	8.57798	9.25395	8.63889	8.82536	9.18279	8.91006	9.57436	8.94453	8.813	9.77628	9.23474	8.79347	9.42219	9.82104	9.24997	9.96954	9.21847
ECT2	5.10487	6.12221	4.93616	5.91691	6.55164	4.97911	5.6336	5.11793	5.30507	5.34227	4.13523	5.02252	4.54756	4.74217	4.07002	6.03098	6.04212	5.89132	5.23709	5.93609	6.74671	6.09906	5.41465	5.84114	5.0594	5.18251	4.52645	5.41465	5.9622	5.96756	5.6108	6.10161	6.01875	4.54715	5.01974	6.84009	5.39897	6.28241	4.45396	4.71812	4.71812	5.66916	4.71812	5.25511	6.81333	5.16067	5.22774	4.71812	4.71812
EDIL3	3.61415	3.41741	3.14166	3.38918	2.99238	1.4449	3.72468	3.38705	3.39485	3.07033	3.67403	2.11439	1.32434	4.10123	1.1029	3.31722	3.82164	3.1024	2.2747	3.29179	1.46202	3.23492	2.25658	2.93725	4.10625	3.48931	3.34026	3.94919	4.42714	3.4245	3.65192	4.97426	-0.102106	3.80459	3.51995	2.44664	3.40653	2.23946	3.36597	2.63053	2.63053	5.03771	2.63053	2.63053	2.63053	2.63053	2.63053	2.63053	2.63053
EDN1	3.90368	5.74306	4.10202	5.00913	6.13441	6.32801	5.7763	5.40084	6.03236	5.46147	5.78288	5.56473	5.31534	5.38747	3.04435	5.59459	5.75098	6.32099	5.6377	6.34247	5.91797	5.12137	5.92717	6.45607	6.57798	5.38891	6.67521	5.69476	6.89514	6.22852	5.82043	4.52874	5.04322	5.53726	6.23709	6.39901	5.92567	5.54692	5.17349	5.81258	5.79839	4.98949	5.27884	5.64435	4.96244	5.66116	5.27696	5.78383	4.97201
EEA1	6.34664	5.29563	5.95665	5.1681	4.94525	5.36819	6.27337	6.41864	5.63236	6.12216	5.14633	5.1223	5.43598	4.69419	4.58144	6.40534	5.82761	4.77864	4.92069	5.81032	5.56292	5.43127	5.41297	2.8197	5.22342	6.26172	4.52246	4.68502	5.49305	4.21959	4.84054	4.84951	4.12564	4.85684	4.52866	6.44483	4.24232	4.68502	4.00497	5.48622	5.66046	5.15285	5.38778	6.48525	5.38997	5.3428	6.13849	5.60562	2.62377
EEF1A1	14.1245	14.2318	13.8904	14.1095	13.6881	13.6642	13.8324	14.3811	14.2343	14.2859	14.0792	14.2173	14.0152	14.4054	14.1655	13.9584	13.8648	13.953	14.0099	14.1739	14.001	14.6996	14.2895	14.4651	14.4278	14.5118	14.1309	14.2011	14.0085	14.2499	14.0611	14.3327	14.5923	14.27	14.2746	14.2499	14.5923	13.8711	14.1755	14.2279	14.2279	14.2279	14.357	14.2279	14.357	14.357	14.2279	14.2279	14.0442
EEF2	13.5663	13.5011	13.3691	13.2003	12.8575	13.1135	13.1135	13.7286	13.5011	13.2767	13.4248	13.1135	13.2767	13.2003	12.8575	13.1135	13.3691	12.8575	13.1135	13.8725	12.9793	13.4248	13.2003	14.0176	13.2003	12.5396	13.1135	13.6549	13.2003	13.8725	13.3691	13.5011	13.4248	13.2003	13.4248	12.8575	13.2003	12.4257	13.1135	12.9811	13.7973	13.6659	13.3225	13.0282	13.3332	13.3944	13.3765	13.6659	13.6161
EFCAB1	4.02948	3.77755	2.1588	3.91011	3.51794	4.061	1.04352	3.12765	3.38098	2.3416	1.95045	4.22354	4.29145	2.2258	3.99264	3.17203	3.63077	1.25393	3.99098	2.27555	3.04292	1.87476	3.81775	4.01811	1.52146	3.07818	2.86713	4.54162	2.91283	4.01525	3.79675	0.956248	1.85112	4.23767	4.11781	3.50432	2.10444	4.75276	3.8926	2.5612	2.5612	2.5612	2.5612	2.5612	2.90019	4.17246	3.13037	2.5612	2.5612
EFCAB2	3.18512	3.41572	3.11206	3.16978	2.44998	2.12156	3.09722	3.61568	2.85235	3.54264	4.16599	2.57451	4.80374	3.25701	5.00019	3.62734	4.10515	3.47479	3.90256	4.2078	4.45116	4.37801	2.63801	3.99921	2.5146	4.25523	4.0229	4.73524	4.07206	4.42307	3.98577	3.96143	4.14815	3.70898	2.41552	4.45381	2.43406	4.16874	3.87733	3.09831	2.93721	3.13966	2.15132	4.72456	4.27451	4.12018	3.20526	2.15132	4.58865
EFEMP1	1.87352	3.43836	3.47392	2.27834	1.68777	2.19894	3.09337	3.64686	2.903	2.01427	2.7819	2.51406	2.20962	2.99939	1.76973	2.68806	1.95716	3.38507	1.75803	2.92613	2.94112	3.47801	1.83867	4.75143	4.58037	3.39008	3.09989	3.9361	1.879	3.45898	2.33039	3.64483	4.98082	2.19272	2.83463	2.17764	4.05763	5.22835	2.27025	3.46725	2.28869	1.87315	2.25876	2.14641	1.88572	1.67714	3.93904	1.8583	3.54045
EFHC1	5.56726	6.16772	6.27453	4.39769	6.46963	6.432	6.52813	6.08268	6.26657	6.30879	5.78356	6.11693	4.50725	5.57135	6.24884	5.56933	5.93209	5.39735	5.51112	6.09415	6.04157	5.6712	5.78356	6.1047	7.12975	5.31818	5.94336	5.61876	6.23497	6.28975	4.61235	5.529	6.3051	6.51867	6.432	5.8133	5.9962	5.20472	6.55804	5.64011	5.96576	6.29019	5.78814	5.17755	6.02047	5.69052	5.13137	6.26593	5.43152
EFHD2	11.3158	10.8961	11.3038	11.5664	10.4513	10.2732	10.7923	11.281	11.15	10.6708	12.375	10.7877	12.1091	11.7175	11.8962	11.9228	11.839	11.5262	11.569	11.9928	11.6973	11.5195	11.797	12.0522	11.5736	11.7898	12.1869	12.0557	11.7291	11.8689	11.9861	11.4425	11.4147	11.0517	11.2438	11.5498	11.5415	11.1818	11.5527	11.3243	11.3449	11.3302	10.9468	11.335	11.2298	11.0234	11.235	11.0615	11.35
EFNA2	2.18631	2.12858	2.16185	1.98314	2.20307	1.50696	2.16795	1.98817	2.23874	2.09784	1.99437	2.15093	4.52123	2.39734	3.51429	2.29407	2.33391	3.39867	2.24322	2.41804	2.32436	2.83704	2.68872	2.1068	3.3077	1.81337	3.92704	2.59789	2.44255	2.71558	4.6608	4.01726	1.57697	2.0869	2.38017	2.27896	3.42003	2.35087	3.76416	3.33477	2.04394	1.67294	2.92875	3.30664	3.15328	3.32062	3.25503	1.65356	2.89776
EFNA5	2.37196	4.21485	2.63816	4.15919	2.77433	4.03711	3.69987	4.07432	3.7734	3.77445	2.95863	3.74222	1.7171	3.36223	4.56187	2.65831	4.52321	4.45416	3.68178	4.07256	3.92402	3.34997	4.6116	4.12148	3.03339	3.83711	4.59297	4.29718	3.96428	3.42035	3.64629	5.07679	4.17364	4.08807	1.67646	2.48827	5.07129	3.41554	4.57883	2.86555	2.86555	2.86555	3.16011	2.86555	5.21263	2.86555	5.19696	2.86555	4.70804
EGFR	4.61906	4.07651	4.25702	3.97073	1.96235	3.67479	4.33262	4.6756	4.86861	4.22294	2.12387	1.74043	2.15959	3.56556	4.01334	3.8077	4.42888	4.72575	4.54145	4.88113	1.00228	4.31482	4.86824	4.6225	4.38129	4.52651	1.67717	4.78138	4.02849	4.49946	3.9282	4.16294	4.24621	4.43683	4.62776	2.38387	4.22568	4.18755	4.81134	5.09792	2.57614	4.57329	3.37019	4.47781	2.7786	2.47868	3.83283	4.01626	2.47868
EGLN1	7.5779	7.87923	7.90757	8.05093	7.77361	7.52935	7.77821	8.17921	8.16147	7.90302	8.14405	7.89684	7.6423	7.7447	8.00629	8.66776	8.31927	7.75538	7.8726	8.36105	8.36817	6.96595	8.53822	6.06598	7.8573	7.6255	8.59577	7.42731	7.88702	8.44908	8.14324	8.14324	7.65745	7.59377	7.84922	8.57519	7.38525	7.33239	7.08002	7.90715	8.2922	7.33483	7.38702	8.20763	7.72212	7.41264	7.56083	7.29763	7.60685
EGLN3	3.45298	3.41646	3.42189	3.07345	3.14302	6.7337	3.78775	4.00082	3.2694	3.0938	3.95106	6.70991	6.29947	6.28905	3.9831	3.27629	3.64006	3.714	6.35165	3.39851	3.72228	4.97325	3.27082	3.52274	3.94043	3.91918	3.27496	2.64194	3.89211	3.20568	5.20804	3.74423	4.19307	4.13509	4.15254	4.2014	4.41057	2.91408	4.64828	4.18306	4.10958	4.04077	3.50815	3.60964	4.94371	5.56201	5.74067	4.75297	5.39993
EGR1	8.80388	6.89622	8.67823	9.42664	6.09068	5.45475	5.61373	6.70073	8.28942	7.54931	9.52761	9.17445	7.54931	6.53716	9.64651	8.69461	7.99266	9.52761	6.86573	8.09485	8.94455	7.13957	9.09571	8.85174	7.07792	10.3246	11.1286	8.59766	9.95497	9.04874	8.79621	9.50565	9.20102	9.56765	8.98871	8.83661	9.74784	8.48475	8.38137	8.66734	8.8446	8.74527	9.04307	7.32041	7.79949	6.84412	6.28027	6.94211	8.0998
EGR4	3.57996	4.27679	3.4676	4.14616	1.92012	4.44787	3.76374	4.60776	5.04092	4.29155	2.80935	4.66502	2.37265	5.15627	5.14057	4.71988	4.43571	4.32131	1.74225	4.55789	3.06042	4.74704	3.41067	3.79763	3.17688	5.11949	4.6075	4.11924	2.44961	4.31496	4.37449	5.19857	5.27902	5.91943	5.00758	1.78764	2.13598	4.94314	2.63577	4.1768	3.54585	4.8922	2.9406	3.71037	4.77305	0.739966	4.65905	4.61213	3.61936
EHD3	7.1225	7.37255	7.09226	6.12417	5.45914	5.55997	6.00444	6.02758	7.06544	7.04891	6.92714	7.03084	6.22043	6.52098	6.75059	7.04395	6.85564	7.10573	7.4287	6.32305	6.47163	7.5835	6.80322	6.97531	6.25149	6.0498	7.26179	6.03434	6.69385	5.83825	7.55704	6.4519	8.34176	7.3549	6.82795	8.20322	5.79135	5.11457	6.5072	6.25705	7.28071	6.77347	6.92292	7.21922	7.39846	7.14616	5.59108	5.7198	5.31275
EHD4	7.01455	7.77844	7.86191	8.22193	8.30597	8.06841	7.86355	8.0289	8.27503	7.92057	8.49671	8.1796	8.62119	8.1905	8.70989	8.90524	8.10035	8.65798	8.07579	8.76718	8.01025	8.57475	8.15649	8.37495	7.66729	8.94366	8.92049	8.15154	8.24049	8.3863	7.36889	7.9822	8.71765	7.70659	7.86943	8.61492	8.1572	9.20622	7.6444	8.98546	7.91266	7.96714	8.15024	8.19882	7.93212	7.48685	7.43626	7.32413	8.76651
EHF	3.58247	3.931	3.49903	4.63286	3.5473	2.79345	4.32055	2.18012	3.82366	4.07462	4.31515	4.9492	3.51167	3.30035	4.48577	3.00467	3.26635	4.45779	1.07522	3.65772	3.01071	2.35041	2.93818	2.37596	5.58499	3.61188	4.1118	2.81256	5.08204	2.80476	4.79751	1.54854	3.83608	4.52307	2.44973	4.41548	4.79528	2.63024	5.24902	3.35303	4.65201	1.05541	1.94199	4.47207	4.82638	3.56224	4.07321	4.46895	3.99227
EHMT1	6.41944	6.19742	6.72851	5.36101	5.10846	5.51243	5.80203	6.6155	6.82362	6.24593	5.15621	5.28591	5.16454	4.91404	5.00536	5.88397	5.85516	5.25042	5.43113	6.46453	5.65228	5.15122	5.62983	3.63992	4.88155	5.17167	5.21725	5.89351	5.30736	5.66693	4.98614	5.27413	5.19118	5.07162	6.00559	5.74455	5.21965	6.52177	5.45342	5.90005	5.28527	5.11116	6.09412	5.52429	5.82726	5.71618	5.06432	4.9193	6.09412
EHMT2	5.74645	5.72704	5.15156	5.73412	5.13176	5.58185	6.96287	5.25512	5.69839	6.11796	6.50191	6.5801	6.53117	5.64123	6.71237	5.32313	5.33031	5.83215	6.92085	5.94008	6.50567	6.93047	5.95617	5.89773	6.04135	5.74732	5.8749	5.33755	5.62523	5.98244	5.27	6.1711	5.87661	7.62741	5.68041	5.53723	5.83499	6.78742	7.27383	6.60685	6.36031	5.56254	6.97438	5.84503	6.38525	6.10329	6.51795	6.11633	5.99132
EIF1	12.3596	12.0343	11.4305	11.6891	10.5144	11.6956	10.911	12.5069	11.6472	12.392	11.625	11.9566	12.0616	11.9811	11.6946	11.771	11.8781	11.997	11.8657	12.0018	11.8933	12.2242	12.1554	12.1171	11.4985	12.4855	12.6302	12.0702	11.4881	12.3009	12.4149	11.978	11.8781	11.8466	12.5043	11.7303	12.5257	11.79	11.8139	12.1147	11.7644	11.8634	11.6111	11.9137	11.6166	11.6938	11.3486	11.6111	12.2707
EIF1B	9.35654	9.98179	10.0951	10.3442	9.84722	8.29056	9.89172	9.62863	9.80437	8.35745	9.47579	9.48144	8.67617	9.68808	9.68053	9.86488	9.97722	10.3055	10.823	9.90324	10.8246	9.86885	10.4241	8.75325	9.58527	10.1373	9.56833	10.1395	9.90836	10.1934	10.1967	10.2149	10.0929	10.1633	10.1326	7.84041	9.41382	10.3285	10.0361	10.6374	9.93961	9.31495	9.62465	9.63774	9.55922	9.00279	8.95327	9.16296	10.4782
EIF2AK2	8.8334	9.43999	9.51035	9.96003	8.1813	9.22853	9.52033	8.6439	9.63779	10.0579	7.3337	8.63984	9.98252	7.41282	9.9405	9.67922	9.36479	9.4909	9.21883	9.32296	8.85107	9.28504	9.82631	9.9072	9.20371	10.3421	8.11242	9.93306	9.20184	7.49996	8.02524	9.75735	9.99373	9.1534	9.27689	9.61582	9.53194	10.0847	9.23119	9.11614	9.48248	9.30432	8.65296	8.92297	8.7813	9.1896	9.39056	9.30288	9.56372
EIF2AK3	7.22252	6.80117	6.64299	8.35542	6.62178	5.94614	8.25944	7.18338	5.86707	6.33404	6.28399	5.8645	6.202	5.84028	7.51693	6.73218	6.96593	7.86268	5.71382	6.76261	7.75562	7.06358	8.2704	7.45525	8.10576	5.911	5.81007	5.911	7.3485	5.74474	8.14216	8.32704	8.25029	8.30803	6.82755	6.20713	6.11954	6.89296	6.89193	7.73657	6.46968	6.7391	6.90902	6.05944	6.45645	6.73655	6.08175	6.72364	7.67114
EIF2S3	11.2649	11.3396	11.0936	11.2243	10.8173	11.1136	10.7844	11.4852	11.9504	11.6604	11.1553	10.9437	10.5776	11.1553	10.9909	10.9031	10.6327	11.2649	11.4004	10.8173	10.6076	12.1227	10.3183	10.1712	11.2871	10.399	10.9437	10.6692	10.7844	11.5691	11.055	9.93322	10.7844	10.9164	11.5324	11.1699	10.9164	9.88865	11.5691	11.2851	11.0423	11.6781	11.0515	10.5889	11.7395	11.2064	11.0777	11.4853	10.9906
EIF4E	5.94225	5.87139	6.36118	5.57097	5.90687	5.51173	5.40735	6.08666	5.66994	6.16058	5.98898	6.02936	5.38578	6.08445	5.84622	4.92832	4.91786	5.9814	6.39814	6.2287	5.25131	4.27977	6.39238	6.0163	5.88808	6.06305	7.40708	4.66886	6.42392	5.55685	4.90093	6.31354	5.69902	5.59672	5.87968	6.47263	6.35557	5.94794	6.02162	5.40948	5.40948	5.51966	5.40948	7.50727	5.40948	5.40948	5.40948	5.40948	5.40948
EIF4E2	9.12339	8.77262	9.05551	9.09149	9.0761	9.24642	9.22881	9.13339	8.75512	8.91146	9.53659	9.33834	9.27862	8.93608	8.88144	9.51767	9.60579	8.81966	9.41821	9.08594	8.51271	8.47225	9.29134	8.60532	9.26279	8.93227	8.81604	9.08416	9.03667	8.80461	8.96594	8.5407	8.87431	9.27611	8.95924	9.33834	8.7008	8.6845	8.91146	9.1363	9.09801	8.66797	8.93382	8.96263	8.75582	8.61671	8.94112	8.62514	9.04515
EIF4EBP2	9.74045	9.73482	9.56179	9.80825	10.201	9.79457	9.89556	9.8612	9.54142	9.59142	9.69153	9.70225	9.35464	9.97683	10.1099	9.61591	9.80593	9.50618	10.0077	10.2053	9.60688	9.84333	9.82236	9.65125	9.74371	8.99158	9.98322	9.98794	9.74551	9.85936	10.1275	9.85245	9.91649	10.1319	10.3613	9.88692	9.99584	9.22456	9.81705	10.2645	9.69984	9.76367	9.69525	10.2691	10.0882	9.41005	9.69382	9.40783	9.80327
EIF4ENIF1	7.05728	7.06524	7.00569	6.92691	7.04382	7.55732	7.96706	7.03697	7.96355	6.90264	7.61143	6.51165	8.56245	7.02347	6.46556	7.24621	7.12681	6.98689	7.23363	6.56589	7.5842	6.50729	6.98252	7.45738	7.20737	7.33772	7.13597	7.20497	8.05736	7.1432	5.7973	7.15987	7.4588	6.05902	7.18431	7.89108	7.67422	7.87287	7.01581	7.5601	7.60491	7.26295	7.71748	7.98368	7.56652	7.48885	7.36513	7.36636	6.46939
EIF4G2	11.7055	11.5637	11.9849	11.6687	12.1187	11.9052	12.0753	11.9506	12.3388	11.9849	11.4536	11.8486	11.9052	11.9506	11.5949	12.1187	11.6299	12.1803	11.9506	11.9052	12.2433	11.9849	12.1187	12.1187	12.1187	12.2433	11.9052	11.9849	12.2433	11.7728	12.1187	11.9506	12.0234	11.8094	12.3388	11.9849	11.9849	11.8486	11.9506	12.0317	11.9862	11.982	12.0379	12.35	12.3361	11.876	11.8904	12.0151	11.7269
EIF5A2	6.06203	5.43336	5.91753	6.27309	5.91431	5.494	6.47586	6.10413	5.79217	5.98632	4.44671	6.26446	4.24439	6.2815	5.64591	5.56663	5.66779	5.82572	5.6297	5.27046	5.2617	6.63465	4.88876	5.4797	5.25117	6.58236	6.54256	6.17519	6.38042	5.2571	4.44487	6.08385	6.43043	6.44337	6.45026	5.82458	5.70192	6.16897	6.50629	5.17766	5.87454	6.59332	5.93508	5.36175	6.58572	5.46941	5.86986	5.66546	5.95642
ELAC1	5.33971	5.35273	5.75708	3.95268	6.03846	5.76569	5.16916	5.58481	5.29018	4.90688	5.56613	5.69706	5.26661	5.23977	5.7288	5.98478	5.94768	4.79832	5.5712	3.68776	5.00444	5.91644	4.6886	1.46907	5.80087	4.93853	5.4349	5.48708	5.2794	4.90287	5.32353	5.75662	5.74975	5.10239	5.39382	4.3483	5.24605	5.15856	5.86663	5.12637	5.07816	5.91112	4.88829	4.30632	5.41918	5.66575	5.77417	6.15784	5.50541
ELAVL1	7.42927	7.32302	7.45737	7.71265	7.93078	7.45234	7.72569	6.92399	7.17839	7.32405	7.30912	7.57594	6.96751	7.05738	8.07215	6.93673	7.20178	7.19141	7.65632	6.75418	7.51691	7.64783	7.01901	7.61657	7.36724	7.41584	7.27964	6.69823	7.683	7.33465	6.54588	6.94098	6.78329	7.94437	7.05632	7.46384	7.25341	7.71265	8.09495	7.3808	7.554	7.77568	7.36005	7.23115	6.82849	7.39344	7.97446	7.67997	6.13702
ELAVL2	3.33183	3.56505	3.39717	2.5788	2.56425	0.326308	3.10614	3.23884	3.4135	3.99299	2.92686	0.592006	1.45193	3.2081	3.53816	3.0035	2.13705	3.5512	3.46868	4.10961	1.91901	3.28794	3.68898	4.01972	1.37797	0.471603	2.20327	4.08492	1.44336	3.07783	3.19704	2.73537	0.346537	1.9788	3.54718	2.96201	2.16809	3.17502	0.803084	2.54862	2.54862	2.54862	2.54862	2.54862	2.54862	3.46993	2.54862	2.54862	2.54862
ELAVL3	3.39323	4.23658	4.69309	3.34403	2.95329	2.9728	4.2631	4.15187	3.36167	5.46831	4.45206	4.87335	4.92856	4.75617	3.33173	3.92681	5.49785	2.15231	3.66832	5.14214	4.05296	4.76272	4.97679	4.99016	3.47143	2.87665	3.34519	5.38774	2.94144	5.33289	5.77027	4.45706	2.57074	4.50746	3.24294	4.54937	4.87131	3.31803	2.29723	5.35648	3.01991	3.94784	5.46275	4.29722	3.01991	3.01991	3.01991	3.59749	3.01991
ELAVL4	3.23907	1.8257	2.86977	4.32134	4.59037	4.43101	4.47393	3.21685	2.39905	3.18705	3.11653	4.4732	4.4162	1.57288	4.05983	4.2017	1.99899	4.47759	3.31018	1.89127	3.37481	4.76873	4.92288	4.21779	2.25484	4.58682	3.46492	4.66773	1.55997	3.84546	5.50507	3.87038	3.98277	5.21063	3.75092	3.88673	3.04765	3.25807	3.78957	2.40103	2.40103	5.00102	4.31857	3.14462	5.08853	3.82204	4.08987	4.65066	4.15565
ELF2	8.92687	8.75653	8.23656	8.67821	8.45687	8.4532	8.16082	8.98711	8.54719	9.23187	8.17627	8.81687	8.5308	9.40927	8.55865	8.15808	7.72607	8.08941	8.40137	8.42577	7.99504	8.62476	8.48783	8.57062	8.41944	8.02738	8.7815	8.75541	8.96324	7.83269	8.34757	7.99747	9.04446	9.22071	9.87174	8.80219	9.11763	9.27477	9.23755	9.23871	8.49592	8.60875	7.92487	8.41165	8.62915	8.22925	8.13928	8.22368	8.7879
ELF3	4.13505	3.6342	3.31767	4.97103	2.57166	1.85302	4.95781	4.12793	4.12638	4.19801	3.25718	4.42088	5.29958	4.46055	5.16245	3.71488	2.42689	5.10723	1.60507	3.82875	2.56571	4.93346	4.84365	4.79725	2.83259	3.08183	4.51992	4.58922	5.0916	4.91986	3.90405	5.25538	3.07886	2.73372	4.58191	3.16726	3.09262	4.30306	1.82069	4.09019	3.87639	4.19108	2.3302	3.75269	3.65457	4.02938	2.30634	1.22818	4.16583
ELK4	5.75008	5.34587	5.85615	6.02485	6.61084	6.78568	6.54632	5.65736	5.61885	5.68379	5.26937	6.09166	5.22982	5.55439	5.716	4.89127	5.01108	5.83732	5.54839	4.078	5.61515	5.25517	5.61138	5.01681	5.96465	5.73773	4.97265	3.88319	5.85905	4.68563	5.12352	5.96939	5.8045	6.09737	5.00426	5.72928	5.35336	6.07629	6.12399	5.8154	5.15204	5.39471	5.14228	5.10346	5.17855	4.80394	4.73496	4.78878	6.0834
ELL2	5.28079	6.88975	5.88449	5.63129	5.24957	5.78882	5.60537	5.23394	5.8065	4.99301	6.54085	5.88676	7.01294	6.95677	6.4606	5.96966	7.06136	5.77843	7.15592	6.6832	6.79978	7.46966	7.17423	7.35821	7.04981	7.55984	7.17167	7.30852	6.46887	7.5389	8.38542	5.40037	6.53312	5.27894	7.49234	6.91114	7.31789	7.81616	7.64457	6.47959	6.23279	5.99683	6.14754	5.89558	5.28171	5.97007	5.48849	5.18995	6.80508
ELOVL6	5.29511	6.37964	6.13323	6.55841	6.30418	5.81411	6.04949	5.88354	5.45502	5.98777	5.16622	6.6857	5.79436	6.07641	5.51597	4.95802	5.57894	5.33354	5.4367	5.4313	4.26934	5.76229	5.18678	5.71574	4.4984	5.88571	5.78119	5.11732	6.31667	5.44579	6.67866	6.18221	5.63333	3.95338	6.22781	6.54474	6.34269	5.54122	6.77222	4.72457	5.63971	4.96101	6.02784	4.67597	5.64872	5.86263	5.51063	6.35759	5.42697
ELP3	8.15959	8.23446	9.11391	9.20911	9.27149	8.956	8.686	8.75533	8.63186	8.53117	8.8378	9.08903	8.7859	8.42946	8.88746	8.55618	8.53456	8.76021	9.2197	8.40593	8.71622	7.728	8.588	8.30094	8.80335	8.47353	8.68991	7.38079	9.417	7.61768	8.04844	9.32504	8.61657	9.67999	8.648	8.45523	7.87122	8.33583	8.19368	8.05469	8.80923	9.07153	8.79437	8.71809	8.96141	9.14525	9.1479	9.24075	8.34129
EMCN	3.799	2.89046	1.68142	2.45204	2.5446	3.72408	2.23853	1.80556	2.05331	2.16272	4.41092	1.34345	0.970985	2.00389	1.84539	2.4822	2.46646	4.75023	3.42939	4.94948	2.89304	1.99067	3.60994	2.2707	3.17391	1.78944	1.6923	3.29999	2.68216	2.98822	3.69916	2.74363	1.79525	2.26656	1.76626	2.34803	1.11893	2.94293	2.37463	2.31809	2.31809	2.31809	2.31809	2.31809	4.50425	2.31809	2.31809	2.31809	2.31809
EMILIN2	8.95357	8.76789	8.85702	8.61131	7.67197	8.10824	8.60375	8.55245	9.11541	8.62936	9.75069	8.81445	9.85557	9.01106	8.67205	10.0928	10.1565	9.02402	9.44954	10.1641	9.14686	8.95765	9.13032	9.00198	8.73492	8.8976	9.41413	10.0054	9.133	9.45358	9.38341	7.94274	8.4204	7.97573	8.64543	9.01106	8.45914	8.54594	8.24698	8.90766	8.8216	8.59097	8.36885	9.0379	8.27549	8.3815	9.12947	8.00526	8.72398
EML4	9.43023	9.80276	9.20192	9.11822	9.4669	9.74426	9.18657	9.36057	9.32703	9.51617	8.43062	8.96637	8.19399	9.0271	9.50683	8.72258	8.70256	8.70172	8.80707	8.56629	9.36423	9.45818	8.77845	9.83337	9.07267	9.35714	8.99199	8.95604	8.99399	9.6887	8.35837	9.31016	9.18657	9.36807	9.88335	9.40113	9.86453	9.8739	10.7111	9.44285	9.36341	9.76405	9.57976	9.57702	9.67764	9.57702	9.41178	9.56368	9.68829
EMP1	5.17048	4.76943	4.29285	3.87726	5.28469	2.11977	4.83808	5.59686	5.07753	6.29487	6.73268	4.26095	5.90016	5.57209	5.28269	5.88537	5.39271	6.06154	4.72928	5.17934	5.17857	5.31889	5.70132	6.28729	4.27128	5.65419	6.86617	6.74664	6.4162	5.64116	4.91795	5.05756	5.15423	6.2281	5.87527	5.52485	5.92282	5.71655	4.01747	3.34952	5.14884	6.10849	5.8054	4.70708	4.60356	4.60136	4.7363	3.75393	5.06367
EMP2	4.556	4.09618	4.6196	5.04669	4.68975	5.55458	4.83274	4.15185	4.31343	2.21417	6.22697	4.56911	5.83528	5.48806	3.69581	4.45189	5.57112	3.49633	3.74416	5.6567	5.00512	5.56912	3.38866	4.85198	5.62682	5.51993	4.49717	5.46392	4.13244	5.24283	5.41338	4.79847	4.28856	4.84032	4.34666	3.10891	5.79095	5.88186	3.28712	4.29671	4.29671	4.29671	7.25599	4.29671	4.29671	4.29671	4.29671	4.29671	4.29671
ENAH	7.79179	7.01965	7.36294	6.39519	6.65006	6.45561	6.76418	7.62734	7.49516	7.38114	7.0572	6.45714	7.18199	6.56856	6.86853	7.54635	7.37963	6.84973	7.02436	8.00033	7.85681	7.22461	7.16719	7.69078	7.78184	7.16443	6.6528	7.46566	6.48365	7.45787	7.78883	6.99668	6.72598	7.99355	7.55279	7.7251	7.24579	7.58978	7.82303	0	0	0	0	0	0	0	0	0	0
ENO1	9.8531	9.80795	9.91577	10.378	9.7752	11.3398	11.4762	9.86938	10.2796	10.0273	9.55203	10.1971	10.6934	11.2847	10.3447	10.7526	9.6594	11.4267	9.54194	10.1537	11.0754	11.7041	9.82393	10.2024	10.0676	11.377	11.4855	10.2275	10.2351	10.1567	9.86345	11.2786	9.80486	9.54457	10.2239	10.2346	10.8073	10.0892	9.81216	11.0056	10.7135	9.87795	10.4724	10.6337	10.555	10.2544	10.3195	10.0764	10.531
ENO3	6.52799	5.08994	5.58588	4.55435	6.42202	5.2945	5.48423	7.61513	6.18786	6.50167	5.69441	5.88147	7.95148	7.50487	6.48577	5.23625	6.57565	6.58471	5.99604	5.91922	5.09057	6.39388	5.79412	6.04892	7.42073	5.95962	6.13452	6.14272	6.36428	6.26762	7.72137	4.67826	6.2709	6.02658	6.15794	6.13061	5.19561	5.72825	6.37882	5.17361	5.72345	6.73288	6.5082	5.54783	6.4494	7.15002	6.68127	7.22442	5.79914
ENPP1	4.10334	4.29616	4.60513	3.0955	5.7619	5.54776	3.65076	3.61997	3.9238	4.00368	5.35148	2.86713	3.20765	4.40333	5.61956	3.58771	3.47321	4.09405	4.36393	3.29105	4.21761	3.9394	5.47084	3.70404	3.48804	4.636	3.98696	4.81482	3.71164	4.5033	5.326	4.84499	3.41318	5.18177	4.20244	3.96096	3.98905	3.55348	5.46104	4.68027	3.5765	5.04845	4.0407	2.25844	4.36175	3.00247	4.34717	4.74804	4.46932
ENPP3	5.15695	4.68471	5.19717	5.69239	4.20713	5.27166	5.37545	5.3384	5.33762	5.34993	5.45509	1.47981	4.13641	5.33988	4.36964	4.65168	4.24933	5.49953	4.75948	6.0286	4.01953	3.92406	5.51227	6.17279	5.10987	4.9586	4.83541	6.08498	5.87574	5.23018	4.01466	5.06073	5.16939	3.11736	5.71579	4.54295	4.24169	5.55222	3.34195	5.59032	3.80461	6.45338	5.55905	4.4618	6.14111	6.74368	5.6017	5.63955	3.67363
ENSA	8.62992	8.47778	8.49422	8.31979	8.35817	8.50427	8.66726	8.81877	8.69648	8.48545	8.48443	8.77255	8.70886	9.11841	8.88622	8.45586	8.46896	8.48545	8.72646	9.122	8.53301	9.59293	8.59239	8.64091	8.79767	9.16188	8.71331	9.14176	8.7085	8.88852	9.38542	9.07439	8.79693	8.15023	8.96288	9.14944	8.53174	8.06111	8.66661	8.82192	8.80119	8.24477	8.31507	8.42834	8.65045	8.65403	8.72192	8.37777	8.35918
ENTPD1	8.60805	8.31889	8.25576	8.40768	7.89193	7.66537	8.06295	8.31568	7.92633	8.04392	8.50248	7.713	8.63687	8.31223	8.26087	8.85023	8.63764	7.93281	8.49786	8.85615	8.05178	9.07359	8.33135	6.85901	7.63477	8.63922	8.76062	9.41911	8.20676	8.17001	8.53411	8.09073	8.61677	7.52604	8.09851	8.45915	7.93251	7.87599	8.57096	8.66719	8.37811	8.08717	7.79432	8.26112	8.03661	7.77405	7.91525	7.32231	7.73017
ENTPD2	3.20237	3.08586	1.34046	1.55715	4.32847	1.50195	3.39594	1.95183	2.02102	1.98181	2.40893	2.08671	2.55473	1.89255	2.12496	1.76919	1.56093	2.95933	3.66499	2.07494	2.15536	2.105	2.74675	4.081	3.08586	3.03323	3.33987	3.1065	1.78661	3.44151	4.16319	2.12461	1.9835	2.45459	2.10896	3.19907	1.77907	3.63254	3.02743	1.57297	3.60971	2.74496	1.57297	2.64358	3.52267	4.07707	2.39303	2.16993	1.57297
ENTPD5	5.74504	5.91133	6.38638	6.13008	6.05616	6.89023	5.67638	6.39446	5.89051	6.41275	5.80968	5.89554	5.77844	6.21866	5.69027	6.47753	6.37441	5.77348	5.69872	6.27041	5.46041	6.05006	6.28809	4.76507	6.16687	6.59732	5.65724	5.48294	6.47206	5.49787	6.8004	6.91056	6.25106	6.43008	6.81821	6.55306	6.3445	6.91056	5.98862	6.24586	6.62686	5.80045	6.04402	5.69831	6.09114	6.32667	6.04643	5.93674	4.91264
ENTPD6	6.91744	6.99099	7.0798	6.35422	7.46258	7.36464	7.28007	6.564	7.16706	7.02072	5.98791	5.9505	7.6134	7.23179	7.5949	6.18159	6.61102	5.72853	7.3283	7.06858	6.67776	7.84253	6.51828	7.41203	6.88508	7.79676	5.76669	7.34303	7.05908	7.31488	8.06789	7.81145	7.6586	6.82301	6.80691	6.98728	6.99473	6.61076	7.08908	7.49292	7.12755	7.56381	7.04932	7.42908	7.8671	7.38556	7.17804	7.66246	6.42597
ENTPD7	3.55508	3.92723	4.85643	4.83866	4.95177	4.83393	5.23019	4.30203	4.45345	4.35803	5.18215	5.30567	4.04576	3.7113	5.70327	5.66781	5.29646	4.68731	5.82879	6.70394	5.0202	5.80171	6.94525	4.77763	6.03873	5.27101	6.25175	6.04324	4.32729	5.09281	6.25395	5.69881	4.73402	4.69126	4.30017	5.66752	6.25122	4.76257	6.40024	5.33362	5.36025	3.67314	7.02996	6.59468	4.56453	3.48139	5.7245	4.45567	4.07812
ENY2	10.262	10.1176	9.7978	9.84013	9.7685	9.76405	9.86843	10.21	9.91554	9.90257	10.054	9.95277	9.68271	9.9036	9.51977	10.3035	10.0758	9.84228	10.1533	10.65	9.97696	10.1142	10.0107	10.1135	8.94178	10.0784	9.83049	10.6436	9.94606	10.2367	9.91243	9.77721	9.8848	9.62556	10.4426	10.1274	9.9538	9.83288	9.3996	9.88059	9.89266	9.83661	10.1454	10.2555	9.95544	9.76659	9.79105	9.5487	9.45586
EP400	8.89787	9.29692	9.22465	8.5138	8.19039	8.02663	7.61276	8.51352	9.07962	9.20126	7.7231	8.11282	8.12307	7.37926	8.75275	7.96828	8.64755	8.3667	8.46035	8.0997	8.16077	7.3183	8.50564	9.02423	8.25406	7.84519	8.77404	8.22417	8.39035	8.72947	8.47071	8.51643	8.24518	9.11904	7.98868	7.24749	8.83956	9.00931	8.34293	8.63454	8.25969	8.74205	9.17102	9.08943	8.96338	8.35006	8.55027	8.54361	8.41071
EPB41	6.91849	7.10989	6.96886	7.71915	7.74485	7.86625	6.96886	7.05373	6.17545	7.09147	6.77901	7.61729	7.12825	7.52337	7.42202	5.11729	5.47865	7.30666	8.09698	6.39702	7.02396	8.30092	6.84845	7.66566	6.93218	7.30666	6.64165	6.61457	7.07115	9.48182	8.48311	8.80257	8.13683	6.64165	6.79708	6.77901	7.66566	7.47304	7.26388	7.31523	7.22734	7.76656	6.74574	7.48132	8.03234	7.85168	7.67206	8.16847	5.13203
EPB41L1	3.21952	3.13218	3.49814	4.02163	3.20722	2.74195	3.43169	3.14597	3.64489	3.07032	4.61488	4.14953	3.98929	1.97288	2.48166	3.26646	3.80665	3.0587	4.31009	4.34049	4.43999	2.47342	2.5475	2.85693	4.25936	2.41119	3.53374	2.71757	5.01688	4.4808	4.59374	4.93221	3.03694	1.84535	4.50744	1.81754	5.94941	3.84479	1.78375	3.81437	2.60011	4.04779	3.2746	4.41299	3.57198	3.40906	3.33311	3.44826	3.38025
EPB41L2	6.64384	6.09482	6.37651	5.72808	5.69012	5.44476	5.20822	6.25611	6.39304	5.66869	4.70819	5.99448	5.90171	5.95486	5.97693	6.11143	6.069	5.55144	4.88694	6.80672	5.26989	5.43776	5.32118	7.09633	6.63837	5.68599	4.77564	6.58184	5.98246	6.66874	5.28305	5.73351	6.46874	5.67639	6.60948	4.42562	4.43156	6.74223	5.1472	6.22011	6.37638	6.02558	6.62822	6.73129	5.70607	6.11324	5.14358	6.12616	5.92223
EPB41L4A	4.63536	4.94421	5.11221	4.60416	4.51022	4.3026	2.18762	5.37575	4.98387	4.7528	3.80417	5.1675	5.03969	5.0382	2.41529	4.59934	4.07769	5.72728	4.9653	3.60443	3.01127	2.56399	1.88936	4.88057	1.78011	4.41396	3.4929	3.77837	4.50927	4.76716	6.09894	4.92044	2.83656	5.36665	5.50977	3.8262	4.63985	4.85458	5.35565	3.96994	4.5981	4.94461	5.73684	4.18315	4.6636	5.47903	5.74695	2.23993	5.83248
EPB41L4B	5.04115	5.11077	4.81337	4.44898	4.04138	5.35574	5.65129	5.39365	4.18536	4.92507	5.83957	5.18302	5.97301	5.18047	4.69305	5.82134	5.19336	4.31778	5.27178	5.44965	6.24713	5.64821	6.17231	4.47286	5.53498	5.44888	5.0099	5.58901	6.06675	5.90575	5.49071	5.34731	4.80188	5.97188	4.89856	4.44418	5.66748	4.91698	5.28226	5.69222	5.66427	4.87732	4.82243	5.34526	5.43717	5.3359	5.10055	4.32435	3.45773
EPB41L5	5.95649	5.93241	5.55083	5.31344	6.02462	5.38296	5.44427	6.07937	6.21207	5.79189	5.66585	5.78126	4.31806	4.94559	4.74113	5.35637	5.33671	5.82212	5.28132	6.11607	4.80187	5.44781	4.10029	5.62339	5.69683	4.92517	5.44091	6.34844	5.66191	5.62887	5.43577	5.39871	5.23862	5.57445	5.94722	5.13914	4.86061	6.17815	2.88633	5.91606	5.56344	5.75647	5.95516	6.17541	6.14627	5.93988	5.24285	5.00458	3.17391
EPHA1	4.803	4.9288	5.2528	6.66458	5.40146	5.61609	6.96024	4.83966	7.03183	4.95919	5.2105	6.27497	5.48055	4.88218	5.87434	5.06941	6.81703	5.92059	6.82155	5.61478	5.65479	6.48919	7.0973	4.75603	5.13067	4.68225	6.27519	5.88558	5.47648	5.99128	7.2945	4.88074	7.03628	4.5541	6.36317	7.29413	5.08527	4.81466	7.56342	5.2834	5.81128	5.89284	7.29356	6.25012	6.92548	7.04499	6.98144	6.68901	5.46209
EPHA4	6.159	7.29235	7.05048	5.7595	6.62883	6.31288	5.63048	7.26016	7.05644	6.91558	5.80585	6.33289	3.30959	6.38185	6.92042	4.75564	5.15633	6.87215	5.53135	6.12981	6.63825	7.30521	6.34718	6.48424	4.83283	7.25638	5.58182	5.84372	6.72919	4.63931	5.71199	7.15414	5.84022	6.54551	7.29602	6.61532	7.43408	7.69503	7.20363	6.78896	6.31498	7.49804	6.92582	6.61185	7.57506	6.99473	6.82817	7.46281	6.4734
EPHA5	3.57804	2.27213	4.40016	4.49734	4.97845	2.08129	4.66278	3.02529	3.76928	1.55755	3.90957	4.3472	2.43459	2.18086	5.16795	1.5059	3.78279	3.66398	4.75344	2.28557	3.45327	4.54027	3.31943	3.90219	4.77147	4.75662	4.70361	4.5659	1.84812	2.44694	1.81607	5.09044	2.34479	3.75612	4.11443	2.95216	2.70878	3.80792	4.79571	2.3857	3.61773	5.03565	2.81812	2.79782	4.44457	2.97592	3.97825	4.67768	3.67341
EPHA7	3.44125	3.02715	3.07084	1.91503	0.512695	2.4269	2.56954	3.2791	2.79697	3.08805	3.14019	2.95333	-0.315291	2.79731	2.7489	3.03815	3.34513	1.24076	3.5921	3.4325	1.69844	2.70347	0.492047	4.65881	1.00242	3.11777	0.838295	3.94378	3.43099	3.57351	2.87505	4.01822	3.38876	3.21523	2.75647	1.83948	1.46778	3.19273	2.92224	4.7572	2.17438	2.17438	2.17438	3.49557	2.17438	2.17438	2.17438	2.17438	2.17438
EPHB1	5.93882	5.76501	6.50502	6.17777	4.61192	5.22302	5.78298	6.39987	6.03686	6.09542	5.37058	3.627	5.81011	5.22954	5.90158	6.22508	6.19175	5.76482	3.2315	5.96645	5.51258	6.04776	6.07099	6.43404	4.25901	5.37264	5.73343	6.38252	5.56192	6.28776	4.55128	6.01249	5.33555	5.11588	5.86098	6.21336	3.38621	6.3203	6.2715	6.73514	6.74312	5.66576	5.20444	5.62639	6.04456	6.68203	5.43569	5.59796	5.77068
EPM2AIP1	8.96127	8.73106	8.89756	8.49117	9.26053	9.07423	8.94937	8.99448	8.45048	8.64298	8.3645	8.54347	8.30927	8.52348	8.05394	8.48863	8.4662	8.17326	8.40299	8.56743	8.13473	7.8701	8.04342	8.34857	8.25707	8.15273	7.83581	8.47152	8.62687	7.89482	8.51446	7.37864	8.21497	8.50654	8.8018	8.46854	8.22139	8.53617	8.42485	8.60132	8.69767	8.66348	8.5769	8.34445	8.84883	8.82504	8.3871	8.81533	8.34488
EPN1	9.0275	6.8309	7.36944	8.46468	7.52846	8.07268	8.73237	8.84344	7.11858	8.66605	9.48159	9.58439	9.54184	9.38351	9.11277	8.8778	8.21197	9.09253	9.39335	8.92257	6.90313	7.20341	9.20193	9.16146	8.97713	6.41368	9.27296	9.23044	7.66683	9.955	9.42051	8.5309	9.0341	8.18521	8.87724	6.65101	9.29245	9.2381	9.48314	8.61143	8.87993	8.10296	8.52258	8.34585	8.10296	8.40601	8.63284	7.95121	9.08138
EPN3	2.1063	2.599	1.82271	1.48046	2.60861	4.84532	2.53516	2.22201	2.41379	2.4719	4.86478	2.38234	3.619	1.98727	5.18754	1.44291	2.92904	5.44364	3.02717	2.6749	5.94278	3.23911	4.67455	3.73195	3.75483	2.09003	3.09231	1.93214	3.01656	2.4751	3.79211	2.17962	3.95505	2.5987	2.50133	2.97558	4.85666	1.80852	1.12345	3.31444	3.14783	2.84725	3.86704	3.20565	0.729095	2.81901	2.96767	3.45262	4.52309
EPS15L1	6.33688	6.45556	6.17923	6.8952	6.91689	6.98287	6.6394	6.54346	6.38442	6.43356	6.78916	6.71197	7.38575	7.15043	7.17281	6.60057	6.81463	6.88011	7.09007	6.06215	6.2955	6.37389	6.72559	5.35226	6.59893	6.52555	7.28427	6.25422	7.08737	6.49198	6.81992	6.6324	6.86519	7.2631	5.61899	6.7028	6.92351	5.97443	7.26043	6.81427	7.23429	6.66115	7.0872	6.91168	6.65573	6.60225	6.18999	6.25968	5.76725
EPS8L2	2.65283	3.36319	3.04712	3.16603	5.03142	3.83869	4.34805	2.59325	4.54903	3.23313	4.26413	4.90568	3.38917	4.3193	6.15266	4.10324	3.25625	4.97066	4.30275	3.09514	5.18206	4.29102	3.0973	2.98228	4.50236	3.08859	3.64588	2.86928	2.52464	3.79605	4.89011	3.67802	3.81062	2.51692	5.3983	3.10999	5.10182	3.35479	5.25605	3.29795	3.13115	5.32613	3.96272	3.13115	5.01113	3.13115	3.60968	4.13575	6.06931
ERBB2	4.07182	5.12437	4.99184	4.50267	6.07404	5.10088	3.75505	6.32713	6.01449	5.5007	5.75126	3.6057	3.75888	5.54105	6.31387	3.70097	5.58497	4.31075	3.71585	5.05664	2.80366	4.18332	5.66929	4.85456	3.04349	4.16256	6.34134	5.09225	4.54439	5.42428	5.80082	4.16152	5.48114	3.34895	5.51152	6.04394	4.49556	4.92937	5.73597	5.56003	4.65958	5.00719	3.02544	3.94289	5.9217	5.25225	5.51086	4.82326	3.9141
ERBB3	4.43553	3.09008	4.18817	5.15351	3.16432	4.77844	4.0296	2.58704	4.92276	5.27533	4.10261	3.06556	2.39874	3.40037	4.54439	3.45784	5.16204	5.53831	2.60433	2.8764	3.00314	5.03814	2.46104	2.90185	2.52148	3.05475	4.95801	4.07373	3.77508	3.02795	2.76797	2.82268	3.99254	4.44882	4.96108	3.36293	3.40728	4.42632	5.08645	3.80515	2.99975	4.36737	2.70546	4.19083	5.34504	4.42631	2.70546	3.62715	2.70546
ERBB4	5.32029	5.79993	5.04475	4.34795	5.91621	5.2981	4.96409	5.3244	4.98372	5.21477	4.26143	4.28974	5.80862	4.23216	5.45265	4.39498	5.1978	4.51677	4.19918	5.33565	5.17253	5.63049	6.50877	5.80236	4.62983	5.89011	3.40352	4.58246	5.2142	5.57084	5.45691	5.3795	5.29206	5.67918	4.90905	3.94364	4.68509	5.78564	4.2374	4.93956	4.93956	4.93956	4.93956	4.93956	4.93956	4.93956	4.93956	4.93956	4.93956
ERCC1	8.75291	8.40616	8.63549	8.0053	8.43886	8.6079	8.33793	8.56782	8.73585	8.79434	8.20993	8.30464	8.38158	8.63235	7.96047	8.03718	7.86043	8.70042	7.3858	8.33286	7.70802	8.43359	8.16463	8.15105	8.3519	8.10995	7.53151	8.33705	8.28934	8.21499	7.70802	8.24643	8.02665	8.43162	8.87374	8.28462	8.81635	8.26305	7.81901	8.54048	8.08567	7.9241	8.1814	8.36741	8.05459	7.94542	7.98624	7.57311	8.19298
ERCC2	7.18353	6.2971	6.36886	5.57572	6.09516	6.03376	5.84961	6.89627	7.60916	8.07315	6.16127	6.51706	4.85665	6.1574	6.15673	6.25505	6.49712	5.70356	6.20631	8.31373	6.00539	5.9741	5.19774	7.34977	5.7208	5.729	6.31785	8.30152	6.5369	7.20532	6.09153	6.77685	6.25083	6.63805	7.03147	6.8815	6.44517	7.34348	6.54492	5.44206	6.75312	6.2796	6.86679	6.41775	5.97542	6.73007	6.66893	6.52672	7.51034
ERCC4	5.18687	4.91038	5.72838	5.07416	6.67039	6.54971	6.6952	5.94473	4.10493	4.50678	5.87063	5.84836	3.58774	4.98994	5.10196	6.34556	5.78359	4.49649	6.13372	3.87815	5.52757	4.46094	5.0806	3.62592	4.89303	5.19413	3.50609	4.6895	4.72993	2.56945	4.36328	4.66658	4.16571	4.69919	4.582	5.17492	5.01597	3.85736	5.00199	5.88885	4.51698	5.7909	5.4255	3.85339	5.94321	5.35774	5.33117	5.68915	5.20227
ERCC6	4.61314	4.8518	5.09882	4.36138	5.36908	5.17472	5.9725	5.91431	4.78911	5.72363	4.88946	4.51302	5.78827	4.34573	5.69768	4.59784	5.53041	4.99399	4.33971	3.57219	5.79639	5.00873	5.52244	5.32933	6.45698	4.01445	5.04426	4.55898	5.13048	4.89795	4.19485	4.11588	5.56884	5.72878	4.29309	4.9677	5.14305	5.51117	6.60336	5.11933	4.80385	5.13015	5.72877	3.53928	5.51183	5.13881	5.76156	5.04104	5.93515
ERF	6.01912	7.30902	7.39467	6.84508	7.3805	6.26079	6.69959	6.29734	5.43147	5.764	8.13701	7.20527	7.85805	7.67331	7.63578	6.09928	7.44614	7.07876	7.21274	6.24838	7.55903	7.03443	7.74557	6.53079	7.64968	7.21769	7.90034	6.11688	7.45327	6.17559	7.45812	5.36413	7.22535	6.88582	6.53902	6.57852	7.83799	6.19477	7.35555	7.42668	6.43401	6.59483	6.26349	6.37954	6.4191	6.617	6.16144	6.42902	7.01509
ERG	3.2113	3.47432	3.0068	5.36412	2.56237	4.08882	4.71936	3.75831	3.84869	3.60344	5.52706	2.1409	5.04673	4.93926	4.49098	3.9868	5.08738	4.55036	4.99293	4.66583	5.02783	4.02655	3.21831	4.26031	3.00274	4.17248	5.41896	3.37734	4.5826	4.27663	4.4328	2.04156	5.22981	3.03559	3.69645	2.44603	5.05012	3.36912	5.34415	4.45298	4.3565	5.04616	3.56843	4.31828	4.29367	2.73771	4.67145	2.85706	5.13977
ERGIC2	8.56951	8.11021	8.36739	8.54644	8.37939	8.52207	9.02588	8.51094	7.97209	8.50976	8.71375	8.4286	8.56294	7.66297	8.55678	8.50506	8.83021	8.59364	8.80032	8.04635	8.55093	8.0546	8.44004	7.90817	8.66505	9.0689	8.35232	7.14319	8.17062	8.12378	7.97235	9.04555	8.77611	8.77216	7.36382	8.42402	8.49784	7.99729	9.13781	8.47961	8.70085	8.69434	8.95683	8.78914	8.49225	8.3478	8.35213	8.58576	8.75292
ERH	11.3075	11.3816	11.3075	10.4305	10.4942	10.6083	10.6677	11.5992	11.1121	11.2799	10.4596	10.5557	10.5329	10.5898	10.481	11.178	11.2423	10.4708	10.6431	11.2423	10.4305	10.5557	10.3528	11.0209	11.0368	10.7263	10.1571	11.3075	10.6934	10.9271	10.6677	10.9577	10.4596	10.1053	10.8367	10.7386	10.1633	11.178	10.2216	10.7535	10.7908	10.5663	10.4425	10.5251	11.1328	11.1518	10.9883	10.6301	10.93
ERICH1	8.05802	8.17228	7.92109	8.01204	6.967	7.17016	7.41733	7.11541	7.40617	7.74479	7.9219	7.5167	8.73603	7.40305	8.04323	8.23815	8.39937	7.62918	7.15333	8.08591	8.10494	7.60218	8.66919	6.90006	7.12242	7.47694	7.89231	7.97982	7.37823	7.45793	7.8141	6.95684	7.1981	7.70643	6.77484	8.06976	7.27405	7.61123	7.01757	7.81541	7.93203	7.08814	7.76056	8.37561	7.63274	6.76902	7.4895	7.2368	7.16739
ERN1	5.34299	5.31874	5.59814	5.78726	5.83622	5.61846	5.50509	5.33399	4.51025	5.72339	3.7447	4.94553	5.11218	5.4508	4.22116	5.01202	5.58432	5.99246	4.42092	5.29925	4.67962	5.07862	4.29401	6.32123	4.15779	4.77942	5.02672	5.34786	5.6887	5.68143	5.99474	4.10469	4.28369	4.77531	6.57271	5.46185	5.41769	5.91551	5.59166	5.34312	4.65347	5.48088	4.94939	3.90881	5.07612	4.78614	4.56278	4.37873	5.83492
ERN2	4.76093	3.09015	4.10248	3.84769	3.29283	5.08832	5.80191	4.70479	5.445	0.86677	5.54742	4.76819	4.57914	5.38203	4.73866	4.14423	1.70043	3.71193	3.98137	4.26503	5.18556	5.69536	4.75296	3.09262	2.54954	5.34256	3.25873	5.1583	5.18762	5.34761	5.31626	3.96769	5.62294	5.64476	4.91279	3.8751	5.72483	5.39681	4.43028	3.31009	3.31009	4.58839	4.41454	4.49034	3.37185	4.50107	3.53744	7.06528	6.0336
ESD	9.26771	9.40278	9.21939	9.37297	9.47045	9.19891	9.25299	9.20662	9.17254	9.43822	9.93285	9.23389	9.06429	9.64282	9.46132	9.71115	9.94675	9.78185	9.50998	9.56398	9.09081	9.04368	9.89389	9.47725	9.81216	9.98492	9.24605	9.33411	9.80107	9.21254	9.85484	9.10834	8.73741	9.56843	9.01579	9.35017	9.09488	8.97249	9.0313	9.69458	9.38557	9.72702	9.73627	9.61693	9.77849	9.58781	9.57865	9.42145	9.13854
ESPN	3.91469	3.82654	4.36797	4.35671	4.1227	5.80077	3.8564	3.81004	4.03492	2.93809	6.12639	3.99605	4.26541	4.42625	6.5752	4.2967	4.01935	4.05537	5.54829	4.37002	4.41117	4.82719	6.63668	4.84979	6.29777	3.80422	5.39925	6.28805	5.72607	8.26387	5.75003	7.4354	4.11939	5.03008	4.156	4.13872	5.97079	6.00426	4.12719	4.7182	4.7182	4.7182	4.7182	4.7182	4.7182	4.7182	4.7182	4.7182	7.34782
ESRRB	1.6833	3.19274	2.74544	1.49585	3.29611	2.19616	2.90148	2.37402	2.36119	2.58273	1.75227	4.97668	3.39411	2.60382	5.04937	2.39878	3.04608	4.97739	3.50027	2.95921	1.62961	4.71958	4.87845	2.78874	3.55121	2.77977	4.22205	4.49433	3.21132	3.74408	5.12966	1.56601	2.54814	2.52398	2.05475	1.59224	2.8398	3.14692	3.92013	4.43306	4.27231	1.84719	1.84719	3.76199	3.67024	1.84719	3.26942	3.9355	4.09718
ETNK1	6.11845	5.8832	6.96307	6.91659	6.68268	6.61577	7.04344	7.18888	6.46005	6.10136	5.93251	6.36676	6.31542	5.97086	6.42093	6.89244	6.26087	6.27827	6.17732	6.28977	6.84226	6.53636	6.46436	5.36124	6.41536	6.90687	5.4621	5.58674	6.71115	5.5495	5.56648	6.94728	6.68701	5.23665	5.74051	7.08602	6.42483	5.70048	5.29093	6.09601	6.64268	6.59295	6.65191	6.726	6.53381	6.49851	6.6768	6.1993	5.28095
ETS1	11.9426	11.5015	11.9426	11.7442	11.5588	11.8496	11.6067	12.3564	12.0895	11.9426	9.94533	11.5588	9.97256	10.6909	11.0672	10.0704	10.5173	10.8414	10.5858	10.9252	10.8728	10.5636	10.5173	10.9252	11.8496	11.4212	9.32052	9.20222	11.3086	10.3678	10.6653	11.7442	11.2249	11.5015	11.1101	11.4212	10.8132	11.9426	11.5588	10.9794	11.3207	11.9052	11.5953	11.5953	12.0461	12.0195	11.885	12.0195	10.5714
ETS2	8.09551	8.26095	8.07383	8.60303	8.16091	8.64013	7.28238	8.29851	8.0477	8.13873	7.95787	8.16679	6.04441	7.82746	6.30232	8.33605	8.5669	8.08223	6.69652	7.89524	8.12092	8.83269	9.46846	8.02247	8.24915	8.54002	8.98472	7.95682	8.80258	8.60834	7.96903	6.50995	9.13057	8.15384	8.18828	8.07092	9.23094	8.15976	6.65765	8.49615	7.99768	7.73167	7.71827	7.76483	7.29412	7.63688	7.30711	7.12196	7.89479
ETV3	5.47514	6.37938	6.02708	5.7693	6.55402	6.71377	6.77532	5.78268	5.28522	6.01617	5.71803	5.49046	5.89096	6.13171	5.34854	6.34881	6.11243	5.78304	5.83418	6.69158	5.40692	7.22313	4.93625	6.35545	4.8771	6.50727	6.71526	6.7643	5.76211	6.0064	5.02603	5.2821	6.35877	5.61605	7.60892	6.2718	7.10666	6.91327	6.7643	6.68079	5.68678	6.21014	5.88524	6.25544	6.0243	6.10989	5.53278	5.63562	5.66863
ETV5	3.70981	2.94239	3.91415	4.49577	3.38335	3.67381	3.47627	3.66576	5.00699	4.75326	2.37203	4.64602	5.07195	3.8771	2.48778	4.69884	3.64172	2.92431	4.73261	5.061	4.75203	5.28012	4.67953	2.43646	5.58826	4.56141	3.07425	3.60292	3.5675	3.76408	3.49505	3.43846	3.16924	4.60108	5.01234	3.50683	2.71741	3.75844	3.4621	4.8774	4.79559	4.2765	4.46342	2.48874	4.23974	3.17845	2.89462	3.73759	4.81976
ETV6	8.20687	8.11521	8.08563	8.07164	7.09006	7.87511	8.17545	7.89397	8.50746	8.25003	8.34363	8.46953	8.83946	8.127	8.31106	9.01675	8.054	8.31282	8.31372	8.97144	8.05682	8.36297	8.63854	8.6908	8.39568	8.054	8.81577	9.1678	8.6284	8.81085	8.54354	8.39019	8.1936	7.58093	8.44133	8.26468	7.93578	8.62944	7.92556	8.73603	8.50821	7.86743	8.05819	8.16126	8.04006	8.06211	8.17014	7.83111	7.94616
ETV7	5.3947	3.78233	3.46514	5.08914	5.53248	5.56069	6.08194	5.53428	5.20212	2.18153	5.15394	4.02742	6.12648	4.14423	6.55262	6.00505	5.78905	5.80765	5.02079	5.30596	3.30333	4.38938	3.43424	3.12492	3.22654	6.04998	5.48587	4.13777	4.56158	3.47741	3.5213	5.94173	4.33995	6.25553	3.46088	4.42809	5.99285	7.42541	5.88515	4.96582	5.57968	4.07892	4.74901	4.63381	4.90348	4.64699	5.38283	4.81603	3.59047
EVC	3.82679	3.49277	3.3324	3.1741	5.39668	3.683	4.72877	4.15507	3.71982	4.14533	3.64671	5.37072	3.25161	3.48446	5.29068	4.9084	3.62194	3.27585	5.05755	3.77308	3.83694	3.38946	4.68883	4.37444	4.1401	3.56236	3.47725	3.39174	3.85936	3.70846	3.72978	3.20011	5.51223	2.5596	3.39683	3.46129	4.09484	3.42793	5.7468	3.17368	4.07228	3.02732	3.52037	3.8867	5.10188	3.66531	4.84899	4.21487	3.59974
EVL	12.6401	11.9338	12.5998	12.2016	12.5927	12.6266	12.1385	12.4233	12.0469	12.2809	10.8845	11.8267	10.9322	10.9155	11.8806	11.1983	11.2797	11.5097	10.8398	10.8507	11.6081	9.5896	11.7394	11.9409	11.9921	10.5552	11.06	10.1998	11.6388	10.6733	10.7781	11.0363	12.1701	13.1344	10.5289	10.9221	11.6259	12.2432	12.2248	11.1787	11.9861	12.2704	11.8292	11.9361	12.2284	12.4894	12.2599	12.419	11.6696
EVX1	4.41176	3.41459	3.09258	4.34688	4.65195	3.91292	3.29922	4.16697	5.55577	4.15011	3.86226	3.96298	5.41574	3.59826	4.36783	2.96106	3.09258	4.12091	3.93677	3.18698	7.20382	4.23555	4.7209	2.86671	3.8038	3.5176	3.47973	5.16464	5.20962	5.55745	4.74954	3.95659	4.05948	5.83354	2.9362	3.99012	3.9107	5.27369	3.40919	5.1976	3.8777	3.72872	3.90872	3.61878	4.39698	3.59376	5.06512	4.92625	5.76521
EWSR1	9.94243	9.80226	9.83337	8.81768	8.83661	8.58226	8.98144	9.58837	9.55581	9.81057	9.37261	9.11687	8.82233	8.81408	9.74637	9.18899	9.36623	9.18787	8.89275	9.35344	9.35512	9.11537	9.50693	10.0761	9.34766	9.11393	9.65755	9.55063	9.31816	9.9148	9.27629	9.1192	9.56485	9.79198	9.37215	9.36308	9.62371	9.9394	10.027	9.12044	9.44152	9.57262	9.60045	9.49947	9.77799	9.4964	9.45249	9.63517	9.50186
EXOC2	6.63266	6.85404	7.48895	8.29742	7.75321	8.10595	8.39521	7.76006	7.63209	6.36452	7.61389	7.44358	7.09339	6.07037	7.80369	7.83998	7.65305	7.069	7.74114	7.78234	7.41874	7.35127	7.15969	7.63884	6.67034	7.70104	7.4768	7.34719	6.9184	6.6788	7.63306	6.86792	7.30412	6.66536	7.5101	8.09381	6.58451	7.17499	6.74762	7.19538	7.11874	7.54352	7.52759	7.55542	7.33919	7.94292	8.11957	8.04709	6.91437
EXOSC1	7.50059	7.5981	7.85145	7.34535	7.89425	8.14126	8.01156	7.6222	7.15696	7.87759	7.95288	7.9658	7.927	7.68457	8.09861	7.691	7.33326	7.67388	7.95714	7.51781	8.01156	7.62861	7.68069	6.28287	7.72907	7.81221	7.70704	6.88539	7.80158	5.79417	7.69504	8.3379	7.70536	8.16604	6.77665	8.20901	7.5547	6.96203	7.89678	7.17936	7.63049	7.62656	6.99251	7.20448	7.19021	7.88503	7.91909	7.9261	7.11577
EXT1	5.86105	6.47402	6.3906	7.05335	6.29635	7.02791	7.76369	6.25166	6.56251	6.45005	6.81341	6.08751	6.67564	6.94041	7.16808	6.48687	6.61768	6.77949	6.5791	5.72592	7.82451	6.34515	7.45361	5.9046	7.44911	7.02598	6.96008	6.10587	6.13401	6.48863	6.50487	6.88422	5.76501	7.20953	6.46092	6.20133	6.74052	6.3396	6.93843	7.6195	6.92997	6.5102	6.58829	6.80049	5.95808	6.29132	6.19741	5.89565	6.51211
EYA3	4.8897	4.8689	6.15763	5.18772	5.71292	5.39807	5.34858	4.83138	4.87173	5.21219	5.20262	4.61444	4.9944	3.94563	4.40084	5.40164	6.05177	4.41327	5.89134	4.47003	5.22396	3.23964	5.71292	2.95788	5.56334	3.47426	3.39464	4.30341	4.51635	3.96882	4.53048	5.02702	4.98753	4.43084	4.27292	4.78746	3.16569	4.71314	3.81086	4.6649	4.34674	4.89387	4.568	4.85889	4.71961	4.48012	4.19454	4.22545	4.61229
EYA4	2.53424	3.61731	1.63987	2.41842	4.08236	2.07166	3.77836	4.19636	4.1083	4.0696	1.78315	2.53864	4.79393	2.90536	3.80234	2.09644	3.31759	4.46786	2.16092	3.30024	2.31148	3.64879	1.92124	2.24236	3.62471	1.43863	1.91616	1.96092	3.11116	2.64637	3.81166	1.8878	3.66314	2.0245	1.29185	4.44921	2.06289	4.00198	2.27835	2.30277	2.73307	3.12438	4.38527	3.97529	2.94873	3.189	1.81414	1.5506	2.65918
EZH1	7.41126	7.18011	7.45	7.14213	6.27444	6.59667	6.85523	7.65127	7.75376	7.40309	6.86534	6.87939	6.98491	7.03737	6.64744	7.08148	7.18829	7.03547	6.535	7.78326	7.17308	6.9706	6.85698	7.83745	7.71248	6.83778	6.67929	7.76457	6.40255	7.66126	6.92818	6.75549	6.95538	7.6109	7.18904	7.2241	6.77227	7.59213	7.079	7.40738	7.27227	7.27818	7.00363	6.74095	7.11181	7.08998	7.54282	7.70618	7.10432
F11R	6.62816	6.88726	6.8135	6.66868	6.63718	6.42146	6.06449	6.44701	6.11206	6.39634	6.97589	6.83827	7.46719	6.74018	6.43936	7.79314	7.45416	6.89377	8.46167	7.21746	7.21746	7.5381	7.05281	5.80828	6.33575	6.05054	7.69087	7.29592	6.37144	6.94002	7.23036	5.69577	7.45119	5.90345	5.19751	7.33224	6.76781	6.08379	6.00838	7.60157	6.97895	6.0125	6.98214	6.66906	6.79049	6.06824	6.5646	5.69325	6.52645
F2RL2	3.71377	4.17314	3.67798	1.59428	2.9464	1.75955	3.54578	3.36849	3.16288	3.57089	3.93708	3.28687	3.526	3.29122	2.65483	3.37486	3.08928	3.55936	2.8537	3.71002	2.72821	4.44488	1.03041	4.18349	2.48795	0.777955	3.42755	3.43385	3.07897	3.29152	4.20328	1.03297	3.75487	1.11433	2.88769	4.07101	3.81893	1.51942	3.09688	1.41058	3.41596	3.52115	4.24701	3.02146	3.80318	4.07544	3.41701	3.82332	2.34417
F5	7.69342	7.74512	7.12164	7.71237	8.20465	7.49025	7.35068	7.67263	6.8753	7.91214	8.98922	7.83319	8.4869	7.55149	8.3004	9.02045	8.19434	7.6291	8.42594	8.83837	8.86689	8.70966	9.38141	6.81184	7.93697	7.86031	8.97227	9.55007	9.28788	9.87388	7.94326	6.27983	7.09546	7.99836	8.48037	7.84594	7.77368	7.25301	6.75071	8.56129	7.60049	7.14256	6.7745	7.773	7.6222	6.93594	7.43442	7.12373	7.8524
F7	2.94607	3.40836	3.45727	3.89128	5.25163	6.24533	4.17259	2.90215	3.07877	2.5727	4.15231	4.30689	3.61931	5.35773	5.8331	3.05341	3.09798	3.77719	4.76647	2.97018	6.33851	3.74613	3.52231	3.00575	4.05213	4.07504	4.19471	3.03808	3.43581	3.39874	5.53106	5.00688	6.2866	3.47534	3.30792	4.29468	4.1941	5.01577	4.4332	3.40305	5.6451	4.81939	4.95705	2.91679	2.91679	5.60011	3.72984	4.53287	2.91679
FA2H	3.91682	3.73214	4.05747	1.7458	4.86675	4.59635	4.10999	4.27174	4.4794	2.90135	4.57587	2.06067	1.57586	4.95082	4.99866	3.7077	4.33489	4.07149	1.8296	3.77085	4.60486	4.95176	2.85597	4.79646	2.19294	4.87719	4.79022	4.90489	4.63652	3.78495	4.70421	4.12097	1.33902	4.05036	4.83588	3.99647	4.82548	3.9537	4.37752	5.25512	5.03822	3.26985	3.26985	3.7615	3.26985	3.26985	3.26985	3.26985	3.26985
FABP1	1.4865	2.02069	2.69113	2.79959	1.99139	2.14175	1.5371	2.25863	2.45531	1.80034	2.32548	1.65627	3.05006	3.1024	1.89091	1.92836	1.57376	4.92463	2.02419	2.63509	2.97779	2.98378	1.80247	2.29543	2.22601	2.25819	1.42509	1.43798	2.14585	2.10103	2.24226	2.06988	2.07432	3.20433	1.84335	3.53429	3.81273	1.86781	1.88948	1.34133	2.86341	2.10696	1.42181	1.64352	3.04167	2.77172	2.75541	3.47642	2.56519
FABP4	2.35808	3.22324	5.36817	3.90083	2.6604	5.94255	6.04671	4.66948	2.73308	3.01415	3.27782	3.93624	2.77541	2.5279	5.16833	2.71592	2.81035	2.44316	3.88609	6.06449	1.65655	4.22578	3.29062	2.93806	3.03711	1.7863	3.22205	2.52206	4.69041	2.83213	2.28186	5.21305	3.91438	6.1765	3.97635	3.50801	3.89193	3.55908	3.70864	4.26978	3.45729	4.68471	1.79177	4.66117	4.88521	3.70242	4.17455	4.91199	1.79177
FADS2	5.14507	2.45979	3.92693	3.37492	4.4517	4.43902	2.59251	3.22573	4.00422	4.24156	5.30897	2.77791	4.62071	3.19618	4.72739	3.66082	2.9655	3.70185	6.02756	4.2862	6.05201	4.44547	2.67157	3.51551	3.71014	6.42118	2.23744	4.57663	4.89342	3.65047	4.30272	2.99592	4.51323	6.58157	2.85713	2.37743	2.64922	2.88942	6.40927	4.34283	4.55787	3.1707	2.62382	4.27985	5.89922	3.50713	3.82478	3.40546	3.6866
FAF1	7.93987	7.88294	7.36539	8.28218	7.39186	7.53641	7.61383	8.24355	8.32827	7.98165	8.14933	7.98703	7.85171	8.31572	8.05151	7.70875	7.68511	7.94442	7.93987	8.23859	7.81625	7.61779	7.80291	7.92095	7.91584	8.22638	7.86634	8.15546	7.68566	7.65012	7.79023	7.54223	7.19446	7.67317	8.22801	7.67448	7.53166	7.70658	7.8958	7.96994	7.85739	7.77935	7.63349	8.08011	8.26517	8.06755	7.76575	7.88372	7.63411
FAH	5.69124	5.05429	6.9082	7.68662	4.97717	7.05304	5.60555	6.21361	5.86954	6.1292	7.69338	7.12465	7.54717	7.46373	7.11538	6.19861	6.02805	7.67635	5.23358	6.11379	7.32509	6.62648	7.64931	5.17353	6.25883	7.95243	7.49623	7.24161	7.54677	7.13472	6.95102	5.14586	7.82657	7.87016	5.07816	6.26401	8.0892	7.36606	6.53532	6.94664	6.22527	5.57842	6.05849	6.41625	6.40655	6.26308	5.88196	5.04032	7.09364
FAHD2A	6.87839	6.87641	6.07131	6.88328	6.98827	7.03389	6.49601	6.26548	6.81386	6.63416	6.68976	6.70495	6.80924	7.02397	6.56733	5.89936	6.174	6.90456	6.33256	5.67986	6.80356	7.05887	6.45132	7.27699	7.30985	6.69881	6.9481	5.96653	7.13132	6.33905	6.98118	5.97211	5.74069	6.55402	6.4272	6.17084	7.192	6.54269	6.85931	6.54807	6.20021	5.75415	6.84747	6.95133	7.05207	6.5228	6.91283	6.1771	7.43592
FAM105A	7.64711	6.98259	6.72299	7.17098	7.24975	7.4393	7.62397	6.93693	7.28851	7.22723	7.67577	7.40605	7.81531	7.03365	7.52064	8.87249	8.61027	7.56736	7.61213	7.43012	7.83593	7.52662	7.83801	5.82673	7.8234	7.40307	7.61523	8.0569	6.93431	7.37547	7.54065	7.41754	7.04822	7.5629	7.08641	7.90179	6.38731	6.64606	7.03445	7.88344	6.82991	7.18164	6.91549	7.1909	7.55909	6.80439	7.22966	6.63093	6.91123
FAM111A	7.83571	9.16613	9.98575	8.52861	8.97021	8.15727	9.85706	8.87554	9.39692	9.58316	9.18516	9.78677	8.58457	7.95976	9.06303	8.51522	8.67676	8.09623	8.71299	8.61632	9.80496	9.77296	9.77565	9.48073	7.60842	8.73595	8.81418	8.05346	8.86549	8.8587	8.9334	9.73851	9.4019	7.72895	8.62796	7.87606	8.9148	8.73341	8.93814	9.06339	9.00879	9.30052	9.33826	9.21939	9.51571	9.3555	8.9255	8.96142	8.36886
FAM3C	6.8293	6.84288	6.38997	7.47713	7.20219	7.33023	7.20805	6.78661	6.21788	6.5791	6.09323	7.0742	6.88997	6.94751	8.49683	4.52689	6.04822	7.56557	6.41727	6.66462	7.87603	7.41171	7.91277	7.11004	8.24332	8.07095	7.55362	6.80269	7.67581	6.8401	6.31734	7.41365	7.76653	7.52278	5.9115	6.04132	8.00101	7.1503	7.7795	6.63816	8.00072	7.29002	7.17682	6.81183	7.72778	7.61778	7.77082	8.14926	6.45381
FAM46A	9.21999	8.94882	9.04995	9.56143	9.7264	9.12351	10.2981	9.30853	9.78644	9.6711	9.7139	9.54582	10.1397	10.295	9.3566	9.9582	10.631	9.84274	9.94725	9.75445	10.0524	10.0047	9.63035	9.21535	8.9924	10.5263	10.8498	9.7462	9.69111	9.22133	9.97373	8.90967	9.15173	9.10232	9.80199	9.78066	9.01794	9.7366	9.31689	9.99885	9.73149	9.31545	9.10833	9.21896	9.23001	9.15441	9.15739	9.04327	9.68061
FAM46C	10.2847	11.6447	10.5329	10.3173	9.93413	10.1573	9.8755	10.3066	10.2822	10.9795	9.66113	9.91566	10.7269	11.0069	10.8371	9.72515	10.7089	10.7008	12.4791	11.5547	10.4139	12.7081	10.9615	12.0959	10.5195	10.7584	10.7762	12.181	11.121	14.0493	12.573	13.5114	11.9815	10.6361	11.2472	10.259	11.1089	12.3765	11.293	11.0017	11.5102	11.699	10.8459	10.5927	10.8988	10.8725	10.2121	10.6502	11.7115
FAM49A	8.72928	9.15262	8.54947	8.70475	8.48871	8.05177	8.8873	6.72831	8.78994	8.13841	8.52934	8.76573	8.82626	8.0625	7.9859	8.69059	9.20219	8.30601	7.95571	8.67344	8.85151	8.15884	8.59826	7.14479	8.18422	8.6409	8.99389	8.50987	9.00872	7.46312	8.18097	7.24044	8.17906	8.06636	7.75115	8.61087	8.66674	7.68382	9.3234	8.95564	8.49415	7.79957	7.82839	8.08878	7.7187	7.5589	7.85541	7.46669	8.5463
FAM49B	9.57383	9.71491	9.77117	10.2561	10.2169	10.0242	10.1429	9.88583	10.0251	9.77244	9.88715	10.1448	9.38754	9.75948	9.77505	9.39833	9.99672	9.81574	9.98399	9.3275	9.58889	9.39749	10.0418	8.49977	10.1779	10.0487	9.7844	9.44842	10.0304	9.06062	9.43701	9.54482	9.67651	9.92622	9.06981	9.97007	9.67584	8.90411	8.95758	10.1659	9.78901	9.64764	9.63659	10.0662	9.87522	9.37671	9.29614	8.72082	9.48563
FAM63A	9.58004	9.41301	9.94416	9.91546	10.4768	10.1603	10.5533	9.56442	9.12494	9.47496	9.98317	10.0367	9.30747	9.36431	9.61029	9.23656	9.29241	9.66433	9.28783	8.73691	10.3624	9.62841	9.45257	8.96517	10.4664	9.70508	9.33863	8.61217	9.62751	9.16315	10.0573	9.2059	9.80795	10.2614	8.64333	9.94243	10.2385	9.38955	10.6271	10.3457	9.83868	9.79701	10.3211	10.6225	10.3398	9.47061	9.13955	8.98838	10.2074
FAM63B	6.62216	6.68634	6.68853	6.56608	6.8927	6.48368	6.78783	6.77078	6.30013	6.7322	5.57835	6.61774	5.76529	6.47037	5.53771	6.69398	6.70665	5.70418	6.85119	6.33875	6.26604	7.10538	5.77946	5.51864	6.10098	6.86447	6.26936	6.49397	6.69923	6.31837	6.50128	6.55856	6.33477	6.5073	6.70136	6.72226	6.60373	6.56321	3.21692	6.32471	6.43968	6.48426	6.10696	5.98915	5.5218	5.91802	6.65124	6.40689	6.37651
FAM65A	8.64638	9.30025	9.37137	9.1181	6.97571	8.30095	9.2538	8.84225	9.16555	9.33955	9.28174	8.53529	9.36089	8.16979	9.17483	8.49147	8.65632	9.59917	9.08162	9.10976	9.17956	8.87831	9.34507	9.31293	9.47405	8.62868	9.238	9.46082	8.91313	9.39773	9.3769	8.45504	8.97434	9.12159	8.62067	9.44761	8.91952	8.71211	9.61633	8.60089	8.912	8.85169	8.32091	8.03349	8.35927	9.36029	9.09348	9.40946	8.91713
FAM76A	6.11256	6.61397	6.84471	5.9925	6.35862	4.42845	6.04289	6.62846	5.24901	6.42936	6.04402	6.73798	5.61659	6.60752	6.25646	6.79627	5.90451	6.21199	5.80121	5.50319	7.12396	6.71406	6.07927	4.51985	5.12596	6.42356	5.63458	5.91117	5.83298	6.39442	5.80888	6.67771	4.71423	5.92656	7.21141	6.19194	7.21141	5.6017	5.78038	5.65147	6.00368	6.57593	5.27787	5.16847	5.5853	6.18478	6.10619	6.63647	6.26057
FAM98A	8.13091	7.40279	7.66711	7.90011	7.67705	8.04758	7.44228	7.30023	7.41183	7.86198	8.08293	7.56047	8.48328	7.74305	8.70675	6.74768	7.02326	7.41613	7.83435	7.59454	7.97489	6.85484	8.13545	8.12685	8.20999	8.14453	8.44044	7.4017	7.27971	7.43115	8.01885	7.268	7.94792	8.20677	7.13838	8.00141	8.6259	8.03917	7.99725	6.94955	8.08349	7.86006	7.97814	7.59371	7.65639	8.18993	8.02279	8.28095	8.31478
FANCA	3.10389	5.51862	4.25868	2.77203	5.46166	4.11518	4.10954	4.03291	3.90521	4.13376	4.59184	3.08015	6.22656	5.61536	2.75099	4.6519	5.65908	5.57777	4.0079	3.60027	3.79464	4.70971	2.67409	3.69903	5.0442	3.95415	4.21168	4.5742	3.17821	4.01387	2.95659	4.31405	3.34262	5.02404	3.17871	2.8244	5.31151	6.02	4.59428	4.65745	4.69604	4.21785	4.40628	4.08172	5.25266	3.45601	3.92399	4.93707	2.46205
FANCC	2.86843	6.08727	5.44074	3.47808	5.19807	3.64664	3.59699	4.38838	3.80656	4.61693	4.96056	3.91418	5.2198	3.73309	4.03632	5.20465	5.54287	3.65926	3.56111	4.65342	6.74861	4.21378	6.11737	6.05136	4.76169	4.21098	5.05244	3.32403	3.9166	1.93745	5.28209	5.90835	6.22531	6.74191	4.94529	5.83889	5.6749	5.14502	3.64213	4.59159	5.24982	5.34587	5.36719	4.09368	4.89115	5.44235	4.32011	5.55116	5.44583
FANCF	6.15148	5.76152	6.39996	5.79919	5.75499	6.83392	6.21579	6.13713	6.69905	6.67642	6.08993	5.12529	4.52869	4.56644	4.60193	5.14482	6.52972	5.80845	4.3979	5.33659	5.09169	3.64946	5.1948	4.82772	3.55873	4.96762	4.90528	5.30505	5.7419	4.7446	4.74621	5.21811	5.11871	5.27995	6.38843	5.35536	5.78273	5.76209	6.98361	6.39007	5.79903	8.01114	5.59645	5.76182	6.19867	5.89375	6.14527	5.58867	6.01737
FARP1	3.45901	3.20257	3.2037	1.85977	4.03704	3.00992	3.42465	3.92318	3.39634	3.71053	3.74898	3.35611	3.55042	2.45954	3.83226	3.81284	1.67644	2.07606	2.83329	3.1755	1.77549	3.10472	3.58303	4.26676	4.65547	3.87087	3.24244	4.36287	3.05318	2.93888	3.43636	2.69274	3.23681	3.40205	3.52601	3.36839	3.02412	4.02061	3.18128	2.45946	3.63566	4.16238	2.45946	3.59141	3.81255	2.45946	2.7886	3.86659	3.99142
FARP2	6.13505	6.41204	6.55431	4.8127	5.95518	5.87052	6.64642	6.40543	6.45702	6.09155	5.90154	6.29405	6.49082	5.76615	6.63654	5.9169	6.15376	5.01858	5.99044	6.40471	6.06948	5.92084	6.40248	7.05371	5.86087	5.93941	5.63213	7.26913	5.89524	7.01359	5.86215	6.95636	6.28248	5.24687	6.17888	6.4249	6.34534	6.85822	7.35643	6.731	6.46286	6.04302	5.40463	6.93271	5.80846	7.00228	6.63623	6.54641	6.67552
FAU	14.1806	14.1228	14.1228	14.1806	13.9568	14.0113	14.0113	14.0113	14.3449	14.0652	14.1806	14.0113	14.2541	14.1228	13.9568	14.4213	14.4213	13.9568	13.8883	14.4213	13.8296	14.0113	13.6217	14.2541	13.8883	14.1228	14.0652	14.2541	14.1806	13.8296	13.8296	13.6974	13.4719	13.8883	14.0652	13.8883	13.8296	14.4213	13.8296	13.947	13.7039	14.1616	14.1616	13.947	13.9785	14.1888	14.2052	14.135	14.2184
FBN1	4.82356	2.49595	4.28189	2.87987	4.99568	0.778105	2.58364	4.84694	4.005	4.72123	2.69433	4.24391	3.79168	4.29059	2.81617	5.07738	4.22337	2.23048	3.9272	3.7023	2.92128	2.95913	2.44638	5.18662	5.08065	3.86054	3.77018	5.7806	5.2195	4.12252	1.53244	2.88244	4.30356	5.2972	5.68511	4.86647	2.26697	4.72349	5.03452	3.85221	5.81308	3.13871	3.13871	3.69389	5.51821	3.13871	3.13871	3.13871	3.13871
FBXL12	6.23773	6.82843	7.03976	7.34137	6.75154	6.56097	8.594	6.8992	7.50927	6.94029	7.16635	7.45911	7.77999	6.76064	6.60475	6.83798	6.2121	8.15135	7.35083	7.36257	6.2469	6.98071	7.10912	7.0289	7.79434	6.47431	7.07097	6.93767	7.88468	7.12003	5.77453	6.65351	7.45378	7.51273	6.63927	8.33875	7.12339	7.00338	6.36318	7.34944	6.97014	7.12628	6.52835	6.39909	6.95897	6.73911	6.41758	6.54224	7.72353
FBXL18	4.03253	2.59165	3.22235	5.25886	4.92172	5.39445	5.07385	4.33982	4.0285	2.85305	4.92222	4.43821	4.82041	4.45729	3.95931	4.73433	3.98645	2.58709	5.16666	3.87013	3.65694	1.97377	4.1339	2.29852	3.13737	3.65496	4.89172	2.78941	4.2824	3.43026	4.74675	1.59817	4.95145	5.30696	3.08503	3.04071	3.32786	2.81724	1.65419	4.89171	3.73499	3.73499	3.73499	3.73499	3.73499	3.73499	3.73499	3.73499	3.73499
FBXL4	4.27657	3.9542	4.1193	3.99976	4.50783	4.70101	5.11923	4.76331	3.70631	4.3363	4.23335	3.92199	4.28062	4.63959	4.8399	4.76994	4.55467	3.96561	4.55868	4.28716	4.60389	4.68645	4.55748	2.92154	3.93025	5.02597	3.57019	2.72211	3.86115	3.71534	3.33182	4.6479	4.63079	3.95631	3.73468	4.12842	3.77052	2.03604	2.19942	3.1083	4.957	2.4729	5.38617	4.90279	3.64771	4.11457	4.53985	3.32684	3.66706
FBXL6	7.45939	6.65015	6.3481	5.94538	6.75506	6.12197	6.71895	6.2336	6.86879	6.6486	5.7536	6.51712	6.83848	6.90786	6.7262	6.9121	7.57709	6.4568	7.5009	6.64218	6.82063	6.42368	7.37476	5.81482	6.63144	7.62687	6.06611	6.94917	7.39459	7.50857	6.84822	6.69079	6.59627	7.22537	6.74165	6.23255	6.9019	6.50891	6.43754	6.97265	5.81571	6.66604	6.76648	6.44289	6.0442	6.8822	6.65774	7.1747	6.8858
FBXO16	5.50891	4.87846	5.88458	3.34774	3.45482	3.56784	2.9043	4.8197	5.33693	5.20468	4.53294	4.50071	3.40629	5.15364	6.78705	4.64249	4.72469	5.07493	4.86133	5.8267	3.8277	5.14937	2.54578	2.12441	3.44327	5.30793	2.88009	3.86765	3.27697	5.47389	6.23432	3.27792	5.74662	5.64374	4.54184	5.96336	3.77946	5.18296	3.10339	5.3026	4.03168	3.5826	3.51655	3.51655	3.51655	4.8353	3.51655	5.05621	3.51655
FBXO2	4.30533	4.94151	4.27628	4.61516	5.23533	5.14037	5.1585	4.35304	4.25174	4.56164	4.48748	4.42805	4.6726	5.47792	5.60599	4.11254	3.70746	4.61131	3.9555	6.31355	7.52408	5.13215	4.44901	4.51664	5.90202	4.99812	3.68063	3.70101	5.78311	5.37462	5.12068	5.88844	4.84165	5.62156	4.7175	3.80526	4.67924	6.7826	3.54825	4.62548	4.51556	5.60805	5.2152	5.23573	5.10094	5.42124	5.06386	5.87088	4.22121
FBXO22	4.88099	4.07183	5.58952	5.40377	5.32118	5.70088	5.80266	5.34229	4.89287	4.65677	5.42532	5.23257	5.50422	4.745	5.40152	5.77418	5.90119	5.37622	5.48438	4.26991	5.80723	4.8953	6.125	4.4431	5.88379	5.03695	5.48168	4.71985	5.26755	4.61847	5.50902	6.18017	5.21292	5.53352	3.99763	5.77154	3.98891	4.01744	4.31504	4.4261	5.36655	5.43221	5.24206	5.24399	5.54259	5.91439	5.92493	5.70001	4.14805
FBXO24	2.71616	3.54777	1.77252	2.06323	3.16837	4.0782	2.11466	1.46802	3.81882	1.9852	4.68493	3.6019	1.7019	3.7909	4.5655	2.35186	4.29134	4.30717	1.80157	2.8705	2.01331	3.81984	2.86911	1.80643	2.81258	2.04528	5.03627	0.925338	2.09006	1.67463	2.25649	2.19885	3.36662	3.90782	2.42979	4.16837	4.56345	3.00108	3.53901	3.41415	2.02654	4.23314	2.02654	3.40979	3.42214	2.02654	3.047	5.34551	2.02654
FBXO3	6.76137	6.96678	6.59375	6.57603	6.5433	6.58624	6.51943	6.85643	6.59661	6.93769	6.41675	6.40786	6.48525	7.06997	7.04922	6.81787	6.59012	6.67759	6.40962	7.09204	5.83924	7.58749	6.62705	7.06239	6.55469	7.45664	6.68371	6.98089	6.97915	7.12271	6.27192	6.41312	6.28752	6.41015	7.42139	7.04153	6.84855	7.47895	7.18244	7.07444	6.65674	6.95076	6.3899	6.66336	6.97982	6.71206	6.70632	6.95216	6.18528
FBXO31	7.56476	7.31996	7.24783	8.45911	8.12911	8.3633	7.34136	7.75606	7.41783	7.0086	7.90675	8.18791	6.79199	8.21608	6.78356	5.85598	6.64252	7.85454	7.89238	6.58524	7.33854	6.6779	7.49928	7.53369	5.93231	7.38941	7.6562	5.97169	7.81983	5.8124	7.42956	7.45454	6.75005	8.15563	7.96487	7.71332	7.77019	7.59671	8.15137	7.55023	7.06497	7.48501	8.07968	7.8454	7.53962	7.79145	7.20373	7.89214	8.12796
FBXO38	8.31496	8.03394	8.83213	8.76373	8.9297	9.0033	8.74357	9.06946	8.72051	8.67226	8.63198	8.55047	8.34793	8.12149	8.23256	8.85179	8.84646	8.37762	8.80942	8.43845	9.2882	8.42808	8.78522	8.02664	8.29686	9.19108	8.25203	8.95126	8.64767	8.40636	8.52582	8.26909	8.44457	8.3331	8.91234	9.299	8.46054	8.95741	9.15514	8.38502	8.21313	9.08235	8.72948	8.23988	8.68094	8.65219	8.75202	9.19471	8.64271
FBXO4	6.18032	5.75565	6.09348	5.50043	5.43893	4.82578	5.44583	5.8268	5.48297	6.11792	5.72693	5.86768	4.62236	5.3188	5.43469	5.45335	5.70548	4.96249	5.45036	5.78052	6.37007	5.66314	5.05002	4.06642	5.98389	5.19317	4.80384	4.25278	5.27293	4.89354	5.00655	7.23923	5.64982	5.81784	5.01877	5.58276	5.28365	5.32578	5.47265	5.05553	5.76004	5.66632	5.19932	5.50601	5.36912	5.96718	6.33004	6.13389	4.94054
FBXO40	1.82222	2.20255	3.34869	2.72611	3.26925	2.94826	2.03307	3.37824	2.53459	2.37431	3.57517	1.9344	4.54069	3.47752	4.65123	2.06608	2.64077	3.24584	4.198	2.92273	3.30634	3.22882	3.37004	2.29273	2.7894	3.42639	3.06298	1.34542	2.94826	3.48307	2.7658	5.34398	2.4863	2.63606	2.89618	2.92561	3.32711	2.88125	2.16991	0.0119736	1.50458	1.92014	3.6725	3.97758	3.30913	3.11934	3.38937	3.19953	4.42867
FBXO5	6.21553	6.5431	6.83893	6.60165	5.97723	7.38395	6.95472	6.24425	5.9197	5.23171	6.2267	6.16669	6.36779	5.95692	7.19291	5.09249	7.44883	5.55563	6.57178	5.15256	6.72093	6.40679	7.3754	6.06088	7.30939	7.07434	6.96034	5.28002	6.61914	6.18603	7.09123	7.77074	7.17064	6.22883	6.7274	7.00407	6.85307	6.94991	5.99165	5.37774	6.23915	6.50229	6.401	6.6293	5.8566	6.56098	6.35454	6.59571	6.10578
FBXO7	10.3672	10.537	9.49266	11.0641	9.98261	9.72285	10.3792	9.70543	9.39925	10.7854	10.1201	10.3693	9.52571	10.8228	11.6172	10.1009	9.4956	10.0338	9.4267	9.0365	11.287	10.2145	11.0211	9.92338	10.7782	10.3715	11.4327	8.95917	10.9168	9.55199	9.51202	9.95998	11.4519	11.4161	10.2793	10.0948	11.4554	11.1774	11.639	10.6955	9.90774	9.90774	9.93936	9.97636	9.74679	9.88129	9.97737	10.1047	10.6359
FBXO9	7.18333	7.59102	7.79681	7.82	8.11625	7.21425	7.65424	7.62635	7.48216	7.7102	7.89824	7.96514	7.25534	7.69941	7.60148	8.04998	7.98089	7.43395	8.21973	7.56484	7.27406	6.83655	7.1487	6.35178	7.89181	7.65285	7.03829	8.14396	7.35592	7.60783	7.72353	7.4388	8.02829	7.22076	7.5555	6.90711	7.59395	6.79966	7.23781	7.39441	7.07021	7.39441	7.23899	7.46762	7.46882	7.6302	7.80186	7.69763	5.99915
FBXW2	7.04559	7.43429	7.01067	7.06365	7.51512	7.59824	7.34356	7.43774	7.58301	7.12844	6.71041	6.9569	6.80941	7.70672	7.65992	7.79698	6.98806	6.93986	6.90146	7.914	7.79256	6.169	7.63862	5.5767	7.86284	7.45859	7.75449	7.654	6.87077	6.73282	6.85977	6.67912	6.91158	7.35866	6.76985	7.54173	6.65655	7.73871	7.13514	7.21085	7.673	7.2635	6.95243	6.70253	7.13066	7.07677	7.05298	7.24474	6.15831
FBXW7	8.07469	7.97893	7.72461	7.84047	7.53349	7.6155	7.8775	7.83451	7.97201	7.89954	7.75952	7.6777	7.8886	7.83746	8.20669	7.7381	7.72786	7.79306	7.53559	8.6447	8.01603	8.56023	7.74011	8.65396	7.78647	8.47369	8.05791	8.46689	8.16076	8.62503	8.19241	7.96686	7.92219	7.91043	8.46844	7.73159	8.251	8.45322	8.28811	8.34505	8.2513	7.9092	7.93449	7.99857	7.73085	7.64778	7.59118	7.55633	8.31442
FCRL2	8.59391	8.27429	8.5842	7.20678	7.68105	7.7179	7.38801	8.07188	8.63571	8.51795	6.97686	7.85308	6.71783	7.43727	9.05319	7.36688	7.22832	7.2078	6.82628	7.35429	8.34877	7.21543	8.61027	8.35939	8.44183	7.68281	6.80869	7.55233	7.95523	6.50101	6.55547	8.09341	8.42808	8.57789	7.10763	6.83203	7.14445	7.91855	7.26296	7.19318	8.76473	7.8858	7.9651	7.74353	8.16182	8.37999	7.92515	8.66452	7.38919
FDFT1	9.9926	10.0474	10.0588	10.2665	10.5586	10.421	10.4865	9.85605	9.89294	9.81172	9.98071	10.0916	10.2302	10.2485	10.7875	9.85852	9.34467	10.009	10.0165	9.38147	10.5543	9.79527	10.5282	9.84909	10.9039	10.1995	10.4371	9.21929	10.5677	9.69145	9.73433	9.81211	10.6528	10.4502	9.97483	9.37832	10.842	9.80419	10.2561	10.4863	9.92493	10.2945	10.5837	10.8291	10.2065	10.1176	9.74702	10.1018	10.1318
FDX1	6.71078	6.65356	6.71529	6.50993	7.1555	6.58196	6.36574	6.9895	7.33348	7.06843	6.73404	6.3801	7.13788	7.02336	5.59741	6.68545	6.9759	5.77972	5.47644	6.8385	3.49678	7.25104	6.62155	7.26651	5.96824	7.04369	6.82457	7.26879	5.54377	6.13217	4.89007	6.93688	6.66447	6.99462	6.70673	6.87215	6.18098	7.78744	6.4343	6.84161	6.90375	6.74188	6.07165	5.5239	7.06046	7.22573	6.74873	7.06648	6.95285
FECH	8.43702	7.78361	7.48348	6.92842	6.94477	7.28257	7.51897	7.40076	8.30263	8.16775	9.31116	7.00388	7.98292	7.73212	6.97509	7.90378	7.76957	8.09428	7.79204	8.80649	6.79987	8.24329	8.0328	6.85806	6.45776	8.00211	6.61412	8.76304	6.98965	8.95151	8.12902	7.7483	8.29988	7.61835	8.76879	7.9541	6.75085	8.73839	6.97478	7.92441	7.69456	9.046	8.30684	7.76892	7.78173	9.33467	8.03458	7.68098	7.58719
FER	5.45016	5.34357	5.46312	5.41544	5.81188	6.2856	5.51424	5.67851	5.14184	4.59389	4.68768	5.71191	6.50628	5.35858	5.49821	6.10106	5.79877	4.40509	5.71968	4.90049	6.18326	4.98408	4.11943	5.95913	4.62537	5.53814	4.53483	5.30685	5.04754	4.6777	5.09335	5.93878	5.3608	3.6775	6.07108	5.35474	4.22046	4.78581	4.6073	6.01358	4.93522	6.09276	5.44097	5.56043	4.33579	5.3841	5.13493	5.27979	5.85974
FGA	5.50124	5.02117	6.09619	4.15482	4.95289	5.68304	5.52418	5.63749	5.57705	6.34645	5.87033	5.58675	5.9874	3.81229	5.56483	5.7133	5.32419	5.61073	4.35247	6.22701	5.6866	3.32014	5.4005	6.13696	5.71938	5.16505	5.571	6.05616	5.43657	6.62874	5.47978	6.7183	5.39508	5.6955	5.93882	6.11225	4.57898	6.03175	5.67214	5.7483	5.87863	5.71697	6.41225	5.39275	5.12754	4.04714	5.9216	5.71663	4.04714
FGD2	8.13907	8.24287	7.33986	7.3169	7.1334	8.6489	7.36864	7.84565	8.9413	6.87275	8.00311	7.21227	8.18379	8.38491	6.8598	9.03344	9.3657	7.46981	6.3894	8.50791	8.00769	7.49749	6.3078	7.23253	7.33295	8.29173	7.24575	8.9452	7.23642	8.63356	8.53231	8.46377	7.98018	6.87453	6.92544	7.19352	6.70097	8.44351	8.51786	8.25089	8.24318	8.49218	8.63156	7.67117	7.66233	7.86595	7.31771	6.50268	8.4739
FGD6	4.51312	4.33208	4.14842	3.60834	4.13415	5.75189	4.54187	3.385	3.03477	4.14889	4.73305	3.64256	3.63592	2.79183	5.10823	5.58758	5.27812	5.34843	6.04062	4.76899	3.12266	5.38185	5.22651	2.86302	4.76935	4.84677	3.68814	2.41741	4.9246	4.47824	3.19315	1.91304	4.03631	3.0114	4.29799	4.29508	2.87587	3.30032	4.08466	5.10981	3.92348	3.8091	3.04588	4.10689	3.50431	3.09944	2.19143	2.87134	4.73352
FGF12	3.77571	3.69659	3.60649	1.61275	3.16776	1.37593	2.87929	3.9232	3.72104	3.71871	1.76218	2.49999	4.1551	4.12654	1.85697	2.4253	3.14721	2.41647	3.85407	3.76648	1.88515	2.13707	3.39175	2.91038	2.53751	1.94409	3.91318	3.50034	2.64647	2.23044	2.61283	1.80641	3.34981	3.37099	3.98914	4.14698	4.02566	3.20133	4.29452	3.03032	2.68697	2.13864	3.49372	1.51135	2.79824	2.41733	2.69371	3.01901	2.66343
FGF14	3.36977	3.37809	3.14487	2.46647	3.15691	2.14403	2.44711	3.21928	4.05485	3.66698	1.83968	2.13741	3.4137	1.92814	3.43893	3.11763	3.30169	1.73948	3.2961	3.84244	1.50606	2.24407	3.38231	3.41864	3.2785	3.27779	3.33935	3.68685	1.19623	4.08737	2.2431	2.90203	1.98477	3.4477	3.44394	2.66883	2.69913	4.0846	2.20178	3.3211	2.24831	2.24831	2.24831	4.34825	3.93336	2.24831	2.24831	2.24831	2.24831
FGF18	5.40651	4.21967	4.46343	5.55901	4.85363	3.07649	5.27905	5.05964	5.37312	4.84957	5.33289	3.32241	4.86198	5.17454	2.85265	5.07381	5.17832	3.73476	5.05473	5.3646	5.35928	4.71059	5.84558	4.64992	5.49368	4.77324	5.27689	5.18005	4.41658	5.2114	5.93157	4.37842	5.32058	5.61134	5.27881	4.93754	4.57876	5.09922	3.00773	4.67993	4.93144	4.1829	4.30821	4.40726	4.37472	4.48327	4.6339	4.79055	5.71729
FGF9	2.6328	4.64969	2.45789	5.6071	4.11663	3.87095	2.90124	5.05874	1.98414	2.36847	4.15598	4.54936	2.03948	5.22546	5.66395	2.09568	4.43033	5.53395	1.80357	4.50592	3.10467	5.3619	4.76029	2.43969	5.4259	3.20657	2.94285	2.70831	4.07919	4.54752	2.46452	2.52345	5.89506	4.73936	5.11122	3.72283	5.81611	2.05914	1.80357	4.43012	3.60838	5.27941	3.65794	3.95595	4.77719	4.36424	4.35258	4.25123	5.01138
FGFR1	4.54077	5.05361	4.50183	4.03788	3.40212	3.7097	3.35968	4.92442	4.85232	4.65015	4.02077	3.62162	5.00573	4.29438	4.20371	4.02701	4.8718	3.5021	3.93584	5.10519	3.8694	5.2493	4.20641	5.60114	5.15149	4.14442	4.61468	5.27931	3.47938	5.15846	4.66093	5.22927	4.05151	4.2799	4.51996	3.60078	4.55937	5.04706	3.87681	4.1539	4.50992	3.74128	3.74128	3.8167	3.87964	4.99131	4.06306	4.55616	6.11202
FGFR1OP	6.7158	5.55859	5.84402	7.06249	7.12801	7.27029	7.00313	5.65962	5.72081	7.18925	5.3952	5.22172	6.41209	5.787	5.56563	5.78411	5.33607	5.13862	6.09683	5.15507	6.66016	6.53292	7.48133	5.47085	5.31763	6.78368	5.20282	5.86302	5.34065	5.56642	5.33683	5.22471	5.83281	5.79347	5.49796	5.71138	5.42833	5.17143	6.7543	5.71508	6.02214	6.44361	3.62769	5.68886	6.46548	6.23281	5.9627	6.35048	5.52336
FGFR2	1.97992	1.87352	2.04144	2.6853	3.5638	2.17388	2.11255	3.20443	2.12227	2.04144	3.81919	2.08642	2.43767	2.14427	2.89525	3.23733	1.88073	4.29218	2.86995	2.28749	3.58785	2.27067	3.1418	3.21153	4.22805	2.26947	2.99586	2.21841	4.0629	2.11558	1.82936	2.25992	2.66834	2.56991	2.11472	2.32061	2.13113	2.53217	2.83463	2.53496	2.6673	2.53496	2.53496	2.53496	2.53496	2.53496	2.53496	2.53496	2.53496
FGL2	11.7985	11.8089	12.3489	12.1191	12.2301	12.1361	13.2531	11.95	11.8559	11.6961	11.8211	12.0798	12.3489	11.6755	12.622	12.5753	12.004	11.8926	12.1651	12.2991	12.2471	11.3914	10.9526	10.6321	11.6447	12.1971	11.7257	11.8807	12.3796	11.3174	11.4111	11.6755	11.8926	11.0976	10.8448	12.2675	11.3548	11.4432	11.5588	12.2965	12.3122	11.8762	11.9974	12.5159	12.0328	11.8415	12.1234	11.2602	11.3259
FKBP11	10.1195	9.86594	9.48673	9.65688	9.51095	10.1274	10.0775	9.47996	9.36666	10.1156	9.268	9.75213	9.61438	10.7152	9.73323	8.90537	9.42405	9.38203	8.71725	9.81418	9.79195	9.4129	9.74785	10.7309	9.81045	9.86692	9.54979	10.0086	9.68025	10.1611	10.021	9.30721	10.0438	9.03328	10.8035	9.63396	9.9728	10.29	10.0281	9.11992	9.29354	9.78261	9.54235	8.769	9.7175	10.0383	9.78261	9.82355	9.36498
FKBP14	7.59826	7.85122	7.46931	8.23487	8.70249	8.81594	8.55927	8.02675	6.90559	6.71732	8.13416	8.1858	8.81439	8.28599	6.90946	7.61713	7.79536	8.52763	8.05801	7.36761	8.39994	7.9159	8.53427	7.28762	8.74854	8.60111	8.68419	7.20831	7.44236	6.60221	8.26639	8.11707	7.41423	6.95777	8.12827	8.42998	7.55381	7.66117	7.18533	8.279	8.03877	7.8459	7.88807	7.1053	7.35365	7.36933	7.3833	7.35105	7.99106
FKBP3	7.97705	8.0173	8.06711	7.89033	8.41877	8.38314	7.35883	7.68642	7.26939	8.04714	8.56745	7.07707	8.90325	8.0305	8.65467	8.30079	6.89035	7.00468	7.24773	7.41527	9.0907	8.43023	7.84024	8.06665	8.67646	7.74473	8.24464	8.39187	8.02552	8.42839	8.06851	8.8514	7.68006	9.18653	8.68136	7.69262	8.6011	7.27726	7.99202	8.32967	8.17709	7.95594	7.91203	8.93589	7.93489	8.38034	7.91091	7.99886	8.15009
FKBP5	8.78792	7.46389	8.70214	8.51185	8.67888	8.75103	8.40684	8.15794	7.6122	7.40622	9.57698	8.62416	10.2727	7.96423	8.17027	9.65749	9.54389	8.90342	9.25851	10.2078	9.44787	7.97433	10.7275	8.21429	9.8534	8.69338	8.98262	8.73773	9.05875	8.67888	10.1465	9.05875	9.87249	9.17902	7.5939	9.74045	8.85199	8.32349	10.5495	9.28062	8.76432	8.75757	8.78278	8.4547	8.94218	7.91228	8.29366	8.10973	8.44859
FKRP	5.93853	5.30617	5.90217	5.23716	5.73472	5.90092	6.06471	5.57141	6.45716	6.15988	4.66865	6.00495	5.48286	5.34056	5.20117	5.23032	5.95285	5.36399	5.00861	5.88931	5.37767	5.70472	5.12407	5.97451	5.46512	5.44928	5.3887	5.96582	5.71693	5.54501	5.36211	5.55163	5.44329	4.61608	5.81688	5.638	4.42994	6.12062	4.84763	5.87787	5.74454	5.66472	5.46097	5.89948	6.30834	5.09627	4.81053	5.36461	5.93935
FLCN	5.71072	4.95241	5.68219	5.01405	5.31989	5.60995	4.31109	5.11539	5.20944	4.2667	7.28522	5.99416	6.72452	4.74473	5.37698	5.90959	5.74993	4.94307	6.6626	5.33295	4.1448	5.45644	5.81307	5.62264	4.69969	4.39541	6.70781	5.41724	6.06274	7.09752	7.55823	6.76873	5.91196	5.64766	4.41579	6.24466	6.02361	7.03341	4.76459	5.03917	5.46959	5.84508	5.72144	4.52493	5.02508	6.43067	6.8787	6.49693	5.53956
FLI1	8.45231	6.87137	7.70462	8.01489	8.03856	8.35848	6.99347	7.83626	6.94896	7.97999	6.65981	8.02658	8.58225	7.86632	7.49862	8.55613	6.83817	7.85064	7.39118	8.56471	8.48324	6.45732	7.17885	8.20071	8.18263	8.40802	7.1434	7.78826	7.91332	8.37384	8.05643	7.62593	6.93218	7.97545	7.9932	8.3944	6.80173	8.1368	6.50838	7.52401	8.12771	8.33532	8.56703	8.20329	8.03908	8.29314	8.42389	8.33837	7.38139
FLRT3	3.22273	3.5714	3.65489	2.18023	3.19204	3.95346	2.46529	3.43787	4.43321	3.70291	4.033	3.29912	3.80606	3.52153	2.67124	3.61364	3.7782	1.98649	3.54863	4.78649	4.16906	3.28844	3.20804	4.01388	4.36909	2.85631	2.43093	4.40762	3.15932	4.48733	3.32664	3.58593	3.5483	4.41442	3.81186	3.39473	3.9067	3.88017	2.81149	4.29493	3.01737	4.37357	4.93326	3.85532	3.68989	3.44155	2.41052	3.45005	4.55026
FLT1	2.92619	4.07382	3.20202	3.89078	3.00212	2.78146	3.57725	2.83529	3.60516	3.07427	2.82146	2.93926	3.78107	3.64622	4.189	3.49798	3.405	3.07455	3.23582	3.40632	4.31306	4.00313	3.87077	4.3834	4.62194	4.44271	4.97523	3.89245	4.29781	4.80731	3.09062	2.31068	2.95276	4.0135	3.59309	2.06407	5.4848	4.64317	4.77538	4.20275	4.15627	3.97635	1.81436	1.97661	4.01037	3.26518	4.06959	4.62702	3.02154
FLT4	3.60842	3.16141	3.02042	3.90504	4.11386	2.15671	4.42488	3.19914	2.88556	2.37903	3.80429	4.32826	3.9835	2.38118	4.41031	3.62604	3.46318	4.35649	3.60807	3.29838	3.83249	3.91466	3.69082	2.37903	4.10979	2.3953	4.85755	2.46558	3.63631	3.33782	3.9676	2.34162	4.0826	3.16485	4.02379	4.14181	4.44844	3.82766	2.12068	3.25314	3.42068	3.51863	3.24616	2.91568	2.74922	2.84928	2.85621	2.90723	2.89751
FMO2	6.78574	6.39472	6.82936	5.67335	6.0311	6.4818	5.96291	6.47165	6.71319	6.62299	5.25481	5.58716	6.13999	6.33731	5.3634	6.97485	6.81002	5.77789	5.02765	7.01943	5.39842	4.6114	5.88401	7.77062	6.18404	6.23458	6.4142	7.60856	6.80181	6.6603	6.00527	5.9604	5.9266	4.8243	7.29238	5.73797	5.63801	7.03614	5.4588	6.83859	6.51984	6.18072	6.86482	7.66373	5.17995	5.10577	5.60219	5.4903	4.7744
FNBP1	10.9821	11.3626	11.0238	10.9817	11.1582	11.0095	11.1232	11.3769	10.9595	10.7835	10.5943	10.7016	10.5283	10.4148	11.5376	11.1605	10.69	9.80966	10.6848	10.5464	11.1241	10.4083	11.082	11.3211	11.649	10.6081	10.9326	10.9088	11.0521	11.1727	10.0761	10.9645	11.1678	11.1203	10.933	10.7542	11.401	11.2403	11.6239	10.7091	11.128	11.5559	11.1638	11.1541	11.3629	11.2639	11.2034	11.4702	10.6974
FNBP4	10.0963	10.3298	10.111	9.20872	9.62346	9.2935	9.52842	9.89145	9.91876	10.1388	8.9887	9.33269	9.45252	9.0409	9.97994	9.35152	9.41657	9.679	9.35566	10.0107	9.63525	9.56548	9.39327	10.3438	9.50066	9.79358	9.92068	10.097	9.30625	9.99978	8.46644	9.83734	9.69997	10.0762	10.1844	9.48039	10.232	10.4435	11.0227	9.97513	9.21581	10.0879	9.78763	9.79672	10.294	10.1524	9.91435	10.2984	9.44084
FNDC3A	7.28714	7.23054	7.81041	7.5257	7.47216	6.54063	7.77606	6.92525	7.74338	7.49337	5.92557	6.50563	7.345	6.04205	5.88707	7.17997	6.76596	7.50885	6.31221	7.4968	8.06455	7.25605	7.63718	7.65096	7.66169	6.08623	7.71087	8.0081	6.98706	7.24343	7.94461	6.21758	6.83607	6.29993	7.17154	6.95419	7.42852	7.93646	7.78541	7.58582	7.1286	7.66217	7.7415	7.57446	7.56925	7.25957	6.45589	6.31419	7.06367
FNTA	9.54107	9.37049	9.99572	9.50785	10.2176	9.91206	10.0814	9.76798	9.52417	9.43812	9.7882	9.94627	9.93279	9.62927	9.75635	9.63669	9.60017	9.68908	9.97982	9.04346	10.2974	9.29779	10.0772	8.80859	9.46466	9.45864	9.45625	8.56617	9.55316	8.49294	9.15982	9.7512	9.79259	9.80174	9.11228	9.82852	9.44662	8.99582	9.32394	9.24542	9.21409	9.80099	9.70121	9.8185	9.96592	10.2649	10.1675	10.1637	8.75997
FOLR2	5.7132	4.37012	5.98183	6.71847	6.66864	4.54768	4.04297	5.36142	4.52651	4.72819	7.16589	6.38084	4.81986	6.81944	6.9187	4.43628	5.71346	6.47703	4.53858	4.4819	7.7335	6.82216	6.30998	4.60969	4.52454	4.5439	5.6451	4.68736	6.42231	5.51266	6.65756	6.6232	5.52411	6.89851	6.17183	6.34865	7.10167	5.30356	6.64201	6.07387	6.0838	6.03778	5.85345	4.60988	6.13281	5.62442	5.84114	4.37691	7.70388
FOSL2	7.24251	8.71971	6.88815	7.20448	6.96415	6.84853	6.82395	7.01794	6.72257	7.37301	7.28104	6.44791	7.78757	8.1111	6.1393	7.63097	7.66278	7.13785	6.79594	8.73044	7.16439	8.64055	7.08566	8.93712	5.79112	8.39755	8.31888	8.87342	7.33687	8.22842	7.52743	6.48247	6.33116	6.68754	8.31038	6.98136	8.22079	7.84568	8.42278	8.21493	7.04849	7.01448	6.56029	6.99317	7.10631	6.51179	6.31884	6.36494	8.10765
FOXA1	3.07182	2.59266	3.85961	4.23537	2.03468	1.80028	2.69573	3.7846	3.5417	3.76498	1.84651	2.04282	2.35248	2.76112	2.52147	3.24902	3.18627	2.38279	1.71118	1.72575	1.43687	2.40996	2.287	2.81618	3.84511	3.05808	4.07507	3.47532	1.40618	3.85229	3.33304	3.48282	1.36483	3.75665	3.28288	2.05161	3.89528	3.40908	2.26495	2.35253	3.53994	2.35253	2.35253	2.35253	2.35253	2.35253	2.35253	2.35253	3.83917
FOXC2	6.36476	6.38859	5.89263	3.31784	5.58961	5.54449	5.43564	6.48592	5.92122	6.31145	5.08464	5.97855	5.90402	5.73982	4.04677	5.80374	6.29444	5.5502	6.08309	6.65346	3.82131	5.4281	4.78752	6.21306	4.96827	5.95691	6.02838	6.05316	5.31394	6.468	6.71671	6.20916	6.10314	6.08576	5.91232	6.47331	4.82331	6.42544	3.39956	5.91607	5.11994	5.36459	5.31238	5.59898	4.76505	6.20176	5.70207	5.47849	7.15216
FOXD3	2.39582	3.08258	1.54898	3.98683	2.28249	1.52399	3.02811	0.645806	1.11342	2.24756	2.11148	1.71435	4.27656	1.7502	1.56281	1.9121	1.37391	1.83913	2.72672	1.68824	4.39189	1.16835	3.6539	2.06425	2.43996	1.35514	1.58737	2.79468	1.34539	2.71137	1.90945	2.2675	2.01462	2.38154	3.08258	2.43996	3.44994	2.47643	3.18471	3.03767	1.11534	2.98023	3.19277	2.26976	2.67598	3.61616	3.23823	1.11534	1.11534
FOXH1	3.90228	2.64918	3.84432	5.79957	3.99172	4.43618	3.66812	3.64936	3.58438	3.48808	3.54354	3.9988	4.63532	4.1227	4.16966	4.23883	3.76304	3.6121	4.23332	4.87942	4.0777	4.21119	6.12126	5.03523	4.19989	4.47697	4.95224	3.14429	3.69042	4.13687	8.19255	3.52861	5.28866	3.46241	4.31834	4.17612	4.26697	3.50119	4.6539	3.85676	5.08987	2.92667	3.72778	4.65148	4.16931	4.72065	2.89745	5.24828	2.92524
FOXK2	5.28743	5.38155	5.78	4.77049	6.03899	5.83047	5.49078	5.83257	5.61751	4.95926	6.41661	5.4708	5.63435	5.13969	5.62025	5.30183	5.1264	5.89643	5.48049	6.48472	6.21226	5.41353	5.34134	6.03695	5.08255	5.38076	5.82671	5.84158	4.95321	6.19674	6.08111	6.16535	6.65886	4.76384	5.46698	5.16198	5.37296	5.91547	5.23182	7.047	5.78975	4.98289	4.98289	4.98289	4.98289	6.60311	5.90177	5.45733	4.98289
FOXL1	2.01784	2.61351	3.5645	2.81703	1.75818	3.64147	3.64147	3.85335	1.39367	1.86912	3.52268	2.33042	2.72623	2.11486	2.36386	1.64887	2.21128	1.92531	2.41841	2.16397	2.50984	2.10583	1.84887	1.54766	2.00073	3.88946	2.65833	1.96415	3.87698	1.90493	3.74566	1.78205	2.18726	3.15376	4.0374	2.46085	4.465	1.18694	3.8545	2.14538	2.14538	2.14538	2.14538	4.29563	2.14538	4.1954	2.14538	3.56749	2.14538
FOXP3	5.41799	3.4818	3.84271	4.23888	4.96437	5.58551	4.56056	4.76741	5.25362	4.58415	3.1549	4.71879	2.74085	4.72423	5.1136	3.87129	4.367	5.07666	4.5286	2.14218	5.15717	0.984436	5.5023	3.86226	5.13093	4.77411	5.07511	2.64369	2.95579	4.29711	5.47218	4.40814	3.43794	4.43821	5.33714	3.58342	2.83644	3.64878	2.1634	4.16145	3.43429	2.4466	4.29296	3.15127	4.0363	5.01451	3.34304	4.77652	5.23472
FRAS1	3.48228	3.62152	3.87208	4.42194	3.41884	2.11019	3.73171	3.64612	3.63226	3.20606	3.65138	3.52012	3.73144	1.42174	1.6468	3.57412	3.43171	3.06093	3.53277	4.28892	1.48118	4.00428	3.42395	4.20455	3.71206	3.13122	2.08002	4.21348	4.77877	4.01648	4.33178	1.05675	3.55126	3.74976	3.71473	2.74235	2.51995	3.84311	4.46132	2.95781	2.95781	2.95781	2.95781	2.95781	2.95781	2.95781	4.47381	3.27519	2.95781
FRK	1.31016	2.63209	1.96301	0.786474	1.43836	0.790938	2.66107	2.15378	2.16927	2.52586	1.80974	2.59438	0.424571	3.35823	1.21341	1.4859	2.6616	2.92997	1.73936	3.16581	3.00124	3.03253	0.600339	3.12969	1.58258	2.37188	2.19041	2.80793	0.999138	1.26211	2.76507	3.02425	3.10841	3.10318	2.54932	2.81287	0.551178	2.23755	2.68752	2.12464	2.12464	2.12464	2.12464	2.12464	2.12464	2.12464	2.12464	2.12464	2.12464
FRMD4A	4.76997	4.97409	5.28535	4.06138	4.42603	4.68331	4.94258	4.959	4.22319	4.873	4.19662	4.8007	5.44687	4.48995	4.59707	4.9106	4.39487	4.32216	5.21115	5.08849	4.57377	6.10903	5.34176	5.5711	5.8043	4.7539	3.91444	4.9416	5.15707	6.86346	5.89773	6.43695	6.25126	3.50061	4.88895	4.58005	5.20274	5.79356	4.21294	4.40686	4.40686	4.40686	4.82594	5.65966	4.40686	5.57766	5.86792	4.99007	4.40686
FRMPD4	1.6115	4.21957	2.66497	3.21904	3.46317	3.63346	2.60529	3.84901	4.22847	4.3422	3.78411	1.75226	4.8617	3.05727	3.18331	4.62689	4.38375	3.04853	4.01848	4.45145	3.19162	3.78965	1.83557	3.17303	3.71695	1.17083	3.8467	3.22654	3.9054	4.14328	1.07543	1.23287	2.71044	3.13149	4.02514	2.85105	3.07695	4.27689	0.980378	4.95832	4.50827	3.20565	2.30611	4.59425	3.12009	1.34835	2.99095	3.67136	3.07533
FRS2	6.12354	5.88156	4.7003	5.99905	5.09448	5.51294	5.7528	5.29774	5.8069	6.20816	5.46186	5.78126	5.38642	5.68536	5.09742	5.58604	5.25438	5.22299	4.27069	5.34188	5.5904	6.44696	5.21583	5.52106	5.67112	6.13037	5.59401	4.95529	6.48862	4.78304	4.14933	3.91222	5.70838	6.63653	6.72178	5.4542	6.20499	4.9144	4.99669	5.40105	5.63428	4.78075	5.33858	5.75812	5.68205	4.92851	4.93552	4.77175	4.3332
FRZB	4.94886	5.01774	4.14322	2.76942	4.0359	4.75134	5.2807	4.14322	3.91592	3.92606	4.98469	3.43441	4.71001	3.75268	4.4192	4.43285	3.95494	1.69105	2.04285	4.09744	4.2916	4.19714	2.20964	4.73479	4.18937	3.81127	3.44321	4.65147	3.59012	4.40271	2.42784	1.28076	4.15832	3.61283	3.96518	3.38253	4.51257	5.0559	2.96255	5.29268	4.38872	3.4293	1.56256	2.20954	4.61847	4.39432	2.68685	3.71729	3.51287
FST	4.48818	6.01046	5.55038	6.82818	4.97806	5.3246	4.27819	6.29665	6.48757	4.57321	4.64765	4.51635	3.88272	3.84103	4.92951	5.92179	5.09407	4.71393	4.9279	6.66836	4.44878	5.17587	4.56796	5.18533	4.41575	6.33902	4.71126	5.40393	4.67897	4.82906	4.27443	5.73064	6.81901	4.12355	5.01278	6.204	4.48818	6.45017	4.84641	5.55438	4.60918	4.12793	5.13967	4.71097	4.98887	4.1751	5.7389	4.47746	5.69435
FSTL1	5.33489	4.49689	6.65362	6.53741	7.26332	3.78158	2.86997	5.94346	7.08577	4.29561	6.01975	6.18047	7.17522	5.16537	4.79849	4.34517	5.74051	7.05644	6.10664	5.66569	7.10413	5.09947	5.52754	5.7327	4.95169	5.8186	5.23257	7.34847	3.79465	5.68755	6.36198	3.50056	6.64731	6.363	5.95743	6.63642	4.09123	5.48939	4.69112	7.27685	5.23004	4.45665	5.39287	5.85617	5.73336	6.04672	5.28909	5.74581	5.35741
FTCD	3.40373	3.46144	3.00159	1.8019	3.04416	2.94512	3.10276	3.26189	3.28536	3.07692	2.2415	3.73751	3.425	4.14639	3.47768	3.61941	4.35166	2.7543	3.74595	3.82164	2.15564	4.92103	2.89213	4.38382	4.14761	3.35516	3.97044	5.03407	2.74194	2.65152	4.65029	4.5308	4.14946	2.15478	3.22678	2.67735	4.02102	3.96281	2.67594	2.95666	2.95666	2.95666	2.95666	2.95666	2.95666	5.18134	3.82596	5.7215	2.95666
FUBP3	8.18118	8.48662	7.89469	8.28387	9.03691	8.69517	8.71581	8.5681	7.75034	8.46348	8.08393	8.72917	8.18362	8.98624	9.15928	8.0696	6.88318	8.79871	8.46446	7.23914	8.76175	8.3546	8.8629	8.93029	9.06792	8.64883	8.85182	8.09407	8.6161	8.69154	8.18944	8.12406	8.87842	9.18522	8.60881	8.31156	9.34947	8.60645	9.31581	8.49052	8.35356	8.90644	8.56696	8.76777	8.80785	9.21993	9.10478	8.77814	7.82481
FUCA1	8.49649	7.90522	8.66967	9.071	8.39675	7.7741	8.42298	8.41289	7.60806	8.35999	8.93965	8.37548	9.13272	8.26418	7.5772	7.91226	8.23524	8.8541	8.29377	8.36507	9.04669	8.4251	8.62671	8.50663	7.60295	8.4743	8.83801	7.47976	8.96298	8.62145	8.90954	9.10021	7.11913	9.04747	8.13439	8.89435	8.35782	8.48065	8.69807	9.12957	8.35533	8.05568	8.33266	8.59832	8.27144	7.75572	8.04811	7.53124	8.83161
FXN	7.11914	6.55239	6.59101	6.55046	5.91083	6.87406	6.91161	6.62619	6.27788	6.5137	5.44488	6.60603	6.36764	7.02684	4.86875	5.95561	6.36044	6.72248	6.59085	5.62573	5.02836	6.28911	6.78085	7.07858	5.73856	5.59752	6.97515	6.93493	6.41464	6.94516	4.41627	5.08426	6.5863	6.60977	7.33307	6.65825	6.16008	7.14241	4.95193	6.15676	6.44246	6.64797	6.54734	6.87622	6.47623	7.00133	7.09407	6.54209	3.73162
[truncated: 2,300 more rows]
[truncated: 154 more columns]
